# Supplementary material for: Invertebrate and avian predators as drivers of chemical defensive strategies in tenthredinid sawflies
Source: BMC Evol Biol. 2013 Sep 16;13:198. doi: 10.1186/1471-2148-13-198 (PMC3848831; doi:10.1186/1471-2148-13-198)
Supplement: Additional file 1 — Excel file containing collection data for the specimens used in the study. [file 1471-2148-13-198-S1.xls]

## Sheet: Sheet1
Additional file 1
Collection and systematic data for the used specimens, and host plant data for the related species
Excel file containing collection data for the specimens used in the study, as well as host plant of collected larvae (first given, if applicable) and host plant(s) of the species (mentioned between parentheses, with uncommon host plants in square brackets) by compiling unpublished data from JLB and SMB, and data from references given below the Table.
Family	Subfamily	Tribe	Taxa abbreviation	Genus species	Stage sex	Host plant of larva OLD	Host plant of larva	Location	Collector	Date (D.M.Y)	Collection ref. #
Tenthredinidae	Allantinae	Empriini	TAEm	Ametastegia carpini (Hartig)	Ad. M	(Geranium)	(Geranium)	Tohmajärvi, Finland	M. Viitasaari, J.-L. Boevé	14.06.2001	P1849f
Tenthredinidae	Allantinae	Allantini	TAAl	Allantus rufocinctus (Retzius)	Larva	Rosa canina (Rosa [Rubus])	Rosa canina (Rosa [Rubus])	Ortho, Belgium	J.-L. Boevé	12.08.2002	P2237
Tenthredinidae	Allantinae	Allantini	TAAl	Allantus viennensis (Schrank)	Larva	Rosa canina (Rosa)	Rosa canina (Rosa [Ribes, Rubus])	Uccle, Belgium	J.-L. Boevé	19.06.2002	P2142
Tenthredinidae	Allantinae	Allantini	TAAl	Allantus calceatus (Klug)	Larva	Filipendula ulmaria (Filipendula, Fragaria, Rosa, Spiraea, Alchemilla, Rubus, Sanguisorba)	Filipendula ulmaria (Alchemilla, Filipendula, Fragaria, Rosa, Rubus, Sanguisorba, Spiraea)	Groenendaal, Belgium	J.-L. Boevé	04.07.2001	P1881
Tenthredinidae	Allantinae	Athaliini	TAAt	Athalia cordata Serville	Ad. M	(Misopates, Antirrhinum, Ajuga, Plantago)	(Misopates, Antirrhinum, Ajuga, Plantago, Teucrium)	Ilfeld, Germany	A. Taeger	14-26.05.2001	P2083
Tenthredinidae	Allantinae	Athaliini	TAAt	Athalia liberta (Klug)	Ad. M	(Arabidopsis, Alliaria, Cardamine, Sisymbrium)	(Arabidopsis, Alliaria, Cardamine, Sisymbrium, Sinapis)	Ilfeld, Germany	A. Taeger	14-26.05.2001	P2084
Tenthredinidae	Allantinae	Athaliini	TAAt	Athalia rosae (Linné)	Ad. M	(Armoracia, Barbarea, Brassica, Rorippa, Sinapis, Sisymbrium, Tropaeolum, Raphanus)	(Armoracia, Barbarea, Brassica, Rorippa, Sinapis, Sisymbrium, Tropaeolum, Raphanus, Alyssum)	Rhein Valley, Germany	A. Barker	06.09.2000	P2066
Tenthredinidae	Allantinae	Athaliini	TAAt	Athalia scutellariae Cameron	Larva	Scutellaria galericulata (Scutellaria, Lycopus)	Scutellaria galericulata (Scutellaria, Lycopus)	Etzen, Austria	E. Altenhofer	03.08.2001	P2011
Tenthredinidae	Allantinae	Empriini	TAEm	Empria immersa (Klug)	Ad. M	(Salix)	(Salix)	Joensuu, Finland	T. Nyman	11.06.2001	P2157
Tenthredinidae	Allantinae	Empriini	TAEm	Eopsis beaumonti Benson	Ad. M	(Rumex, Polygonum)	(Rumex, Polygonum)	Ilfeld, Germany	A. Taeger	14-26.05.2001	P2075
Tenthredinidae	Allantinae	Eriocampini	TAEr	Eriocampa ovata (Linné)	Larva	Alnus glutinosa (Alnus [Rhamnus])	Alnus glutinosa (Alnus)	Grimminge, Belgium	J.-L. Boevé	04.09.2000	P1774
Tenthredinidae	Allantinae	Eriocampini	TAEr	Eriocampa umbratica (Klug)	Ad. M	(Alnus)	(Alnus)	Frohburg, Germany	E. Jansen	04.05.2001	P2027
Tenthredinidae	Blennocampinae	Blennocampini	TBBl	Claremontia sp.	Larva	Filipendula ulmaria (?)	Filipendula ulmaria (?)	Groenendaal, Belgium	J.-L. Boevé	04.07.2001	P1880
Tenthredinidae	Blennocampinae	Blennocampini	TBBl	Monophadnoides sp.	Larva	Filipendula ulmaria (?)	Filipendula ulmaria (?)	Etzen, Austria	E. Altenhofer	03.07.2001	P1893
Tenthredinidae	Blennocampinae	Blennocampini	TBBl	Claremontia alternipes (Klug)	Ad. M	(Rubus)	(Rubus)	Kalpalinna, Finland	V. Vikberg, J.-L. Boevé	15.06.2001	P1854a
Tenthredinidae	Blennocampinae	Blennocampini	TBBl	Cladardis elongatula (Klug)	Larva	Rosa sp. (Rosa)	Rosa sp. (Rosa)	Rappottenstein, Austria	E. Altenhofer	11.07.2001	P2006
Tenthredinidae	Blennocampinae	Waldheimiini	TBWa	Waldheimia carbonaria (Cresson)	Ad. F	(Oenothera)	(Oenothera)	Petersham, Massachusetts	T. Nyman	29.05-07.06.2003	P2483
Tenthredinidae	Blennocampinae	Blennocampini	TBBl	Eupareophora parca (Cresson)	Ad. F	(Fraxinus)	(Fraxinus, Carya, Chionanthus)	Petersham, Massachusetts	T. Nyman	10-20.05.2003	P2482
Tenthredinidae	Blennocampinae	Blennocampini	TBBl	Monardis plana (Klug)	Larva	Rosa sp. (Rosa)	Rosa sp. (Rosa)	Joensuu, Finland	H. Roininen, A. Zinovjev	09.07.1996	P2156
Tenthredinidae	Blennocampinae	Blennocampini	TBBl	Pareophora pruni (Linné)	Larva	Prunus spinosa (Prunus)	Prunus spinosa (Prunus)	Wellin, Belgium	J.-L. Boevé	15.06.2002	P2135
Tenthredinidae	Allantinae	Empriini	TAEm	Harpiphorus lepidus (Klug)	Larva (eonymph)	Quercus petraea (Quercus)	Quercus petraea (Quercus)	Langenlois, Austria	E. Altenhofer	06.06.2003	P2410
Tenthredinidae	Blennocampinae	Lycaotini	TBLy	Hoplocampoides xylostei (Vallot)	Larva	Lonicera xylostei (Lonicera)	Lonicera xylostei (Lonicera)	Ottenstein, Austria	E. Altenhofer	08.05.2001	P1814
Tenthredinidae	Blennocampinae	Phymatocerini	TBPh	Eurhadinoceraea amauros (Zombori)	Larva (eonymph)	Clematis recta (?)	Clematis recta (Clematis)	Meride, Switzerland	A. Barker	07.2002	P2269
Tenthredinidae	Blennocampinae	Phymatocerini	TBPh	Eurhadinoceraea ventralis (Panzer)	Larva (eonymph)	Clematis recta (Clematis)	Clematis recta (Clematis)	rearing, Germany	C. Müller	03.2002	P2089
Tenthredinidae	Blennocampinae	Phymatocerini	TBPh	Eutomostethus ephippium (Panzer)	Ad. F	(Poa)	(Poa)	Frohburg, Germany	E. Jansen	04.05.2001	P2029
Tenthredinidae	Blennocampinae	Phymatocerini	TBPh	Eutomostethus luteiventris (Klug)	Ad. F	(Juncus)	(Juncus)	Falkenberg, Germany	E. Jansen	02.05.2001	P2030
Tenthredinidae	Blennocampinae	Phymatocerini	TBPh	Monophadnus alpicola Benson	Larva	Pulsatilla alpina (Pulsatilla)	Pulsatilla alpina (Pulsatilla)	Grimsel, Switzerland	A. Barker	24.07.2000	P2063
Tenthredinidae	Blennocampinae	Phymatocerini	TBPh	Monophadnus sp.A	Ad. F	Helleborus foetidus (?)	Helleborus foetidus (Helleborus)	Delémont, Switzerland	A. Barker	19.04.2000	P2046
Tenthredinidae	Blennocampinae	Phymatocerini	TBPh	Monophadnus sp.1	Ad. M	(?)	(?)	Formoni, Italy	A. Barker	11.03.2002	P2090
Tenthredinidae	Blennocampinae	Phymatocerini	TBPh	Monophadnus sp.B	Larva	Helleborus viridis (?)	Helleborus viridis (Helleborus)	Meride, Switzerland	A. Barker	25.04.2000	P2048
Tenthredinidae	Blennocampinae	Phymatocerini	TBPh	Monophadnus monticola (Hartig)	Larva	Ranunculus lanuginosus (Ranunculus?)	Ranunculus lanuginosus (Ranunculus)	Gurnigel, Switzerland	A. Barker	03.06.2000	P2057
Tenthredinidae	Blennocampinae	Phymatocerini	TBPh	Monophadnus sp.2	Ad. F	(?)	(?)	Onkamo, Finland	J.-L. Boevé	11.06.2001	P1835
Tenthredinidae	Blennocampinae	Phymatocerini	TBPh	Monophadnus sp.3	Larva	Anemone nemorosa (?)	Anemone nemorosa (Anemone, Clematis, Ranunculus)	Halle, Belgium	J.-L. Boevé	23.04.2002	P2095
Tenthredinidae	Blennocampinae	Phymatocerini	TBPh	Monophadnus sp.4	Larva	Ranunculus aconitifolius (?)	Ranunculus aconitifolius (Ranunculus)	Switzerland	A. Barker	2000-2001	P2064
Tenthredinidae	Blennocampinae	Phymatocerini	TBPh	Monophadnus sp.5	Ad. M	(?)	(?)	Bagni di Lucca, Italy	A. Barker	11.03.2002	P2216
Tenthredinidae	Blennocampinae	Phymatocerini	TBPh	Monophadnus spinolae (Klug)	Ad. M	(Clematis vitalba)	(Clematis vitalba)	Dinant, Belgium	J.-L. Boevé	14.06.2006	P2722
Tenthredinidae	Blennocampinae	Phymatocerini	TBPh	Paracharactus rudis (Norton)	Ad. M	(?)	(?)	Petersham, Massachusetts	T. Nyman	05-06.2002	P2481
Tenthredinidae	Blennocampinae	Phymatocerini	TBPh	Phymatocera aterrima (Klug)	Larva	Polygonatum verticillatum (Polygonatum [Convallaria])	Polygonatum verticillatum (Polygonatum [Convallaria])	Weissenstein, Switzerland	J.-L. Boevé	19.07.1999	P1641
Tenthredinidae	Blennocampinae	Phymatocerini	TBPh	Phymatocera fumipennis (Norton)	Ad. F	(Smilacina?)	(Maianthemum?)	Petersham, Massachusetts	T. Nyman	16-24.06.2003	P2454
Tenthredinidae	Blennocampinae	Phymatocerini	TBPh	Rhadinoceraea micans (Klug)	Larva	Iris pseudacorus (Iris)	Iris pseudacorus (Iris)	Wohlensee, Switzerland	A. Barker	17.05.2000	P2056
Tenthredinidae	Blennocampinae	Phymatocerini	TBPh	Rhadinoceraea aldrichi (MacGillivray)	Larva (Ad. M)	Veratrum californicum (Veratrum)	Veratrum californicum (Veratrum)	California	H.R. Jacobson, A. Barker	30.01.2001	P2061
Tenthredinidae	Blennocampinae	Phymatocerini	TBPh	Rhadinoceraea nodicornis Konow	Larva	Veratrum album (Veratrum)	Veratrum album (Veratrum)	Col des Mosses, Switzerland	J.-L. Boevé	21.07.1999	P1644
Tenthredinidae	Blennocampinae	Phymatocerini	TBPh	Rhadinoceraea reitteri Konow	Larva	Iris spuria (Iris)	Iris spuria (Iris)	Hungaria	L. Zombori, A. Barker	18.05.2002	P2214
Tenthredinidae	Blennocampinae	Phymatocerini	TBPh	Rhadinoceraea bensoni Beneš	Larva (eonymph)	Lilium martagon (L. martagon)	Lilium martagon (L. martagon)	rearing, Switzerland	A. Barker	2000	P2053
Tenthredinidae	Blennocampinae	Tomostethini	TBTo	Tomostethus nigritus (Fabricius)	Ad. M	(Fraxinus excelsior)	(Fraxinus)	Ohain, Belgium	J.-L. Boevé	28.04.2000	P1683
Tenthredinidae	Blennocampinae	Waldheimiini	TBWa	Halidamia affinis (Fallén)	Ad. F	(Galium)	(Galium)	Frohburg, Germany	E. Jansen	04.05.2001	P2031
Tenthredinidae	Heterarthrinae	Caliroini	THCa	Caliroa cinxia (Klug)	Larva	Quercus robur (Quercus)	Quercus robur (Quercus)	Austria	E. Altenhofer	08.2001	P2007
Tenthredinidae	Heterarthrinae	Caliroini	THCa	Endelomyia aethiops (Gmelin)	Ad. F	(Rosa)	(Rosa)	Frohburg, Germany	E. Jansen	04.05.2001	P2032
Tenthredinidae	Selandriinae	Rocaliini	TSRo	Rocalia longipennis Takeuchi	Ad. F	(Dryopteris crassirhizoma)	(Dryopteris crassirhizoma)	Akazai, Japan	T. Naito	17.05.2003	P2310
Tenthredinidae	Heterarthrinae	Fenusini	THFe	Fenusella nana (Klug)	Larva	Betula verrucosa (Betula)	Betula verrucosa (Betula)	Etzen, Austria	E. Altenhofer	29.07.2001	P2009
Tenthredinidae	Heterarthrinae	Fenusini	THFe	Metallus lanceolatus (Thomson)	Larva	Geum urbanum (Geum)	Geum urbanum (Geum)	Gross Gerungs, Austria	E. Altenhofer	28.08.2000	P1772
Tenthredinidae	Heterarthrinae	Fenusini	THFe	Notofenusa sp.	Ad. F	(?)	(Nothofagus)	Lago Acro Iris, Chile	S. Blank, C. Kutzscher	30.11.2002	P2300
Tenthredinidae	Heterarthrinae	Fenusini	THFe	Parna apicalis (Brischke)	Larva	Tilia cordata (T. cordata)	Tilia cordata (Tilia)	Krems, Austria	E. Altenhofer	06.05.2001	P1812
Tenthredinidae	Heterarthrinae	Fenusini	THFe	Scolioneura betuleti (Klug)	Larva	Betula verrucosa (Betula)	Betula verrucosa (Alnus, Betula)	Zwettl-Grafenschlag, Austria	E. Altenhofer	28.08.2000	P1771
Tenthredinidae	Heterarthrinae	Heterarthini	THHe	Heterarthrus cuneifrons Altenhofer & Zombori	Larva (eonymph)	Acer pseudoplatanus (A. pseudoplatanus)	Acer pseudoplatanus (A. pseudoplatanus)	Rovera de la Luna, Italy	K. Hellrigl	20.06.2000	P1707
Tenthredinidae	Heterarthrinae	Heterarthini	THHe	Heterarthrus microcephalus (Klug)	Larva	Salix caprea (Salix)	Salix caprea (Salix)	Schrens, Austria	E. Altenhofer	01.09.2000	P1794A
Tenthredinidae	Nematinae	Cladiini	TNCl	Cladius compressicornis (Fabricius)	Larva (eonymph)	Betula pubescens ssp. czerepanovii (Pyrus, Sorbus, Cotoneaster, Corylus, Crataegus, Fragaria, Laurus, Prunus, Rosa, Salix, Alnus, Betula, Dasiphora, Padus, Rubus)	Betula pubescens ssp. czerepanovii (Pyrus, Sorbus, Cotoneaster, Corylus?, Crataegus, Fragaria, Laurus?, Prunus, Rosa, Salix?, Alnus?, Betula?, Dasiphora, Padus, Rubus)	Finland	A. Kause	04.2001	P1806A
Tenthredinidae	Nematinae	Cladiini	TNCl	Cladius pectinicornis (Geoffroy)	Larva	Rosa sp. (Rosa)	Rosa sp. (Rosa)	Delémont, Switzerland	U. Schaffner	21.08.2000	P2072
Tenthredinidae	Nematinae	Dineurini	TNDi	Hemichroa australis (Serville)	Larva	Alnus glutinosa (Alnus, Betula)	Alnus glutinosa (Alnus, Betula [Carpinus, Corylus])	Grimminge, Belgium	J.-L. Boevé	04.09.2000	P1776
Tenthredinidae	Nematinae	Dineurini	TNDi	Hemichroa crocea (Geoffroy)	Larva	Alnus glutinosa (Alnus [Betula, Corylus])	Alnus glutinosa (Alnus [Betula, Corylus, Carpinus])	Grimminge, Belgium	J.-L. Boevé	04.09.2000	P1775
Tenthredinidae	Nematinae	Hoplocampini	TNHo	Hoplocampa fulvicornis (Panzer)	Ad. F	(Prunus)	(Prunus)	Döhlen, Germany	E. Jansen	02.05.2001	P2033
Tenthredinidae	Nematinae	Hoplocampini	TNHo	Hoplocampa testudinea (Klug)	Larva (eonymph)	Malus domestica (Malus)	Malus domestica (Malus [Pyrus, Crataegus])	Schweizersholz, Switzerland	U. Kuhlmann	25.08.2005	S
Tenthredinidae	Nematinae	Mesoneurini	TNMe	Mesoneura opaca (Fabricius)	Larva	Quercus robur (Q. robur)	Quercus robur (Quercus)	Overijse, Belgium	J.-L. Boevé	26.05.2001	P1819
Tenthredinidae	Nematinae	Nematini	TNNe	Amauronematus amplus Konow	Larva (eonymph)	Betula pubescens ssp. czerepanovii (B. pendula)	Betula pubescens ssp. czerepanovii (Betula)	Finland	A. Kause	04.2001	P1800A
Tenthredinidae	Nematinae	Nematini	TNNe	Craesus alniastri (Scharfenberg)	Larva	Alnus glutinosa (Alnus)	Alnus glutinosa (Alnus)	Grimminge, Belgium	J.-L. Boevé	04.09.2000	P1778A
Tenthredinidae	Nematinae	Nematini	TNNe	Craesus latipes (Villaret)	Larva	Betula verrucosa (Betula, Alnus)	Betula verrucosa (Betula, Alnus)	Etzen, Austria	E. Altenhofer	11.09.2002	P2271
Tenthredinidae	Nematinae	Nematini	TNNe	Craesus septentrionalis (Linné)	Larva	Alnus glutinosa (Alnus, Betula)	Alnus glutinosa (Alnus, Betula)	Grimminge, Belgium	J.-L. Boevé	04.09.2000	P1778B
Tenthredinidae	Nematinae	Dineurini	TNDi	Nematinus acuminatus (Thomson)	Larva (eonymph)	Betula sp. (Corylus, Alnus, Betula)	Betula sp. (Corylus, Alnus, Betula)	Finland	A. Kause	04.2001	P1805
Tenthredinidae	Nematinae	Nematini	TNNe	Nematus caeruleocarpus Hartig	Larva	Populus sp. (Populus [Salix])	Populus sp. (Populus, Salix)	Grimminge, Belgium	J.-L. Boevé	04.09.2000	P1789
Tenthredinidae	Nematinae	Nematini	TNNe	Nematus melanocephalus Hartig	Larva	Salix alba (Salix [Corylus, Betula, Populus, Ulmus])	Salix alba (Salix, Corylus, Betula, Populus, Ulmus)	Grimminge, Belgium	J.-L. Boevé	04.09.2000	P1788
Tenthredinidae	Nematinae	Nematini	TNNe	Nematus pavidus Serville	Larva	Salix caprea (Salix [Populus])	Salix caprea (Salix [Populus])	Grimminge, Belgium	J.-L. Boevé	04.09.2000	P1793
Tenthredinidae	Nematinae	Nematini	TNNe	Pikonema scutellatum (Hartig)	Larva	Picea abies (Picea)	Picea abies (Picea)	Tellin, Belgium	J.-L. Boevé	23.06.2001	P1874
Tenthredinidae	Nematinae	Pristiphorini	TNPr	Pristiphora geniculata (Hartig)	Larva	Sorbus aucuparia (Sorbus)	Sorbus aucuparia (Sorbus)	Etzen, Austria	E. Altenhofer	28.08.2000	P1770
Tenthredinidae	Nematinae	Pristiphorini	TNPr	Pristiphora testacea (Jurine)	Larva	Betula pendula (Betula)	Betula pendula (Betula)	Uccle, Belgium	J.-L. Boevé	29.07.2002	P2227
Tenthredinidae	Nematinae	Pristiphorini	TNPr	Pristicampus incisus (Lindvist)	Larva	Potentilla fructicosa (Potentilla)	Potentilla fructicosa (P. fruticosa)	Turenki, Finland	V. Vikberg, J.-L. Boevé	15.06.2001	P1853
Tenthredinidae	Nematinae	Pseudodineurini	TNPs	Endophytus anemones (Hering)	Larva	Anemone nemorosa (Anemone)	Anemone nemorosa (Anemone)	Etzen, Austria	E. Altenhofer	05.05.2002	P2098
Tenthredinidae	Nematinae	Pseudodineurini	TNPs	Pseudodineura fuscula (Klug)	Larva	Ranunculus bulbosus (Ranunculus)	Ranunculus bulbosus (Ranunculus)	Langenlois, Austria	E. Altenhofer	22.05.2002	P2102A
Tenthredinidae	Selandriinae	Selandriini	TSSe	Aneugmenus padi (Linné)	Larva	Pteridium aquilinum (Pteridium, Asplenium)	Pteridium aquilinum (Pteridium, Asplenium, Athyrium)	Nassogne, Belgium	J.-L. Boevé	01.08.2000	P1736
Tenthredinidae	Selandriinae	Selandriini	TSSe	Nesoselandria morio (Fabricius)	Ad. M	(Brachythecium, Ceratodon, Dicranum, Hedwigia, Plagiomnium, Plagiothecium, Polytrichum, Pseudobryum, Sanionia)	(Brachythecium, Ceratodon, Dicranum, Hedwigia, Plagiomnium, Plagiothecium, Polytrichum, Pseudobryum, Sanionia)	Tohmajärvi, Finland	M. Viitasaari, J.-L. Boevé	14.06.2001	P1849b
Tenthredinidae	Selandriinae	Dolerini	TSDo	Dolerus aeneus Hartig	Larva	herbaceous plants (Hordeum, Poa, Triticum)	? (Hordeum, Poa, Triticum)	Grimsel, Switzerland	A. Barker	28.06.2000	P2058
Tenthredinidae	Selandriinae	Dolerini	TSDo	Dolerus vestigialis (Klug)	Ad. F	(Equisetum)	(Equisetum)	Onkamo, Finland	J.-L. Boevé	12.06.2001	P1840d
Tenthredinidae	Selandriinae	Heptamelini	TSHe	Heptamelus dahlbomi (Thomson)	Ad. F	(Athyrium filix-femina)	(Athyrium filix-femina)	Kalpalinna, Finland	V. Vikberg, J.-L. Boevé	15.06.2001	P1854d
Tenthredinidae	Selandriinae	Heptamelini	TSHe	Pseudoheptamelus runari Conde	Larva	Athyrium filix-femina (A. filix-femina)	Athyrium filix-femina (A. filix-femina)	rearing, Finland	V. Vikberg	14.06.2001	P1851
Tenthredinidae	Selandriinae	Selandriini	TSSe	Brachythops flavens (Klug)	Ad. F	(Carex)	(Carex, Glyceria)	Mekrijärvi, Finland	T. Nyman	05.07.2001	P2159
Tenthredinidae	Selandriinae	Selandriini	TSSe	Selandria serva (Fabricius)	Ad. M	(Poa, Carex, Juncus, Triticum, Alopecurus, Festuca, Lolium, Phalaris, Phleum)	(Poa, Carex, Juncus, Triticum, Alopecurus, Festuca, Lolium, Phalaris, Phleum, Dactylis)	Regis-Breitingen, Germany	E. Jansen	08.08.2001	P2039
Tenthredinidae	Selandriinae	Strongylogastrini	TSSt	Thrinax contigua Konow	Larva	Matteuccia sp. (M. struthiopteridis)	Matteuccia sp. (Athyrium, Matteuccia, Onoclea)	Pälkäne, Finland	V. Vikberg	16.06.2002	P2270
Tenthredinidae	Selandriinae	Strongylogastrini	TSSt	Stromboceros delicatulus (Fallén)	Larva	Pteridium aquilinum (Pteridium, Dryopteris, Gymnocarpium, Aspidium, Athyrium, Matteuccia, Polypodium)	Pteridium aquilinum (Pteridium, Dryopteris, Gymnocarpium, Aspidium, Athyrium, Matteuccia, Polypodium, Polystichum, Lastrea)	Tellin, Belgium	J.-L. Boevé	01.08.2000	P1740
Tenthredinidae	Selandriinae	Strongylogastrini	TSSt	Strongylogaster filicis (Klug)	Ad. M	(Pteridium aquilinum)	(Pteridium aquilinum)	Kalpalinna, Finland	V. Vikberg, J.-L. Boevé	15.06.2001	P1856a
Tenthredinidae	Selandriinae	Strongylogastrini	TSSt	Strongylogaster multifasciata-group	Larva	Pteridium aquilinum (Dryopteris, Matteuccia, Aspidium, Polystichum, Pteridium)	Pteridium aquilinum (Aspidium, Polystichum, Pteridium)	Tellin, Belgium	J.-L. Boevé	23.07.2000	P1727
Tenthredinidae	Nematinae	Susanini	TNSu	Susana annulata D.R. Smith	Ad. M	(Cupressus)	(Cupressus)	Butte County, California	H.R. Jacobson	10.04.2002	P2093A
Tenthredinidae	Nematinae	Susanini	TNSu	Susana cupressi Rohwer & Middleton	Larva	Cupressus sempervirens (Cupressus)	Cupressus sempervirens (Cupressus)	Butte County, California	H.R. Jacobson	15.05.2001	P1817
Tenthredinidae	Tenthredininae	Macrophyini	TTMa	Macrophya alboannulata Costa	Larva	Sambucus nigra (Sambucus)	Sambucus nigra (Sambucus)	Groenendaal, Belgium	J.-L. Boevé	20.06.2001	P1861
Tenthredinidae	Tenthredininae	Macrophyini	TTMa	Macrophya ribis (Schrank)	Larva	Sambucus racemosa (Sambucus)	Sambucus racemosa (Sambucus)	Ortho, Belgium	J.-L. Boevé	16.07.2001	P1897
Tenthredinidae	Tenthredininae	Macrophyini	TTMa	Pachyprotasis antennata (Klug)	Ad. M	(Mentha, Urtica, Filipendula, Fraxinus, Circaea, Atropa, Senecio)	(Mentha, Urtica, Filipendula, Fraxinus, Circaea, Hypericum, Atropa, Senecio, Lycopus, Aegopodium, Scrophularia, Alnus, Ulmus, Ribes, Potentilla)	Tohmajärvi, Finland	M. Viitasaari, J.-L. Boevé	14.06.2001	P1849d
Tenthredinidae	Tenthredininae	Macrophyini	TTMa	Pachyprotasis rapae (Linné)	Ad. M	(Solanum, Veronica, Betonica, Pedicularis, Scrophularia, Solidago, Verbascum, Angelica, Antirrhinum, Corylus, Origanum, Aspidium, Fraxinus, Galeopsis, Hypericum, Mentha, Polystichum, Quercus, Salix, Stachys, Tussilago, Symphoricarpos, Atropa, Epilobium, Plantago, Sarothamnus, Senecio, Polygonum)	(Solanum, Veronica, Betonica, Pedicularis, Scrophularia, Solidago, Verbascum, Angelica, Antirrhinum, Corylus, Origanum, Aspidium, Fraxinus, Galeopsis, Hypericum, Mentha, Polystichum, Quercus, Salix, Stachys, Tussilago, Symphoricarpos, Atropa, Epilobium, Plantago, Sarothamnus, Senecio, Polygonum, Carduus, Digitalis)	Onkamo, Finland	J.-L. Boevé	11.06.2001	P1834
Tenthredinidae	Tenthredininae	Macrophyini	TTMa	Pachyprotasis simulans (Klug)	Ad. M	(Solidago, Senecio)	(Solidago, Senecio, Aster)	Wölpern, Germany	E. Jansen	08.05.2001	P2041
Tenthredinidae	Tenthredininae	Perineurini	TTPe	Perineura rubi (Panzer)	Ad. M	(Rubus)	(?)	Ilfeld, Germany	A. Taeger	14-26.05.2001	P2086
Tenthredinidae	Tenthredininae	Tenthredinini	TTTe	Tenthredo koehleri Klug	Ad. M	(Cardamine)	(Cardamine, Cardaminopsis)	Ilfeld, Germany	A. Taeger	14-26.05.2001	P2077
Tenthredinidae	Tenthredininae	Sciapterygini	TTSc	Sciapteryx consobrina (Klug)	Ad. M	(Adoxa, Anemone, Dicentra, Ranunculus)	(Adoxa, Anemone, Dicentra, Ranunculus)	Kohren-Sahlis, Germany	E. Jansen	01.05.2001	P2042
Tenthredinidae	Tenthredininae	Sioblini	TTSi	Siobla sturmii (Klug)	Larva	Impatiens noli-tangere (Impatiens)	Impatiens noli-tangere (Impatiens)	Schloss Rosenau, Austria	E. Altenhofer	07.08.2001	P2010
Tenthredinidae	Tenthredininae	Tenthredinini	TTTe	Tenthredo campestris Linné	Ad. M	(Aegopodium)	(Aegopodium podagraria)	Onkamo, Finland	J.-L. Boevé	12.06.2001	P1840a
Tenthredinidae	Tenthredininae	Tenthredinini	TTTe	Tenthredo ignobilis Klug	Larva	Sedum telephium (Sedum album)	Sedum telephium (Sedum)	Austria	E. Altenhofer	2001	P2004
Tenthredinidae	Tenthredininae	Tenthredinini	TTTe	Tenthredo scrophulariae Linné	Larva	Scrophularia nodosa (Verbascum, Scrophularia)	Scrophularia nodosa (Verbascum, Scrophularia, Buddleja, Digitalis)	Tellin, Belgium	J.-L. Boevé	01.08.2000	P1746
Tenthredinidae	Tenthredininae	Tenthredopsini	TTTp	Aglaostigma sp.	Larva	Veratrum album (?)	Veratrum album (Alchemilla, Plantago, Rumex, Taraxacum, Veratrum)	Grimsel, Switzerland	A. Barker, J.-L. Boevé	17.07.2001	P1926
Tenthredinidae	Tenthredininae	Tenthredopsini	TTTp	Aglaostigma discolor (Klug)	Larva	Petasites (Petasites, Tussilago)	Petasites (Petasites, Tussilago, Adenostyles)	Delémont, Switzerland	U. Schaffner	01.08.2000	P2068
Tenthredinidae	Tenthredininae	Tenthredopsini	TTTp	Tenthredopsis tarsata (Fabricius)	Ad. M	(Brachypodium)	(Brachypodium)	Ilfeld, Germany	A. Taeger	14&26.05.2001	P2076
(OUTGROUP TAXA)
Xiphydriidae			XIP	Xiphydria prolongata (Geoffroy)	Larva	Salix alba (Salix)	Salix alba (Salix, Acer, Alnus, Betula, Populus, Quercus, Ulmus, Platanus)	Traismauer, Austria	E. Altenhofer	01.05.2001	P1815
Xyelidae			XYE	Xyela curva Benson	Larva	Pinus nigra (Pinus)	Pinus nigra (P. nigra)	Austria	E. Altenhofer	10.2000	P1798
Argidae			ARG	Arge ustulata (Linné)	Larva	Crataegus sp. (Crataegus)	Crataegus sp. (Crataegus, Betula, Salix, Vaccinium)	Grimminge, Belgium	J.-L. Boevé	04.09.2000	P1779
Blasticotomidae			BLA	Blasticotoma filiceti Klug	Larva	Athyrium filix-femina (Athyrium)	Athyrium filix-femina (Athyrium, Dryopteris, Matteuccia, Polystichum, Aspidium, Pteridium)	Engelsdorf, Germany	E. Jansen	01.07.2002	P2161
Cephidae			CEP	Calameuta filiformis (Eversmann)	Ad. M	(Phragmites, Arrhenatherum, Elytrigia, Phalaris, Calamagrostis)	(Phragmites, Arrhenatherum, Elytrigia, Phalaris, Calamagrostis, Agropyron)	Frohburg, Germany	E. Jansen	30.05.2001	P2045
Cephidae			CEP	Janus compressus (Fabricius)	Larva	Pyrus communis (Pyrus, Sorbus, Crataegus, Malus)	Pyrus communis (Pyrus, Sorbus, Crataegus, Malus, Cydonia)	Neulengbach, Austria	E. Altenhofer	15.10.2000	P1797
Diprionidae			DIP	Gilpinia hercyniae (Hartig)	Larva (eonymph)	Picea abies (Picea)	Picea abies (Picea)	rearing, Germany	R. Mumm	12.2001	P2021
Diprionidae			DIP	Neodiprion sertifer (Geoffroy)	Larva	Pinus cembra (Pinus)	Pinus cembra (Pinus[Picea, Larix])	Innerkrems, Austria	E. Altenhofer	27.08.2000	P2103
Megalodontidae			MEG	Megalodontes thor Taeger	Ad. M	(Peucedanum)	(Peucedanum)	Rosenau, Germany	A. Liston	14.06.2001	P2087
Orussidae			ORU	Orussus abietinus (Scopoli)	Ad. F	(Salix)	(parasitoid of xylobionts)	Darmstadt, Germany	M. Hauser	24.05.1994	P2306
Pamphilidae			PAM	Acantholyda erythrocephala (Linné)	Larva	Pinus sylvestris & strobus (Pinus)	Pinus sylvestris & P. strobus (Pinus)	rearing, Poland & Italy	B. Ingegno, M. Kenis	06.2000	A
Pamphilidae			PAM	Neurotoma saltuum (Linné)	Larva	Crataegus monogyniae (Crataegus, Prunus, Cotoneaster, Mespilus, Persica, Pyrus, Amelanchier)	Crataegus monogyniae (Crataegus, Prunus, Cotoneaster, Mespilus, Persica, Pyrus, Amelanchier, Malus, Cydonia)	Zwettl, Austria	E. Altenhofer	26.07.2001	P2005
Pergidae			PER	Giladeus tuxius D.R. Smith	Ad. M	(?)	(?)	Nahuel Huapi, Argentina	S. Blank, C. Kutzscher	22.11-06.12.2002	P2299
References
Boevé J-L, Schaffner U: Why does the larval integument of some sawfly species disrupt so easily? The harmful hemolymph hypothesis. Oecologia 2003, 134:104-111
Liston AD, Jansen E, Blank SM, Kraus M, Taeger A: Rote Liste und Gesamtartenliste der Pflanzenwespen (Hymenoptera: Symphyta) Deutschlands. Stand März 2011. In Rote Liste gefährdeter Tiere, Pflanzen und Pilze Deutschlands. Wirbellose Tiere Teil 1. Edited by Binot-Hafke M, Balzer S, Becker N, Gruttke H, Haupt H, Hofbauer N, Ludwig G, Strauch M. Bonn-Bad Godesberg: Naturschutz und Biologische Vielfa…
Naito T: Systematic position of the genus Rocalia (Hymenoptera, Tenthredinidae) feeding on fern spores, with description of a new species from Japan. Kontyû 1988, 56:798-804
Smith DR: Nearctic sawflies. I. Blennocampinae: Adults and larvae (Hymenoptera: Tenthredinidae). Technical Bulletin, USDA 1969, 1397:1-176
Smith DR: A Synopsis of the sawflies (Hymenoptera: Symphyta) of America South of the United States: Tenthredinidae (Nematinae, Heterarthrinae, Tenthredininae). Transactions of the American Entomological Society 2003, 129:1-45
Smith DR: Review of the cypress and juniper sawflies of the genus Susana Rohwer and Middleton (Hymenoptera: Tenthredinidae). Proceedings of the Entomological Society of Washington 2006, 108:62-75
Taeger A, Altenhofer E, Blank SM, Jansen E, Kraus M, Pschorn-Walcher H, Ritzau C: Kommentare zur Biologie, Verbreitung und Gefährdung der Pflanzenwespen Deutschlands (Hymenoptera, Symphyta). In Pflanzenwespen Deutschlands (Hymenoptera, Symphyta). Kommentierte Bestandsaufnahme. Edited by Taeger A, Blank SM. Keltern: Goecke & Evers; 1998:49-135
Verzhutskii BN: Rastitel'nojadnye nasekomye v jekosistemah Vostochnoj Sibiri (pilil'shhiki i rogohvosty). [Herbivorous insects in ecosystems of East Siberia (sawflies and wood-wasps)] (In Russian). Nauka 1981, 1-303.
Vikberg V, Liston AD: Taxonomy and biology of European Heptamelini (Hymenoptera, Tenthredinidae, Selandriiinae). Zootaxa 2009, 2112:1-24
Note
Due to still unsolved taxonomic uncertainties in the genus Monophadnus, some species mentioned in the present table have been referred to other names in Boevé and Schaffner (2003): Monophadnus sp.A to M. longicornis (Hartig), Monophadnus sp.B to M. monticola (Hartig), and M. monticola (Hartig) to M. pallescens (Gmelin).
