# Supplementary material for: Invertebrate and avian predators as drivers of chemical defensive strategies in tenthredinid sawflies
Source: BMC Evol Biol. 2013 Sep 16;13:198. doi: 10.1186/1471-2148-13-198 (PMC3848831; doi:10.1186/1471-2148-13-198)
Supplement: Additional file 2 — NEXUS file containing the sequence data matrix, settings for MrBayes runs, and trees obtained from the Bayesian phylogenetic analyses in BEAST and MrBayes. [file 1471-2148-13-198-S2.nex]

[Additional file 2. NEXUS file containing the interleaved sequence data matrix, settings for MrBayes runs, and trees obtained from the Bayesian phylogenetic analyses in BEAST and MrBayes]

#NEXUS

BEGIN DATA;
	DIMENSIONS NTAX=119 NCHAR=2258;
	FORMAT DATATYPE=DNA INTERLEAVE=YES GAP=- MISSING=?;
	MATRIX

[CoI: 862 bases, positions 1-862]
Xiph_Xip.prolongata_124        ?????????????????????????????????????????????????????????????????????????????????????????????????????????????????????????GGTTGAACAATGTATCCTCCTTTATCTTCAAATTTAAGACATCTAGGACCAGCAATAGATTTAACAATTTTTTCACTTCATATTGCAGGAATTTCTTCAATTATAGGAGCTATTAATTTTATCTCTACTATTATTAATATACGACCCATAAAAATTTCATTTGATCGTATTCCTTTATTTTGTTGATCAATTATAATTACTGCAATTCTTTTACTTCTTTCTCTTCCTGTACTAGCAGGATCAATTACTATATTATTAACTGATCGAAATTTAAATACATCATTTTTTGATCCTGCAGGAGGAGGGGATCCAATTCTTTTTCAACATTTATTTTGATTTTTTGGTCATCCAGAAGTTTATATTTTAATTTTACCCGGATTTGGTATAATTTCTCATATAATTTCTCAAGAAAGAGGTAAAAAAGAAACTTTTAGATCTTTAGGAATAATTTATGCTATATTAACTATTGGATTTTTAGGATTTATTGTTTGAGCTCATCATATATTTACTGTAGGAATAGATGTTGATACCCGAGCTTATTTTACTTCAGCAACATTAATTATTGCTATTCCCACTGGGATCAAAGTTTTTAGATGATTAGCTACATTAAATGGAACAAAAATTAAATTTTCTCCATTAATAATATGAAGCTTAGGTTTTATTTTTCTTTTTACTATAGGTGGTTTAACAGGTATTATTCTATCTAATTCTTCAATTGATATTATCTTACATGATACATAT
Xyel_Xye.curva_62              CCTAATACTAGGAGCCCCAGATATAGCCTTTCCTCGACTAAATAATATAAGCTTTTGATTATTACCTCCCTCCCTAACTTTATTACTTGCTAGAAGAATTGTTGACACAGGAGCTGGAACAGGATGAACAGTCTACCCTCCTCTATCAAGAGGAATAGCCCACGCAGGTGCATCTGTGGATCTAGCTATTTTTTCTCTACACTTAGCAGGAATCTCTTCTATTTTAGGAGCTATTAATTTTATTACTACAATTATTAACATACGAAGAACAGGTATGAATTTTGATCGTATTCCTTTATTTGTTTGAGCTGTAGGAATTACAGCATTATTACTATTATTATCATTACCAGTTCTTGCTGGAGCTATTACAATATTATTGACAGATCGTAATTTAAATACATCTTTTTTTGATCCAGCTGGAGGAGGAGATCCTATCCTATACCAACACTTATTTTGATTCTTTGGGCATCCTGAAGTTTATATCCTAATTTTACCTGCATTTGGGATAATTTCTCACATTGTATCTCAAGAAAGTGGAAAAAAAGAAGCTTTTGGAACCCTAGGAATAATTTATGCTATATTATCTATTGGTTTATTAGGTTTTGTCGTATGAGCCCACCATATATTTACTGTAGGTATAGATGTTGATACCCGTGCTTATTTCACATCAGCAACTTTAATTATTGCAGTTCCAACAGGAATTAAAGTTTTTAGATGATTAGCAACATTCCATGGAGTTAATTTATCTTATAGACCAACAACTCTATGAAGATTAGGATTTGTATTTTTATTTACATTAGGAGGATTAACAGGAATTATTTTATCTAACTCTTCAGTTGATATTATTCTACATGATACTTAT
Argi_Arg.ustulata_25           ATTAATATTAGGGGCTCCTGACATAGCATTTCCACGATTAAATAATATAAGATTTTGATTTTTACCTCCTTCATTAATTCTTTTAACAATTAGAAGATTTGTTGATTCAGGAACTGGTACAGGTTGAACAGTTTATCCCCCCTTATCAAGTAATATTGCTCATTCAGGTTCATCTGTAGATTTAACTATTTTCTCCTTACATTTAGCAGGAATTTCATCAATTTTAGGAGCTATTAATTTTATTTCTACAATTATTAATATAAAAATTTTAGGGATATCTTTTGATAAAATACCATTATTTATTTGATCAGTTAAAATTACAGCAATTTTATTACTTCTTTCATTACCTGTATTAGCAGGAGCTATTACAATATTATTAACAGATCGTAATTTAAATACTTCATTTTTTGACCCTTCAGGTGGAGGAGATCCTATTTTATACCAACATTTATTTTGATTTTTTGGACACCCTGAAGTTTATATTTTAATTCTCCCCGCATTTGGAATTATTTCACATATTATTTCACAAGAATCTGGTAAAAAAGAAACATTTGGAGTTTTAGGTATAATTTATGCTATATTAACAATTGGAATTTTAGGGTTTATTGTTTGAGCTCATCATATATTTACTGTAGGTATAGATGTTGATACACGAGCTTATTTTACTGCTGCTACTATAATTATTGCAGTTCCTACAGGTATTAAAATTTTTAGTTGAATAGCTACAATTCATGGATCAAAAATTATTTATTCTCCAACTATATTATGAACTTTAGGATTCATTTTCTTATTTACATTAGGAGGATTAACAGGTATTATTTTATCAAATTCATCAATTGATATTATTTTACATGATACATAT
Blas_Bla.filiceti_137          CCTCATAATTTCAGCTCCTGATATAGCTTTTCCTCGTATAAACAACTCTAGATTCTGACTTCTACCCCCTTCTCTAATTCTACTAACTTCAAGAAACTTTATTGACTTAGGAACAGGAACAGGATGAACTATCTACCCTCCTCTATCAAGAAACTTAGGTCATGCAAGATCTTCAATAGACCTAACTATTTATTCCCTACATATAGCAGGTATTTCCTCAATTATAGGAGCTATTAATTTTATCTCTACAACAATTAACATACGAAATAAAGGGATATCCTCTGAACGACTAACCTTATTCACTTGATCAGTATCAATCACAGCACTACTTTTAATATTATCATTACCCGTTCTAGCAGGGGCTATCACAATATTATTAACAGACCGAAACTTAAATACATCATTTTTTGACCCAGCTGGAGGAGGAGACCCCATCCTATTCCAACACCTATTTTGATTTTTTGGGCACCCAGAAGTTTATATTTTAATCTTACCAGGATTCGGAATTATTTCACATATCATTTATCAAGAAGCAGGGAAAAAAGAAACATTTGGAACTTTAGGAATAATCTATGCTATAATAACCATCGGAATCCTAGGATTTATTGTCTGAGCCCACCATATATTTACAGTAGGAATAGATGTAGATACCCGAGCATACTTCACAGCAGCCACTATGATTATCGCTATCCCTACAGGAATCAAAATTTTTAGATGATTAGCTACTCTTCATGGAACTCAACTAATATACTCCCCCCCAATCCTATGAACTTTAGGATTTATCTTCTTATTCACCTTAGGAGGATTGACAGGAATTATATTATCCAATTCATCTCTAGACATTATTCTACACGATACTTAC
Ceph_Cal.filiformis_127        ??????????????????????????????????????????????????????????????????????????????????????????????????????????????????????????????????????????????????????????????????????????????????????????????????????????????????????????????????????????????????????????????????????????????????????????????????????????????????????????????????????????????????????????????????????????????????????????????????????????????????????????????????????????????????????????????????????????????????????????????????????????????????????????????????????????????????????????????????????????????????????????????????????????????????????????????????????????????????????????????????????????????????????????????????????????????????????????????????????????????????????????????????????????????????????????????????????????????????????????????????????????????????????????????????????????????????????????????
Ceph_Jan.compressus_61         ??????????????????????????????????????????????????????????????????????????????????????????????????????????????????????????????????????????????????????????????????????????????????????????????????????????????????????????????????????????????????????????????????????????????????????????????????????????????????????????????????????????????????????????????????????????????????????????????????????????????????????????????????????????????????????????????????????????????????????????????????????????????????????????????????????????????????????????????????????????????????????????????????????????????????????????????????????????????????????????????????????????????????????????????????????????????????????????????????????????????????????????????????????????????????????????????????????????????????????????????????????????????????????????????????????????????????????????????
Dipr_Gil.hercyniae_128         ATTAATACTAGGAGCCCCAGATATAGCATTCCCTCGAATAAATAATATAAGATTTTGATTATTACCCCCATCAATATTTCTATTAATATCAAGAAGACTAGTTGATTCAGGGACAGGTACAGGATGAACAATTTATCCTCCCCTATCAAGAAATTTAGGCCATTCAGGACCATCAGTAGACTATACTATTTTCTCTCTTCATATAGCAGGAATTTCTTCAATTCTTGGAGCAATTAATTTTATTTCAACAATAATTAATATACGACCAAAAAGAATAAAATTTGAACAAATATCTTTATTTATTTGATCAGTAAAATTAACTGCTATTCTTTTATTATTATCATTGCCTGTTTTAGCAGGAGCAATTACTATATTATTAACAGATCGAAATATAAATACAAGATTTTTTGATCCATCTGGAGGAGGAGATCCAATTTTATATCAACATTTATTTTGATTCTTTGGACACCCAGAAGTTTATATTTTAATTTTACCAGCATTTGGTATAATTTCCCATATTATTATACAAAATTCAGGAAAAAAAGAAACTTTTGGAATATTAGGAATAATTTATGCTATAATAACAATTGGATTATTAGGATTTGTTGTATGAGCACATCATATATTTACAATTGGAATAGACGTTGATACTCGAGCCTATTTTACAGCTGCAACTATAGTAATTGCAATCCCTACAGGAATTAAAATTTTTAGATGATTAGCAACACTATATGGATCAAAAATAAAATTTAATCCCTCATTAATATGAACATTAGGATTTATTTTTTTATTTACAATAGGAGGATTAACAGGAATTATACTATCAAATTCTTCTATTGATATTATTCTTCATGATACATAT
Dipr_Neo.sertifer_129          TCTAATATTAGGAGCACCAGACATAGCTTTTCCTCGAATAAACAATATAAGATTTTGACTTCTACCTCCTTCATTAATTTTACTTATTTCAAGAAGATTAGTAGATTCAGGAACAGGAACTGGTTGAACAGTTTATCCACCTTTATCAAGAAATATAGGTCATTCAGGACCATCTGTTGATTACACAATTTTCTCTTTACATATAGCAGGAATTTCATCTATTCTTGGAGCAATTAATTTTATTTCTACAATAATTAATATACGACCAAAAGGAATAAAATTTGAACAAATACCTCTATTTGTTTGAGCAGTAAAACTAACAGCTATTCTTCTATTATTATCTCTTCCCGTATTAGCAGGAGCAATTACAATATTATTAACTGATCGAAATATAAACACAACTTTTTTTGATCCTTCAGGAGGGGGAGACCCAATCTTATACCAACACTTATTTTGATTCTTTGGACACCCAGAAGTTTATATTCTAATTTTACCTGCCTTTGGAATAATTTCTCATATTATTTCACAAAAATCAGGAAAAAAAGAAACATTTGGAACTCTTGGAATAATCTATGCAATAATAACAATTGGATTATTAGGATTTGTTGTATGAGCTCACCATATATTTACAGTTGGAATAGATGTAGATACTCGAGCATACTTTACTGCAGCCACAATAGTTATTGCAATTCCCACAGGAATTAAAATTTTTAGATGATTAGCTACTCTATATGGATCTAAAATAAATTTTAGAGCATCTATATTATGAACAATAGGATTTATTTTCCTTTTTACAATAGGAGGTTTAACAGGAATTATACTATCCAACTCATCTATTGATATTATCCTACATGATACATAT
Mega_Meg.thor_130              CCTAATACTAGGAGCTCCAGACATAGCTTTCCCCCGATTAAATAATTTAAGATTTTGATTACTCCCTCCTTCTTTAATATTTTTAATTTCTAGAAGAATAATAAATAAAGGAGTAGGAACAGGATGAACTGTATACCCCCCTTTATCTTCCAATATTTCTCATTCTGGACCTGCTATTGATTTTGCTATTTTTTCTTTACATATTGCAGGAATCTCTTCAATTTTAGGAGCTATAAATTTTATTACTACTATCATTAATATACGTAGATGAGGATTTAAATTAGATAAAATTTCACTATTTATCTGATCAGTAGGATTAACTGCTCTACTTTTACTTTTATCTTTACCTGTATTAGCAGGTGCAATCACTATACTTCTTACTGATCGAAACTTAAATACATCATTTTTTGATCCAGCTGGAGGTGGTGACCCTATTCTTTACCAACACTTATTTTGATTCTTTGGACATCCTGAAGTTTATATTCTAATCCTCCCTGGTTTTGGAATAATTTCTCATATCATTTACCAAGAAAGATTTAAAAAAGAATCATTTGGTTCATTAGGAATAATTTTTGCCATAATTTCTATTGGATTATTAGGATTTATTGTATGAGCTCATCATATATTTACTGTAGGTATAGATATTGATACCCGAGCTTATTTTACATCAGCAACAATAATTATTGCTATCCCTACAGGAATTAAAGTATTTAGATGAATTGCCACATTTCATGGAAATAAATTTTATTTTTCTCCTACTATCCTATGAAGATTAGGATTTATCTTTTTATTTACTATTGGAGGATTAACTGGAATTATTTTATCAAATTCTTCAATAGATATTATCCTACATGATTCATAC
Orus_Oru.abietinus_183         TCTTATACTAGGAGCTCCAGATATAGCATTTCCCCGAATAAATAATATAAGTTTCTGACTTCTTCCTCCTGCTCTTATTATCTTATCATCAAGTATATTCACTAGTAAAGGTGTTGGAACAGGATGAACTGTTTACCCTCCACTTTCTTCATCA---GGCCATGTAGGTCTAGCAGTTGATTTATCTATTTTTTCCCTCCACATTGCTGGTATATCTTCTATTATAGGAGCCATTAACTTTATTTCTACAATTATTAATATACGTAATAAAAGTCTTACTATAGATAAAATTTCTCTATTATCGTGATCTACTAACATTACTGCTATTCTTCTACTTTTATCTCTTCCAGTGCTAGCAGGAGCTATCACTATACTTTTAACTGACCGTAATTTTAATACATCTTTCTTTGATCCTGCTGGTGGAGGAGACCCAATTTTATACCAACATCTATTTTGATTTTTTGGTCATCCAGAAGTTTATATTCTTATTCTACCTGGATTTGGAATAATCTCTCATATAATCACTAAAGAAGGTGGTAAAAAAGAAACCTTTGGAACTTTAGGAATAATTTATGCTATACTAGCAATTGGATTCTTAGGGTTTGTAGTATGGGCTCATCATATATTTACTGTAGGAATAGATGTAGATACTCGAGCTTACTTCACTTCAGcTacTATAATTATTGCTGTACCAACAGGAATTAAAGTATTTAGCTGACTGGCTACTATAAATGGTATAAAATTAGAATTAAATCcTaATAATATATGATCCTTAGGATTTGTATTTCTTTTTACTGTTGGAgGTcTTACAGGtGCtAtATTATCAAATtCAtCTatTGATaTTaTt???????????????
Pamp_Aca.erythrocephala_37     ??????????????????????????????????????????????????????????????????????????????????????????????????????????????????????????????????????????????????????????????????????????????????????????????????????????????????????????????????????????????????????????????????????????????????????????????????????????????????????????????????????????????????????????????????????????????????????????????????????????????????????????????????????????????????????????????????????????????????????????????????????????????????????????????????????????????????????????????????????????????????????????????????????????????????????????????????????????????????????????????????????????????????????????????????????????????????????????????????????????????????????????????????????????????????????????????????????????????????????????????????????????????????????????????????????????????????????????????
Pamp_Neu.saltuum_59            ??????????????????????????????????????????????????????????????????????????????????????????????????????????????????????????????????????????????????????????????????????????????????????????????????????????????????????????????????????????????????????????????????????????????????????????????????????????????????????????????????????????????????????????????????????????????????????????????????????????????????????????????????????????????????????????????????????????????????????????????????????????????????????????????????????????????????????????????????????????????????????????????????????????????????????????????????????????????????????????????????????????????????????????????????????????????????????????????????????????????????????????????????????????????????????????????????????????????????????????????????????????????????????????????????????????????????????????????
Perg_Gil.tuxius_232            ACTAATATTGGGGGCCCCAGATATAGCTTTTCCACGATTAAATAATTTAAGTTTTTGATTATTACCACCCTCATTAATTTTATTAACTATTAGTAGAATAATTGATACAGGATCAGGAACAGGGTGAACAGTATATCCACCACTTTCAAGAAATATGGCGCATGCAGGGAGTTCAGTTGATATAACTATTTTCTCTCTTCATATAGCTGGAATTTCATCTATTTTAGGAGCGATTAACTTTATCTCTACTATAATTAATTTACGAACTAGAGGAATAAGATTTGATAAAATACCTCTAATAGTATGAGCTGTAACAATTACAGCTGTCCTCTTAGTGATTTCCTTACCTGTACTAGCAGGTGCTATTACAATACTATTAACAGATCGTAATCTAAATACATCATTTTTTGACCCCTCAGGAGGAGGGGATCCTATTCTTTATCAGCACTTATTTTGATTTTTTGGACACCCTGAAGTATATATTTTAATTTTACCAGCTTTTGGAATTATTTCACATATTATTTCGCAGGAATCAGGGAAGAAGGAAACTTTCGAAACaTTAGGAATAATTTATGCAATGTCAGCTATTGGACTTTTAGGTTTTATTGTTTGAGCCCATCATATATTTACAGTAGGAATAGATGTAGATACTCGAGCTTATTTTACAGCAGCTACAATAATTATTGCAGTTCCCACAGGAATCCAAATTTTCAGATGATTAGCAACAATTCATGGATCAAAAATAATTTATACTCCAAATATATTATGAACATTAGGATTCATTTTTTTATTTACTATTGGTGGATTAACAGGAATTATTTTATCTAATTCTTCAATTGATATTATAATACATGATACTTAT
TAEm_Am.carpini_152            cTTAATATTAGGGGCACCTGATATAGCTTTCCCACGATTAAATAATATAAGATTTTGATTTTTACCCCCATCTATTACATTATTATTATCTAGAAGAATAGTAAATTCAGGATCGGGTACAGGATGAACTGTTTACCCCCCTTTATCAAGAAGAATCTCTCACGCAGGACCATCAGTAGATTTAACTATTTTTTCTTTACATCTAGCAGGAATTTCATCAATTTTAGGGGCTATTAATTTTATTTCAACAATAATTAATATACGTATCAAAGGAATAAATATAGAACGAATACCTTTATTTATTTGAGCAGTATCATTAACAGCTTTATTATTATTATTATCATTACCAGTATTAGCGGGTGCAATTACTATATTATTAACTGATCGAAATTTAAATACTTCATTTTTTGATCCATCAGGGGGAGGAGATCCAATTTTATATCAACATTTATTTTGATTTTTTGGACACCCTGAAGTTTATATTCTAATTATTCCAGCTTTTGGAATAATTTCACATATTATTTCCCAAGAATCTGGAAAAAAAGAAACATTCGGAACTCTTGGAATAATTTATGCTATATTAACTATTGGATTATTAGGATTTATTGTATGAGCTCATCATATATTTACAGTAGGAATAGATGTAGATACTCGAGCTTATTTTACAGCAGCAACTATAATTATTGCAATTCCTACGGGTATTAAAATTTTTAGTTGACTAGCAACATTATATGGATCTCAACTAATTTTTAATCCATCAATATTATGAACTTTAGGATTTGTATTTTTATTCACATTAGGGGGTTTAACTGGAATTTTATTATCTAATTCATCTATTGATATTATTTTACATGATACATAT
TAAl_All.rufocinctus_225       TCTAATACTAGGAGCACATGATATAGCTTTTCCACGACTTAATAATATAAGATTTTGACTACTTCCACCATCAATCACCTTACTATTATTAAGAAGAATAGTAAATTCAGGATCAGGTACAGGATGAACAGTATATCCTCCTTTATCAAGAACTATTTCCCATGCAGGAGCATCTGTCGATATAACAATTTTTTCTCTTCATTTAGCAGGAATTTCATCGATTTTAGGAGCTATTAATTTTATTTCTACAATAATTAATTTACGAGTAACAGGTATAACATTTGAACGAATACCTTTATTCATTTGAGCAGTTTCACTTACAGCTTTATTACTATTATTATCTTTACCAGTATTAGCAGGAGCAATTACTATATTATTAACAGATCGTAATTTTAATACAACCTTTTTCGACCCATCCGGAGGGGGAGATCCTATTTTATATCAACATTTATTTTGATTTTTTGGTCATCCTGAAGTCTATATTTTAATTATCCCTGCATTCGGAATAATTTCTCATATTATTTCACAAGAATCAGGAAAAAAAGAAACTTTTGGAACATTAGGAATAATTTATGCAATAATAACTATTGGAATTCTAGGATTCATTGTTTGAGCCCACCATATATTTACTGTAGGAATAGATATTGATACACGAGCTTATTTCACAGCAGCTACAATAATTATTGCAATTCCAACAGGAATTAAAATTTTTAGATGACTAGCAACATTATATGGATCAAAATTAATTTTTAATGCATCAATAATATGAACACTTGGATTTGTATTTTTATTTACAATAGGGGGACTAACAGGAATCCTACTTTCAAATTCATCAATTGATATTATTCTACATGACACTTAT
TAAl_All.viennensis_158        TCTAATATTAGGAGCACCTGATATAGCTTTCCCACGATTAAATAATATAAGATTTTGATTTTTACCACCTTCAATTACCCTATTAATTACTAGAAGATTAGTAAATTCAGGTTCGGGGACTGGATGAACTGTTTACCCACCTCTATCAAGAACTATTTCACATGCAGGAGCATCAGTAGATTTAACTATCTTCTCTTTACACTTAGCAGGAATTTCATCAATTCTTGGAGCAATTAATTTTATCTCAACAATAATTAACCTTCGAGTTATAGGAATAAATCTTGAACGTATACCACTATTTGTTTGAGCTGTTTCATTAACCGCTCTTCTTCTTTTACTTTCATTACCTGTACTAGCAGGAGCAATTACAATACTTCTTACAGATCGAAATTTAAATACAACTTTCTTTGACCCATCTGGAGGTGGGGATCCAATTTTATACCAACATTTATTTTGATTCTTTGGACACCCTGAAGTTTACATTTTAATTATTCCAGCCTTCGGAATAATTTCACATATTATTTCACAAGAATCAGGAAAAAAAGAAACATTCGGTAGTTTAGGAATAATTTATGCAATAATAACTATTGGATTACTAGGATTTATTGTATGAGCACATCATATATTTACTGTAGGTATAGATGTAGACACTCGAGCATATTTCACAGCGGCTACAATAATTATTGCAATTCCCACAGGAATTAAAATTTTCAGATGATTAGCAACATTATATGGATCAAAATTAATTTTTAATGCTTCAATATTATGAACCTTAGGATTCGTTTTTCTATTTACAATAGGAGGATTAACAGGAATTCTACTTTCTAATTCATCAATTGATATTATTTTACACGATACTTAC
TAAl_All.calceatus_63          TCTTATACTAGGAGCACATGATATAGCTTTTCCACGACTTAATAATATAAGTTTTTGACTCCTTCCACCTTCAATTACCCTACTATTATCAAGAAGAATAGTAAATTCAGGATCAGGTACAGGATGAACAGTATACCCTCCCTTATCAAGAACTATTTCTCATGCAGGAGCATCTGTTGATATAACAATTTTTTCTCTTCATTTAGCAGGAATTTCATCAATTTTAGGAGCTATTAATTTTATTTCTACAATAATTAATTTACGAGTAACAGGTATAAGATTTGAACGAATACCTTTATTCATTTGAGCTGTTTCACTTACAGCTTTATTATTATTATTATCTTTGCCAGTATTAGCAGGAGCAATTACTATATTATTAACAGATCGTAATTTAAATACAACCTTTTTCGACCCATCCGGAGGAGGAGACCCTATTTTATACCAACATTTATTTTGATTTTTTGGTCATCCTGAAGTCTATATTTTAATTATTCCTGCATTCGGAATAATTTCCCATATTATTTCACAAGAATCAGGAAAAAAAGAAACTTTTGGAACATTAGGAATAATTTATGCAATAATAACTATTGGAATTCTAGGATTCATTGTTTGAGCTCACCATATATTTACTGTAGGAATAGATATTGATACACGAGCTTATTTTACAGCAGCTACTATAATTATTGCAATTCCAACAGGAATTAAAATTTTCAGATGATTAGCAACATTATATGGATCAAAATTAATTTTTAATGCCTCAATAATATGAACACTTGGATTTGTATTTTTATTTACAATAGGGGGATTAACAGGAATTCTTCTTTCAAATTCATCAATTGATATTATTCTACATGATACTTAT
TAAt_Ath.cordata_65            ATTAATATTAGGAGCACCCGATATAGCATTCCCACGAATAAATAATATAAGATTCTGATTTTTACCTCCATCCCTAATTCTACTTCTTTCAAGAAGAATAGTAAACACTGGATCTGGAACAGGGTGAACAGTTTATCCACCATTATCCTCAAATACCTCCCATGCTGGAGCATCTGTTGATTTAACAATTTTTTCATTACATTTAGCAGGTATTTCTTCCATTTTAGGAGCTATTAACTTTATTTCTACTATTTTAAATATACGAATAAATGGTATAACAAACGAACGAATAAGTTTATTCACATGATCAGTATTATTAACAGCTATTTTATTATTATTATCATTACCAGTGCTAGCAGGAGCAATTACAATATTATTAACAGATCGAAATTTAAATACATCATTTTTTGACCCTTCTGGAGGTGGAGACCCCATTCTATATCAACATCTATTTTGATTTTTTGGACACCCTGAAGTTTACATTTTAATTCTACCTGCATTCGGAATAATTTCTCACATCATCTCACAAGAATCTGGTAAAAAAGAAACATTTGGAACATTAGGAATAATTTATGCAATATCAAGAATTGGATTACTAGGTTTCATTGTATGGGCTCATCATATATTTACAGTAGGAATAGATGTTGATACTCGAGCGTACTTTACAGCTGCAACAATAATTATTGCAATTCCTACTGGGATTAAAATTTTCAGATGAATAGCAACTATATATGGAAACAAAATAATCTTTTCCCCCTCAATATTATGAACTTTAGGTTTCATTTTTTTATTTACATTAGGAGGATTAACAGGCATTATCTTATCTAACTCATCAATTGACATTATTTTACATGACACATAT
TAAt_Ath.liberta_66            TCTAATATTAGGAGCTCCTGATATAGCTTTTCCTCGTATAAATAATATAAGATTTTGGTTTTTACCACCTTCATTAATTTTATTATTATCAAGAAGAATAATTAATACAGGTTCTGGAACAGGATGAACAGTGTATCCTCCTTTATCTAGAAATTTATCTCATGCAGGAGCATCAGTAGATTTAACAATTTTTTCTTTACATTTAGCAGGAATTTCTTCTATTTTAGGAGCCATTAATTTCATTTCAACTATTTTTAATATACGCATAAATGGAATAACAAATGAACGAATAAGATTATTTTCATGATCTGTTTTATTAACAGCTTTATTATTACTTTTATCATTACCTGTTTTAGCAGGAGCAATTACTATACTATTAACAGATCGAAATTTAAATACATCATTTTTTGACCCATCAGGAGGAGGAGACCCTATTTTATACCAACATTTATTTTGATTTTTTGGTCACCCTGAAGTTTACATTTTAATTTTACCAGCATTTGGAATAATTTCTCATATTATTTCACAAGAATCAGGAAAAAAAGAAACTTTTGGAACATTAGGAATAATTTATGCAATATCAAGAATTGGATTATTAGGATTTATTGTTTGAGCTCATCATATATTTACAGTAGGAATAGATGTTGATACTCGAGCTTACTTTACAGCTGCAACAATAATTATTGCAATTCCAACTGGAATTAAAATTTTTAGATGAATAGCAACAATATATGGTAACAAAATAATTTTTTCACCATCAATATTATGAACCTTAGGATTTATTTTCCTATTTACTTTAGGAGGCTTAACAGGAATTATTTTATCAAATTCTTCAATTGATATTATTTTACATGATACATAT
TAAt_Ath.rosae_39              ATTAATATTAGGAGCTCCTGATATAGCCTTCCCTCGAATAAATAATATAAGATTTTGATTCTTACCACCATCATTAATTTTATTATTATCTAGAAGATTAATTAATACTGGTTCAGGAACAGGATGAACAGTTTACCCACCACTTTCTAGAAATGCCTCTCATGCAGGAGCATCCGTTGATTTAACAATTTTCTCTTTACATTTAGCAGGAATTTCATCTATTCTAGGAGCAATTAATTTTATTTCAACTATTTTTAATATACGAATAAATGGAATAACAAACGAACGAATAAGATTATTTTCATGATCAGTATTATTAACAGCTATTTTATTACTTTTATCATTACCTGTTTTAGCAGGAGCAATTACAATATTATTAACTGACCGAAACTTAAATACATCATTTTTTGATCCTTCTGGAGGAGGTGATCCTATTTTATACCAACATTTATTTTGATTTTTTGGACATCCTGAAGTTTACATTTTAATTTTACCAGCATTTGGAATAATTTCTCATATTATTTCTCAAGAATCAGGAAAAAAAGAAACTTTTGGAACACTAGGAATAATTTATGCAATATCAAGAATTGGATTATTAGGTTTTATTGTTTGAGCTCATCATATATTTACAGTTGGTATAGATGTAGATACCCGAGCCTACTTTACAGCAGCAACAATAATTATTGCAATTCCAACAGGAATTAAAATTTTTAGATGAATAGCAACTATATATGGTAACAAAATATTTTTTACACCATCTATATTATGAACATTAGGATTTATTTTTCTTTTTACTTTAGGAGGATTAACAGGAATTATTTTATCAAATTCATCAATTGATATTATTTTACATGACACATAT
TAAt_Ath.scutellariae_40       ATTAATACTAGGAGCCCCTGATATAGCTTTCCCACGAATAAATAACATAAGATTTTGATTCCTCCCACCATCATTAATTTTATTACTAACAAGTACCTTCGTAAATTCAGGATCAGGTACTGGATGAACAGTATACCCCCCCCTATCTAGAAATATTTCACATGCTGGAGCTTCCGTAGATCTTACAATTTTCTCTTTACATTTAGCAGGAATCTCATCAATTCTAGGAGCCATTAATTTCATTTCAACAATTTTAAATATACGAATAAATGGAATAACTAGAGAACGAATAAGTTTATTTACATGATCAGTAGCATTAACCGCTCTTCTTTTACTTTTATCATTACCAGTTTTAGCAGGAGCCATCACAATATTACTGACAGATCGAAATATAAATTCATCATTTTTTGACCCTTCAGGAGGAGGAGACCCTATTTTATACCAACATTTATTTTGATTTTTTGGTCACCCAGAAGTTTATATTTTAATTTTACCAGCTTTTGGAATAATTTCCCATATTATTTCCCAAGAATCAGGAAAAAAAGAAACTTTTGGAACATTAGGTATAATTTATGCTATATTAACAATTGGATTATTAGGATTTATTGTTTGAGCCCATCATATATTTACAGTAGGAATAGATGTAGATACACGAGCCTACTTTACTGCTGCAACAATAATTATTGCTATTCCTACAGGTATTAAAATTTTTAGTTGAATAGCAACAATATATGGAAATAAATTAAACTTTTCTCCATCAATAATATGAACATTAGGATTTATTTTCTTATTTACTATAGGAGGATTAACAGGAATTATCTTATCAAATTCCTCTATTGACATCGTTCTTCATGATACATAC
TAEm_Emp.immersa_135           ATTAATATTAGGGGCTCCAGATATAGCATTTCCACGTTTAAATAATATAAGATTTTGATTTTTACCTCCATCTATTACATTATTAATATCAAGAAGATTAGTAAATACTGGATCAGGAACAGGATGAACAGTTTACCCCCCATTATCAAGAAGAATTTCTCATGCAGGAGCATCTGTTGATATAACAATTTTTTCACTACATTTAGCTGGAATTTCATCAATTTTAGGAGCTATTAACTTTATTTCAACAATAATTAATATACGTGTAAAAGGAATAAGATTAGAACGAATACCTCTTTTTATTTGGGCAGTATTTCTTACTGCCATTTTATTATTACTATCACTACCTGTTTTAGCTGGAGCCATTACAATATTATTAACAGATCGAAACTTAAATACATCATTTTTTGATCCATCAGGAGGAGGGGATCCAATTCTTTATCAACATCTATTTTGATTCTTTGGACATCCAGAAGTTTATATTTTAATTATTCCAGCATTTGGAATAATTTCTCATATTATTTCACAAGAATCAGGAAAAAAAGAAACATTCGGAACATTAGGAATAATTTATGCAATATTAACTATTGGATTATTAGGGTTTGTTGTATGAGCTCATCATATATTTACAGTAGGAATGGATGTTGATACACGAGCTTACTTCACAGCAGCAACTATAATTATTGCAATTCCTACTGGAATTAAAATTTTTAGGTGATTAGCAACTTTATATGGATCTCAATTAATTTTCAATCCATCAATATTATGAACATTAGGATTTGTATTTTTATTTACAATAGGGGGATTAACAGGAATTTTACTATCTAATTCTTCAATTGATATTATTTTACATGACACTTAT
TAEm_Eop.beaumonti_67          TCTTATATTAGGAGCTCCTGATATAGCTTTTCCACGATTAAATAATATAAGATTTTGATTTTTACCACCTTCAATCACTCTTTTATTATCTAGAAATTTAGTAAATTCTGGATCAGGTACAGGATGAACAGTTTATCCTCCATTATCAAGAAGAATTTCTCATGCAGGAGCTTCAGTAGATTTAACTATTTTTTCTCTACACTTAGCAGGAATTTCATCAATTTTAGGAGCTATTAACTTTATTTCAACAATAATTAATATACGAGTAAAAGGAATAAGAATAGAACGAATACCTTTATTTATTTGAGCAGTTTCATTGACTGCTTTATTATTATTACTTTCATTACCAGTTTTAGCAGGTGCAATTACTATATTATTAACAGATCGAAATTTAAATACATCATTTTTTGATCCATCAGGAGGAGGAGACCCAGTTTTATACCAACACCTATTTTGATTTTTTGGACACCCCGAAGTTTATATTTTAATTATTCCAGCATTTGGTATAATTTCTCATATTATTTCTCAAGAATCAGGAAAAAAAGAAACATTTGGAACATTAGGAATAATTTACGCAATATTAACAATTGGATTTTTAGGATTTGTAGTATGAGCACATCATATATTTACAGTAGGTATAGATGTTGACACACGAGCCTATTTTACAGCAGCTACAATAATTATTGCTATTCCTACTGGAATTAAAATTTTTAGATGATTAGCAACTTTATATGGATCTCAATTAATATTTAATCCTTCAATATTATGAACATTAGGATTTGTATTTTTATTTACAATAGGTGGTTTAACTGGAATTTTATTATCAAATTCATCAATTGACATTATTTTACATGATACATAT
TAEr_Eri.ovata_32              ATTAATACTAGGAGCTCCAGATATAGCATTTCCTCGACTAAATAATATAAGATTTTGATTTCTACCTCCATCATTAATTCTTCTATTAACAAGAAGATTAGTAAATTCAGGATCAGGAACAGGGTGAACTGTTTACCCTCCTTTATCAAATAATATCTCTCATGCAGGTGCATCAGTAGATATAACTATTTTTTCTCTTCATCTAGCAGGAATTTCATCAATTTTAGGGGCAATTAATTTTATTTCTACTATAATTAATATACAAGTAAAAGGAATAAATTTTGAACGAATGCCTTTATTTATTTGAGCTGTTTCACTAACAGCTTTATTACTTTTACTATCATTACCAGTTCTTGCTGGTGCTATTACAATACTTTTAACAGATCGAAATTTAAATACATCATTTTTTGACCCTTCAGGAGGAGGGGATCCAATTTTATACCAACACTTATTTTGATTTTTTGGTCACCCAGAAGTTTATATTTTAATTATTCCTGCATTCGGTATAATTTCTCATATTATTTCACAAGAATCAGGTAAAAAAGAAACATTTGGCACTTTAGGTATAATTTATGCTATACTTACAATTGGGTTATTAGGTTTTGTAGTATGAGCCCATCATATATTCACTGTAGGAATAGATGTTGATACTCGAGCATATTTTACAGCAGCTACTATAATTATTGCAATTCCTACAGGAATTAAAATTTTTAGTTGACTAGCAACTTTATACGGATCCCAAATTATTTTCAGACCTTCTATAATATGAACATTAGGGTTTGTATTTTTATTTACAATAGGGGGATTAACAGGAATTATTTTATCTAATTCATCTATTGATATTATTCTTCACGATACTTAT
TAEr_Eri.umbratica_70          ATTAATATTAGGTGCCCCAGATATAGCATTTCCACGATTAAATAATATAAGATTTTGATTTTTACCACCGTCATTAATTCTATTATTAACAAGAAGATTAGTAAATTCAGGATCAGGAACAGGATGAACTGTATATCCTCCATTATCAAATAATATTTCCCATGCAGGAGCATCAGTTGATATAACTATTTTCTCTCTTCATTTAGCAGGAATTTCATCAATTTTAGGAGCTATTAATTTTATTTCTACTATAATTAATATACAAGTAAAAGGAATAAACTTTGAACGAATACCTTTATTTGTATGGGCTGTATCATTAACAGCTTTACTACTTTTATTATCATTACCTGTTCTAGCAGGTGCAATTACTATACTTTTAACTGATCGAAATTTAAATACATCATTTTTTGATCCTTCAGGAGGAGGAGATCCAATTTTATATCAACATTTATTCTGATTTTTTGGACACCCAGAAGTTTATATTTTAATTATTCCTGCATTTGGAATAATTTCTCATATTATTTCTCAAGAATCTGGAAAAAAAGAAACATTCGGAACTTTAGGAATAATTTATGCAATACTTACAATTGGATTATTAGGTTTTGTAGTATGAGCACATCATATATTTACTGTAGGAATAGACGTTGATACTCGAGCATACTTCACAGCAGCTACTATAATTATTGCAATTCCAACAGGAATTAAAATTTTTAGTTGGTTAGCAACTTTATATGGATCTCAAATTATCTTTAGACCTTCTATACTATGAACTTTAGGATTTGTATTTTTATTTACAATAGGAGGTCTAACAGGAATTATTTTATCAAATTCATCTATTGATATTGTTCTACATGATACTTAT
TBBl_Cla.sp_75                 TCTAATAATAGGAGCTCCTGATATAGCTTTTCCTCGACTAAATAATATAAGATTTTGATTTTTACCACCATCTATCACAATATTATTATTTAGAAGAATAGTTAACTCAGGATCAGGAACTGGATGAACTATATATCCACCACTTTCTAGAAGAATTTCACATGCAGGAGCATCAATAGATATAACAATTTTCTCTTTACATTTAGCAGGAATTTCCTCAATTTTAGGAGCTATTAATTTTATTTCAACAATAATTAATATACGAGTAAAAGGAATAAATTTAGAACGAATACCTTTATTTATTTGAGCAGTATCATTAACTGCATTATTATTATTATTATCATTACCAGTTCTAGCTGGAGCAATCACAATACTTCTTACTGATCGAAATTTAAATACATCATTTTTTGATCCATCAGGAGGAGGAGATCCAATTTTATATCAACATTTATTTTGATTCTTTGGACATCCTGAAGTTTATATTTTAATTATTCCAGCATTTGGAATAATCTCCCACATTATTTCTCAAGAATCTGGTAAAAAAGAAACATTTGGAACATTAGGGATAATTTATGCTATATTAACAATTGGTTTATTAGGATTTGTTGTATGAGCTCATCATATATTTACTGTAGGAATAGATGTAGATACACGAGCATACTTTACAGCTGCTACAATAATTATTGCAATCCCAACTGGAATTAAAATTTTTAGATGACTAGCAACTTTATATGGATCACAATTAATTTTCAATCCATCAATAATTTGAACTTTAGGATTTGTATTTTTATTCACAATAGGAGGATTAACCGGAATTTTATTATCTAACTCATCTATTGATATTGTTTTACATGACACATAT
TBBl_Mon.sp_76                 cTTAATAATAGGAGCTCCAGATATAGCTTTCCCTCGTTTAAATAATATAAGATTCTGATTTTTACCCCCATCAATCACTATATTACTATTTAGAAGAATAGTAAATTCAGGATCAGGAACTGGATGAACTATATACCCTCCATTATCAAGAAGAATCTCTCATGCTGGAGCATCAATAGATTTAACAATTTTTTCCTTACATTTAGCTGGAATTTCATCAATTTTAGGAGCTATTAATTTTATTTCAACAATAATTAATATACGAGTAAAAGGAATAAATATTGAACGAATACCATTATTTATTTGAGCAGTTTCATTAACCGCTTTATTACTACTTCTTTCATTACCAGTATTAGCAGGAGCAATTACTATACTTCTTACTGATCGAAATTTAAATACATCATTTTTTGATCCTTCAGGAGGAGGGGATCCAATCCTATACCAACATTTATTTTGATTTTTTGGACATCCTGAAGTTTATATTTTAATTATTCCAGCATTTGGAATAATTTCACATATTATTTCTCAAGAATCTGGAAAAAAAGAAACATTTGGAACTTTAGGAATAATTTATGCTATATTAACAATTGGAATTTTAGGATTTGTTGTATGAGCTCACCATATGTTTACTGTAGGAATAGATGTAGATACTCGAGCATATTTTACAGCAGCTACTATAATTATTGCTATTCCTACAGGAATTAAAATTTTTAGTTGATTAGCAACATTATATGGATCCCAATTAATTTTTAGACCATCAATATTATGAACTTTAGGATTTGTATTTCTATTTACAATAGGAGGTTTAACAGGAATTTTACTTTCTAATTCCTCAATTGATATTATTTTACATGATACATAT
TBBl_Cla.alternipes_73         TCTAATAATAGGAGCTCCTGATATAGCTTTTCCTCGACTAAATAATATAAGATTTTGATTTTTACCACCATCTATCACAATATTATTATTTAGAAGAATAGTTAACTCAGGATCAGGAACTGGATGAACTATATATCCACCACTTTCTAGAAGAATTTCACATGCAGGAGCATCAATAGATATAACAATTTTCTCTTTACATTTAGCAGGAATTTCCTCAATTTTAGGAGCTATTAATTTTATTTCAACAATAATTAATATACGAGTAAAAGGAATAAATTTAGAACGAATACCTTTATTTATTTGAGCAGTATCATTAACTGCATTATTATTATTATTATCATTACCAGTTCTAGCTGGAGCAATCACAATACTTCTTACTGATCGAAATTTAAATACATCATTTTTTGATCCATCAGGAGGAGGAGATCCAATTTTATATCAACATTTATTTTGATTCTTTGGACATCCTGAAGTTTATATTTTAATTATTCCAGCATTTGGAATAATCTCCCACATTATTTCTCAAGAATCTGGTAAAAAAGAAACATTTGGAACATTAGGGATAATTTATGCTATATTAACAATTGGTTTATTAGGATTTGTTGTATGAGCTCATCATATATTTACTGTAGGAATAGATGTAGATACACGAGCATACTTTACAGCTGCTACAATAATTATTGCAATCCCAACTGGAATTAAAATTTTTAGATGACTAGCAACTTTATATGGATCACAATTAATTTTCAATCCATCAATAATTTGAACTTTAGGATTTGTATTTTTATTCACAATAGGAGGATTAACCGGAATTTTATTATCTAACTCATCTATTGATATTGTTTTACATGACACATAT
TBBl_Cld.elongatula_41         TCTAATACTTGGAGCTCCTGATATAGCTTTTCCTCGATTAAATAATATAAGATTTTGATTTTTACCTCATTCAATTAATTTACTATTATTAAGAAGTCTAGTAAATTCAGGATCAGGCACAGGATGAACTGTATATCCTCCTTTATCCAGAAGAATTTCTCATGCAGGAGCATCTGTAGATATAACTATTTTTTCTTTACATTTAGCTGGAATTTCATCTATTTTAGGAGCTATTAATTTTATTTCAACTATAATTAATATACGTATCAAAGGAATAACCTTAGAACAAATACCATTATTTATTTGAGCTGTTTCATTAACTGCTTTATTATTATTATTATCTTTACCTGTATTAGCTGGAGCTATTACTATATTATTAACAGATCGAAATTTAAATACTTCATTTTTTGATCCTTCTGGAGGGGGAGATCCAATTCTATATCAACATTTATTTTGATTCTTTGGTCATCCTGAAGTTTATATTCTTATTATTCCAGCATTTGGAATAATTTCTCATATTATCTCACAAGAATCTGGTAAAAAAGAAACATTTGGAACATTAGGAATAATTTATGCTATACTAACTATTGGATTATTAGGATTTGTTGTATGAGCTCATCATATATTTACAGTTGGTATAGATGTTGATACTCGAGCTTATTTTACAGCAGCAACTATAATTATTGCAATTCCTACAGGAATTAAAGTATTTAGATGAATAGCAACCTTATATGGAACACAAATAAATCTTAATCCTTCAATAATTTGAACTTTAGGATTTATTTTTTTATTTACTTTAGGTGGATTAACAGGAATTCTATTATCAAATTCATCAATTGATATTATTCTTCATGATACATAT
TBWa_Wal.carbonaria_250        TCTAATATTAGGAGCTCCTGATATAGCTTTTCCACGATTAAACAACATAAGATTTTGATTTTTACCTCCGTCAATTATTCTTCTTTTATTTAGAAGAATAGTAAATTCAGGATCAGGAACAGGATGAACGGTTTATCCCCCTTTaTCAAGAAGAATTGCCCATGCAGGACCATCAGTAGATTTAACTATTTTCTCTCTCCATTTAGCAGGAATTTCATCTATTCTTGGAGCAATTAATTTCATTTCTACTATAATTAATATAAACACAAAGGGAATAAATTTCGAACGAATACCATTATTTGTTTGAGCCGTATCACTAACTGCACTTCTTCTTCTTCTTTCTTTACCTGTATTAGCAGGGGCCATTACTATACTCTTAACAGATCGTAATTTAAACACATCATTTTTTGACCCCTCAGGAGGAGGAGACCCTATTTTATATCAACACTTATTCTGATTTTTTGGGCATCCTGAAGTTTATATTTTAATTATTCCAGCTTTTGGAATAATCTCTCATATTATCTCCAAAGAATCGGGGAAAAAAGAAACTTTTGGGACACTAGGAATAATTTATGCTATATTAACAATTGGATTATTAGGATTTGTAGTATGAGCTCATCATATATTTACTATTGGTATAGATGTAGATACACGAGCTTACTTTACAGCAGCAACAATAATTATTGCAATTCCCACGGGAATTAAAATTTTTAGATGATTAGCAACTATTTATGGATCTCAAATAAACCTTAATCCCCCTATAATTTGAAGATTAGGATTTGTTTTCCTATTCACAATAGGAGGTTTAACAGGAATTTTATTATCAAATTCTTCAATTGATATTATTCTTCATGATACGTAT
TBBl_Eup.parca_249             ACTAATACTAGGAGCACCAGATATAGCATTTACACGATTAAATAATATAAGATTTTGATTTTTACCACCATCAATTATTCTTATTACAATAAGAACATTTGTAAATTCAGGATCAGGAACTGGATGAACAGTCTATCCACCATTATCAAGAAGAATTTCACATGCAGGACCATCAGTAGATTTAACAATTTTTTCATTACATTTAGCAGGAATTTCATCTATTCTAGGAGCAATTAATTTTATTTCAACAATAATTAATATACGATTAAAAAGAATAAAAATAGAACAGATACCTTTATTTATTTGAGCTGTTTCATTAACAGCATTATTATTATTATTATCATTACCTGTTTTAGCAGGAGCAATTACAATACTTTTAACAGATCGAAACTTAAACACATCATTTTTTGACCCATCTGGAGGAGGAGACCCAATTTTATACCAACATTTATTTTGATTTTTTGGACATCCTGAAGTTTATATTCTTATTATTCCTGCATTCGGAATAATTTCTCATATTATTTCACAAGAATCAGGAAAAAAAGAAACATTTGGGACATTAGGTATAATTTATGCCATATTAACAATTGGATTATTAGGATTTGTAGTATGAGCCCATCATATATTTACAGTAGGAATAGATGTAGACACACGAGCATATTTTACAGCAGCAACAATAATTATTGCTATTCCAACAGGAATTAAAGTATTTAGATGATTAGCAACCCTATATGGATCACAATTAATTTATTCACCGGCAATAATTTGAACCCTAGGATTTGTATTCCTGTTTACTATAGGAGGATTAACAGGAATTTTATTATCAAATTCTTCAATTGATATTATTTTACATGATACATAC
TBBl_Mon.plana_134             ATTAATACTCGGAGCACCTGATATAGCATTCCCACGATTAAATAATATAAGATTTTGATTTCTACCACCATCAATTACATTATTATTATTTAGAAGAATAGTAAATTCAGGTTCAGGAACTGGGTGGACAGTATACCCCCCTCTATCAAGAAGAATCTCACATTCAGGGCCTTCTGTAGATTTAACTATCTTCTCCCTTCATTTAGCTGGAATCTCATCAATTCTAGGGGCTATTAATTTTATTTCAACCATAATTAATATACGAGTAAAAGGAATAAGATTTGAACGAATACCATTATTTGTTTGAGCAGTGTCATTAACAGCATTATTATTATTACTTTCATTACCTGTATTAGCAGGAGCAATTACCATATTACTAACTGATCGTAATTTAAATACATCATTTTTTGACCCATCCGGAGGAGGAGATCCAATTCTTTATCAACATTTATTTTGATTTTTTGGACATCCAGAAGTATATATTTTAATTATTCCCGCATTTGGAATAATCTCTCATATTATTTCTCAAGAATCAGGAAAAAAAGAAACTTTTGGAACTCTAGGAATAATTTATGCTATATTAACTATTGGATTACTAGGTTTCGTAGTATGAGCACACCATATATTTACAGTAGGTATAGATGTAGATACACGAGCCTATTTCACAGCAGCTACAATAATTATTGCAGTACCTACTGGAATTAAAATTTTTAGATGACTAGCAACAATATATGGATCAAATTTAATTTTCAATCCTTCAACACTGTGAGCATTAGGATTCGTCTTTTTATTTACTATAGGAGGATTAACAGGAATTCTCTTATCAAATTCCTCAATTGATATTATTCTTCACGACACATAT
TBBl_Par.pruni_147             TCTAATATTAGGAGCTCCTGATATAGCTTTCCCTCGATTAAACAACATAAGATTTTGATTTTTACCACCTTCTATTACATTATTATTATTAAGAAGAATTGTAAATTCAGGATCTGGAACTGGATGAACAGTTTATCCTCCTTTATCAAGAAGAATTTCTCATGCAGGAGCTTCAGTTGATATAACTATTTTTTCTCTCCATTTAGCAGGTATTTCATCAATCTTAGGAGCTATTAATTTTATTTCAACTATAATAAATATACGAGTTAAAGGAATAAATTTTGAACGAATACCTTTATTTATCTGAGCAGTATCTCTTACTGCATTATTATTATTATTATCTTTACCAGTATTAGCAGGAGCTATTACTATATTATTAACAGATCGAAATTTAAATACATCATTTTTTGATCCATCAGGAGGAGGAGATCCAATTCTTTATCAACATTTATTTTGATTTTTTGGTCATCCTGAAGTTTATATTCTTATTATTCCCGCATTTGGAATAATTTCTCATATTATTTCACAAGAATCAGGAAAAAAAGAAACTTTCGGAACTCTAGGTATAATTTATGCTATATTAACAATTGGATTATTAGGATTTGTAGTTTGAGCTCATCATATATTTACTGTTGGAATAGATGTAGATACTCGAGCATATTTCACAGCAGCAACTATAATTATTGCAATTCCAACTGGAATTAAAGTATTTAGATGACTAGCAACTTTATATGGATCACAATTAATCTTTTCACCCTCAATATTATGAACATTAGGATTTGTATTCTTATTTACTATAGGAGGATTAACAGGAATTCTTTTATCAAATTCATCAATTGATATTATTCTACATGATACATAT
TAEm_Har.lepidus_246           ATTAATATTAGGAGCACCAGATATAGCTTTTCCACGATTAAATAATATAAGATTTTGATTTCTACCACCATCAATTACATTATTATTATTAAGAAGAATGGTAAACTCAGGATCTGGAACTGGGTGAACAGTTTACCCTCCTTTATCAAGAAATATTGCTCATGCCGGAGCTTCAGTTGACATAACAATTTTTTCTCTTCATCTAGCAGGAATTTCATCAATTTTAGGAGCAATTAATTTTATTTCAACAATAATTAATATACGAACTATAGGAATAAGATTTGAACGAATACCATTATTTGTTTGAGCAGTATCATTGACTGCATTATTATTATTATTATCATTACCAGTATTAGCAGGAGCTATTACTATATTATTAACTGATCGTAACTTAAATACATCATTTTTTGATCCTTCAGGAGGAGGAGATCCAATTTTATATCAACATTTATTTTGATTTTTTGGTCACCCAGAAGTTTATATTCTTATTATTCCAGCATTTGGAATAATTTCTCACATTATTTCTCAAGAATCAGGAAAAAAAGAAACATTTGGAACTTTAGGAATAATTTATGCTATAATAACAATTGGTCTATTAGGTTTTGTAGTATGAGCACATCATATATTTACAGTAGGTATAGATGTAGATACACGAGCATATTTTACAGCAGCTACAATAATTATTGCAATTCCAACTGGAATTAAAATTTTTAGATGATTAACAACTATATATGGTTCAAAACTAAATCTTAATCCATCAATAATTTGAACATTAGGATTCGTATTTTTATTTACAATAGGAGGATTAACAGGAATTTTATTATCTAATTCATCAATTGATATTATTCTTCATGATACATAT
TBLy_Hop.xylostei_20           GCTGATACTAGGAGCCCCTGATATAGCATTCCCGCGAATAAATAATATAAGATTTTGATTTTTACCCCCATCAATTATTTTATTATTAATTAGAAGGTTAGTAAATTCAGGGACAGGTACAGGATGAACAATATACCCGCCCCTATCTAGAAGAATTTCCCATACAGGAGCCTCTATAGATTTAACTATTTTTTCTTTACATTTAGCAGGAATCTCATCAATCTTAGGGGCTATTAATTTTATCACAACAATAATCAACATACAAACTAAAGGAATAAATTTTGAACGTATGCCATTATTTGTTTGAGCCATTTCATTAACAGCCCTTCTTTTACTCTTATCATTACCTGTTTTAGCTGGTGCAATTACAATACTATTAACAGACCGTAATTTAAATACATCATTTTTTGACCCATCTGGGGGAGGAGACCCTATTTTATTCCAACACCTATTTTGATTTTTTGGGCACCCTGAAGTATATATTTTAATTATCCCCGCCTTTGGAATAATTTCTCATATTATTACACACGAATCAGGAAAAAAAGAAACTTTTGGAACTCTCGGAATAATTTATGCAATACTAACTATTGGATTATTAGGTTTTATTGTATGAGCCCATCATATATTTACTGTAGGAATAGATGTCGATACCCGAGCTTACTTTACAGCAGCAACAATAATTATCGCCATTCCTACAGGAATTAAAATTTTTAGATGATTAACAACCCTATACGGATCACATTTAATTTTTAGTCCGTCTATATTATGAACATTAGGATTTATTTTCCTTTTTACTATTGGAGGATTAACAGGAATTCTTCTATCTAATTCATCTATTGATATTATTTTACATGATACTTAC
TBPh_Eur.amauros_139           ??????????????????????????????????????????????????????????????????????????????????????????????????????????????????????????????????????????????????????????????????????????????????????????????????????????????????????????????????????????????????????????????????????????????????????????????????????????????????????????????????????????????????????????????????????????????????????????????????????????????????????????????????????????????????????????????????????????????????????????????????????????????????????????????????????????????????????????????????????????????????????????????????????????????????????????????????????????????????????????????????????????????????????????????????????????????????????????????????????????????????????????????????????????????????????????????????????????????????????????????????????????????????????????????????????????????????????????????
TBPh_Eur.ventralis_78          ATTAATATTAGGAGCACCAGATATAGCTTTTCCTCGCCTTAACAATATAAGATTTTGATTTTTACCCCCTTCAATAATATTATTATTATTTAGAAGATTAGTTAATTCAGGTTCAGGAACAGGATGAACTGTTTATCCCCCTTTATCAAGAAGAATCTCTCATGCAGGAGCTTCTGTAGATTTAACAATTTTTTCTTTACATCTAGCAGGAATTTCCTCAATTCTAGGAGCAATTAATTTCATTTCAACAATAATTAATATACGAATTAAAGGAATAAGATTCGAACGTATACCTTTATTAATTTGAGCAGTATTCCTTACTGCATTATTATTATTATTATCACTGCCTGTACTAGCAGGAGCAATTACAATATTATTAACTGATCGAAACTTAAATACATCATTTTTTGATCCATCTGGAGGAGGAGATCCTATTTTATATCAACATTTATTTTGATTTTTTGGACACCCAGAAGTTTATATTTTAATTATTCCAGCATTCGGAATAATTTCTCATATTATTTCTCAAGAATCAGGTAAAAAAGAAACATTTGGGACATTAGGAATAATTTATGCAATATTAACTATTGGATTACTAGGATTTGTAGTATGAGCTCATCATATATTTACTATTGGAATAGATGTTGATACCCGAGCTTATTTTACTGCTGCAACAATAATTATTGCTATTCCTACAGGAATTAAAATTTTCAGATGATTAGCAACATTATATGGATCACAAATAATTTTTAATCCTTCAATATTATGAACCCTAGGATTTGTATTTTTATTTACTATAGGAGGATTAACAGGAATTCTTTTATCAAATTCATCAATTGATATTATTTTACATGACACTTAT
TBPh_Eut.ephippium_79          TCTAATATTAGGAGCACCTGATATAGCATTTCCACGTTTAAATAATATAAGATTTTGATTTTTACCACCATCTATTTTTTTATTATTAATTAGAAGATTAGTAAATTCAGGTTCAGGAACCGGTTGAACAGTTTATCCTCCATTATCAAGAACAATTTCTCATGCAGGAGCATCAGTCGACTTATCAATTTTCTCATTACATTTAGCAGGAATTTCATCAATTTTAGGAGCTATTAACTTTATTTCAACAATAATTAATATACAAATTAAAGGAATAAATTTTGAACGTATACCTCTTTTTGTTTGAGCCGTTTCATTAACAGCATTACTTCTTTTATTATCATTACCTGTTCTTGCAGGAGCTATTACAATATTATTAACAGATCGAAATTTAAATACAACTTTTTTTGACCCTTCAGGAGGAGGAGATCCAATCTTATATCAACATCTATTCTGATTTTTTGGTCACCCTGAAGTTTATATTCTTATTATTCCAGCATTCGGTATAATTTCTCATATTATTTCTCAAGAATCAGGAAAAAAACAAACATTTGGTACTCTTGGTATAATTTATGCAATATTAACAATTGGATTATTAGGATTCATTGTTTGAGCACATCATATATTTACAGTTGGAATAGATGTAGATACTCGAGCTTATTTTACAGCAGCAACCATAATTATTGCAGTACCTACAGGAATTAAAATTTTTAGATGAATTGCTACAATTTATGGATCACAAATTTTTACTAACCCATCAATATTATGAACATTAGGATTTGTATTTTTATTCACAATAGGAGGATTAACAGGTATTGTATTATCTAATTCATCAATTGATATTATTCTACATGACACTTAT
TBPh_Eut.luteiventris_80       TTTAATATTAGGAGCCCCTGATATAGCATTTCCACGTTTAAACAATATAAGATTTTGATTTTTACCCCCATCAATCTTTTTCCTACTAATCAGAAGAATAGTAAATTCAGGATCAGGAACAGGATGAACAGTATACCCACCTTTATCTAGAAATATATCTCATGCTGGAGCATCTGTAGATTTAACTATTTTTTCATTACATTTAGCAGGAATTTCATCAATTTTAGGAGCAATTAATTTTATTTCTACAATAATTAATATACAAACTAAAGGTATAAATTTTGAACGAATATCTTTATTTATTTGAGCTGTATCTTTAACTGCTCTACTATTATTACTATCATTACCTGTATTAGCAGGAGCTATTACTATACTTTTAACAGATCGTAATTTAAATACTACATTCTTTGATCCATCAGGAGGGGGAGATCCTATTCTATATCAACATTTATTTTGATTTTTTGGTCATCCCGAAGTTTATATTTTAATTATTCCTGCATTTGGAATAATTTCTCATATCATTTCTCAAGAATCTGGAAAAAAACAAACATTTGGAACTCTGGGAATAATTTATGCTATATTAACAATTGGATTATTAGGATTTGTAGTATGAGCTCATCATATATTTACAGTAGGTATAGATGTTGATACTCGAGCTTACTTTACAGCAGCTACAATAATTATTGCTATTCCTACAGGAATTAAAATTTTTAGATGATTAGCTACATTATACGGTTCAAAGATTAATCTCAATCCTTTAATATTATGAACCYTGGGATTTGTATTTTTATTTACTATAGGGGGATTAACTGGAATCGTTCTATCAAATTCTTCAATTGATATTATTCTTCATGATACTTAC
TBPh_Mon.alpicola_81           ATTAATGTTAGGAGCTCCAGATATAGCATTTCCACGATTAAATAATATAAGATTTTGATTTCTACCCCCTTCTATCACATTATTAATATTAAGAAGATTAGTAAATTCAGGATCAGGAACTGGGTGAACTGTTTATCCTCCTTTATCTAGAAGAATCTCACATGCAGGAGCATCAGTAGATTTAACTATTTTCTCACTTCATTTAGCTGGAATTTCATCAATTTTAGGGGCTATTAATTTTATTTCAACAATAATTAATATACGAGTAAAAGGAATAAGATTTGAACGAATACCTTTATTTATCTGAGCAGTATCATTAACTGCTTTATTATTATTACTATCATTACCTGTATTAGCAGGAGCTATTACTATATTATTAACAGATCGAAATTTAAATACATCATTTTTTGATCCATCGGGGGGAGGAGACCCAATTCTATATCAACATTTATTTTGATTCTTTGGTCACCCAGAAGTTTATATTTTAATTATTCCAGCATTTGGAATAATTTCTCATATTATTTCACAAGAATCTGGAAAAAAAGAAACATTCGGAACTTTAAGAATAATCTATGCAATATTAACTATTGGCTTATTAGGGTTCGTAGTTTGAGCTCATCATATATTTACAGTAGGAATAGATGTTGATACACGAGCATATTTCACTGCAGCAACAATAATCATTGCAATCCCTACTGGAATTAAAATTTTTAGATGATTAGCAACTTTATATGGATCTCAAATAATATTTAATCCGTCAATACTTTGAACATTAGGATTCGTTTTCTTATTTACTATAGGGGGATTAACAGGTATTCTACTATCAAACTCATCAATCGATATCATTCTACATGATACTTAT
TBPh_Mon.speciesA_82           ACTAATATTAGGTGCACCAGATATAGCATTTCCACGATTAAATAACATAAGATTTTGATTTTTACCCCCATCTATTACATTATTATTATTAAGAAGACTAGTAAATTCAGGATCAGGTACTGGATGAACTGTTTACCCACCTTTATCTAGAAGAATTTCACACGCAGGAGCTTCTGTAGATTTTACTATTTTCTCACTCCATTTAGCTGGAATCTCATCAATTATAGGAGCTATTAATTTTATTTCAACAATAATTAATATACGAGTAAAAGGAATAAGATTTGAACGAATACCTTTATTTATTTGAGCAGTATCATTAACAGCTTTATTATTATTATTATCATTACCTGTTTTAGCAGGAGCAATTACAATATTATTAACCGATCGAAATTTAAATACATCATTTTTTGATCCATCAGGTGGGGGAGATCCAATTTTATATCAACATTTATTCTGATTTTTTGGACACCCAGAAGTTTACATTTTAATTATCCCAGCATTTGGTATGATTTCCCATATTATTTCTCAAGAATCAGGAAAAAAAGAAACATTTGGAACTTTAGGGATAATTTATGCAATACTAACTATTGGATTATTAGGATTTGTAGTATGAGCTCATCATATATTTACAGTAGGAATAGATGTAGACACACGAGCTTATTTTACTGCAGCAACTATAGTTATTGCAATCCCAACAGGAATTAAAATTTTTAGATGATTAGCTACATTATACGGATCACAAATAATTTTTAACCCATCAATAATTTGAACACTAGGATTTGTATTTTTATTTACTAGAGGGGGATTAACAGGTATTCTTTTATCAAATTCATCAATCGATATTATCTTACATGATACATAT
TBPh_Mon.sp1_83                ATTAATATTAGGAGCACCAGATATAGCATTTCCACGATTAAATAATATAAGATTtTGATTTTTACCTCCTTCAATTAtATTATTATTATTTAGAAGATTAGTAAATTCAGGATCAGGTACAGGATGAACTGTTTATCCACCTTTATCAAGAAGAATTTCACATGCAGGAGCTTCAGTAGATTTAACTATTTTTTCTCTTCATTTAGCTGGAATTTCATCAATTTTAGGGGCAATTAATTTTATTTCCGCAATAATTAATATACGAGTAAAAGGAATAAAATTTGAACGAATATCTTTATTTATTTGAGCTGTATTATTAACAGCATTATTATTATTATTATCCTTACCTGTATTAGCAGGAGCTATTACAATATTATTAACTGATCGAAATTTAAATACATCATTCTTTGACCCATCAGGAGGAGGAGATCCAATTCTTTATCAACATTTATTTTGATTTTTCGGACAtCCAGAAGTTTATATTTTAATTATTCCAGCATTCGGAATAATTTCTCATATTATTTCACAAGAATCAGGAAAAAAAGAAACATTTGGAACATTAGGAATAATTTATGCAATATCAACTATTGGATTATTAGGATTTGTAGTATGAGCTCATCATATATTTACAGTAGGAATAGATGTAGATACACGAGCTTATTTTACTGCAGCTACAATAATTATTGCAATTCCTACAGGAATTAAAATTTTTAGATGATTAGCTACAATATATGGATCTCAAATAATTTTCAACCCTTCAATAATTTGAACATTAGGATTTGTATTccTATTTACTTCAGGTGGATTAACAGGcATTTTATTATCAAACTCATCAATTGATATTATC???????????????
TBPh_Mon.speciesB_84           ACTAATATTAGGTGCACCAGATATAGCATTTCCACGATTAAATAACATAAGATTTTGATTTTTACCCCCATCTATTACATTATTATTATTAAGAAGATTAGTAAATTCAGGATCAGGTACTGGATGAACTGTTTACCCACCTTTATCTAGAAGAATTTCACACGCAGGAGCTTCTGTAGATTTTACTATTTTCTCACTCCATTTAGCTGGAATCTCATCAATTCTAGGAGCTATTAATTTTATTTCAACAATAATTAATATACGAGTAAAAGGAATAAGATTTGAACGAATACCTTTATTTATTTGAGCAGTATCATTAACAGCTTTATTATTATTATTATCATTACCTGTTTTAGCAGGAGCAATTACAATATTATTAACTGATCGAAATTTAAATACATCATTTTTTGATCCATCAGGTGGAGGAGATCCAATTTTATATCAACATTTATTCTGATTTTTTGGACATCCAGAAGTTTACATTTTAATTATCCCAGCATTTGGTATAATTTCCCATATTATTTCTCAAGAATCAGGGAAAAAGGAAACATTTGGAACTTTAGGAATAATTTATGCAATACTAACTATTGGATTATTAGGGTTTGTAGTATGAGCTCATCATATATTTACAGTAGGAATAGATGTAGACACACGAGCCTATTTTACTGCAGCAACTATAGTTATTGCAATCCCAACAGGAATTAAAATTTTTAGATGATTAGCTACATTATACGGATCACAAATAATTTTTAACCCATCAATAATTTGAACATTAGGATTTGTATTTTTATTTACTAGAGGTGGATTAACAGGTATTCTTTTATCAAATTCATCAATTGATATTATCTTACATGACACATAT
TBPh_Mon.monticola_85          ATTAATATTAGGTGCACCAGATATAGCATTTCCACGATTAAATAATATAAGATTTTGATTTTTACCTCCTTCAATCACATTACTATTATTTAGAAGATTAGTAAATTCAGGATCAGGAACTGGATGAACTGTTTATCCACCTCTATCTAGAAGAATTTCACATGCAGGAGCTTCTGTAGATTTAACAATTTTTTCTTTACATTTAGCAGGAATTTCATCAATTTTAGGGGCTATTAATTTTATTTCAACAATAATTAATATACGAGTAAAAGGAATAAGATTTGAACGAATACCTTTATTTGTTTGAGCAGTATCTTTAACTGCTTTATTATTATTATTATCTTTACCTGTATTAGCAGGAGCAATTACTATACTATTAACAGATCGAAATTTAAACACATCATTTTTTGATCCATCAGGAGGAGGTGATCCAATTTTATATCAACATTTATTTTGATTTTTTGGACACCCTGAAGTATACATTTTAATTATTCCAGCATTTGGAATAATTTCACATATTATTTCTCAAGAATCAGGAAAAAAAGAAACATTTGGAACATTAGGAATAATCTATGCAATACTTACTATTGGATTATTAGGATTTGTAGTATGAGCTCATCATATATTTACAGTAGGAATAGATGTAGATACACGGGCCTATTTTACTGCAGTAACAATAATTATTGCAATTCCAACAGGAATTAAAGTTTTTAGATGATTAGCAACTTTATATGGATCTCAAATAAATTTTAATCCATCTATACTTTGAACTTTAGGATTTGTTTTCTTATTTACTTTAGGGGGATTAACTGGTATCCTATTATCAAATTCATCAATTGATATTATTTTACATGATACTTAT
TBPh_Mon.sp2_42                ACTAATATTAGGTGCACCAGATATAGCATTCCCACGATTAAATAATATAAGATTTTGATTTTTACCTCGTTCAATTACATTATTATTATTTAGAAGATTAGTAAACTCAGGATCAGGGACTGGATGAACTGTTTATCCCCCTTTATCTAGAAGAATTTCACATGCAGGAGCTTCTGTAGATTTAACAATTTTTTCTTTACATTTAGCAGGAATTTCATCAATTTTAGGAGCTATTAATTTTATTTCAACAGTAATTAACATACGAGTAAAAGGAATAAGATTTGAACGAATACCTTTATTTATTTGAGCAGTATCTTTAACTGCCTTATTATTATTATTATCTTTACCCGTACTAGCCGGAGCTATTACCATATTATTAACAGATCGAAATTTAAATACATCATTCTTTGACCCATCAGGAGGAGGTGATCCAATTTTATATCAACATCTATTTTGATTTTTCGGACATCCTGAAGTTTATATTCTAATTATTCCAGCTTTTGGAATAATTTCACATATTATTTCACAAGAATCAGGAAAAAAGGAAACATTCGGAACATTAGGAATAATTTATGCAATATTATCTATTGGATTACTAGGATTTGTAGTATGAGCTCATCATATATTTACAGTAGGAATAGATGTAGATACACGAGCCTATTTTACTGCAGTAACAATAATTATTGCAATTCCTACAGGAATTAAAGTATTTAGATGATTAGCAACATTATATGGATCCCAAGTAAATTTTAATCCCCCAATAATTTGAACTCTAGGATTTATCTTTCTATTTACTATAGGAGGACTAACTGGTATTTTATTATCAAATTCATCAATTGATATTATTTTACATGATACTTAT
TBPh_Mon.sp3_88                ??????????????????????????????????????????????????????????????????????????????????????????????????????????????????????????????????????????????????????????????????????????????????????????????????????????????????????????????????????????????????????????????????????????????????????????????????????????????????????????????????????????????????????????????????????????????????????????????????????????????????????????????????????????????????????????????????????????????????????????????????????????????????????????????????????????????????????????????????????????????????????????????????????????????????????????????????????????????????????????????????????????????????????????????????????????????????????????????????????????????????????????????????????????????????????????????????????????????????????????????????????????????????????????????????????????????????????????????
TBPh_Mon.sp4_86                ACTAATACTAGGTGCACCAGATATAGCATTCCCACGATTAAATAATATAAGATTTTGATTTTTACCCCCTTCAATTACATTATTATTATTTAGAAGATTAGTAAACTCAGGATCAGGGACTGGATGAACTGTTTATCCACCTCTATCTAGAAGAATTTCACATGCAGGAGCTTCTGTAGATTTAACAATTTTTTCTTTACATTTAGCAGGAATTTCATCAATTTTAGGAGCTATTAATTTTATTTCAACAGTAATTAACATACGAGTAAAAGGAATAAGATTTGAACGAATACCTTTATTTATTTGAGCAGTATCTTTAACTGCCTTATTATTATTATTATCTTTACCCGTACTAGCCGGAGCTATTACCATATTATTAACAGATCGAAATTTAAATACATCATTCTTTGACCCATCAGGAGGAGGTGATCCAATTTTATATCAACATCTATTTTGATTTTTCGGACATCCTGAAGTTTATATTCTAATTATTCCAGCTTTTGGAATAATTTCACATATTATTTCACAAGAATCAGGAAAAAAGGAAACATTCGGAACATTAGGAATAATTTATGCAATATTATCTATTGGATTACTAGGATTTGTAGTATGAGCTCATCATATATTTACAGTAGGAATAGATGTAGATACACGAGCCTATTTTACTGCAGTAACAATAATTATTGCAATTCCTACAGGAATTAAAGTATTTAGATGATTAGCAACATTATATGGATCCCAAGTAAATTTTAACCCCCCAATAATTTGAACTCTAGGATTTATCTTTCTATTTACTATAGGAGGACTAACTGGTATTTTATTATCAAATTCATCAATTGATATTATTTTACATGATACTTAT
TBPh_Mon.sp5_140               ACTAATATTAGGTGCACCAGATATAGCATTCCCACGATTAAATAATATAAGATTTTGATTTTTACCACCTTCAATTACATTATTACTATTTAGAAGATTAGTAAACTCAGGTTCAGGAACTGGATGAACTGTTTATCCACCTTTATCTAGAAGAATTTCACATGCAGGAGCTTCTGTAGACTTAACAATTTTTTCTTTACATTTAGCAGGAATTTCATCAATTTTAGGAGCTATTAACTTTATTTCAACAGTAATTAACATACGAGTAAAAGGAATAAGATTTGAACGAATACCTTTATTTATTTGAGCAGTATCTTTAACTGCCTTATTATTATTATTATCTTTACCTGTACTAGCAGGAGCTATTACTATATTATTAACAGATCGAAATTTAAATACATCATTCTTTGACCCATCAGGGGGAGGTGATCCAATTTTATATCAACATCTATTTTGATTTTTCGGACACCCTGAAGTTTATATTCTAATTATTCCAGCTTTTGGAATAATTTCACATATTATTTCACAAGAATCAGGAAAAAAAGAAACATTCGGAACATTAGGAATAATTTATGCAATATTATCTATTGGATTATTAGGATTTGTAGTATGAGCTCATCATATATTTACAGTAGGAATAGATGTAGATACACGAGCCTACTTTACTGCAGTAACAATAATTATTGCAATTCCAACAGGAATTAAAGTATTTAGATGATTAGCAACATTATATGGATCTCAAGTAAATTTTAATGCACCAATAATTTGAACTTTAGGATTTATCTTTCTATTTACTATAGGAGGACTAACTGGTATTTTATTATCAAATTCATCAATTGATATTATTTTACATGATACTTAT
TBPh_Mon.spinolae_P2722        TCTAATACTAGGAGCCCCTGATATAGCTTTCCCACGATTAAATAATATAAGATTCTGGCTACTCCCACCTTCAATTACCATACTTTTATTTAGAAGATTAGTTAATTCAGGAGCAGGAACAGGGTGAACGGTTTACCCACCTTTATCAAACAGAATCTCTCACGCAGGCGCTTCAGTAGATTTAACTATTTTTTCTCTTCATCTTGCAGGAATTTCCTCAATTCTTGGAGCAATTAATTTTATTTCAACAATAATCAACATGCAAGTCAAAGGAATAAGATTTGAACGAATACCATTATTCGTATGAGCTGTTTCTTTAACAGCTTTATTATTATTATTATCTCTACCTGTACTAGCAGGTGCAATCACAATACTATTAACTGATCGAAATTTAAATACATCATTTTTTGACCCATCTGGGGGTGGAGACCCTATTTTATACCAACATCTATTTTGATTCTTTGGACACCCTGAAGTTTATATTTTAATTATTCCAGCATTTGGAATAATTTCACATATTATCTCCCAAGAATCAGGAAAAAAAGAAACATTCGGAACTTTAGGAATAATTTACGCAATGCTTACAATTGGAGTGTTAGGGTTTGTAGTTTGAGCACACCATATATTTACAGTTGGAATAGACGTTGATACACGAGCATATTTTACAGCAGCAACAATAATTATTGCAATTCCAACAGGAATTAAAATTTTTAGATGATTAGCAACACTATACGGATCACAAATAATCTTTAACCCATCAATTATATGAACACTAGGATTTGTTTTCTTATTTACAATAGGAGGTTTAACAGGAATTTTATTATCAAACTCATCAATTGATATTATTTTACATGACACATAC
TBPh_Par.rudis_248             TTTAATATTAGGGGCCCCAGATATAGCATTTCCTCGACTTAATAATATAAGATTTTGATTTTTACCCCCTTCAATCTTATTTTTATTATTAAGAAGAATAATAAATTCAGGTTCAGGAACTGGATGAACAGTTTATCCACCTTTATCAAGAACATTATTTCATAGAGGAGCATCAGTTGATATAACAATTTTTTCACTTCATTTAGCAGGAATTTCATCAATTTTAGGTGCAATTAATTTTATTTCAACAATAATTAATATAAAAATTAAAAGAATAAATTTTGAACAAATACCTTTATTTGTTTGAGCAACATCATTAACTGCTTTATTACTTCTTCTATCTTTACCAGTTTTAGCTGGAGCTATTACTATACTTTTAACAGATCGAAACTTAAATACTACTTTCTTTGATCCATCGGGTGGAGGTGATCCAATTCTTTATCAACATTTATTTTGATTTTTTGGACATCCTGAAGTTTATATTTTAATTATTCCAGCATTTGGAATAATTTCTCATATTATTTCTAAAGAATCAGGAAAAAAAGAAACATTTGGTACTTTAGGAATAATTTATGCAATATTAACTATTGGATTATTAGGTTTTATTGTTTGAGCTCATCATATATTCACAGTAGGAATAGATGTAGATACTCGAGCATATTTTACCGCAGCTACTATAATTATTGCAATTCCAACAGGAATTAAAATTTTTAGGTGACTAGCAACAATATATGGATCACAAATTATTTCTAATCCATCAATATTATGAACATTGGGGTTTGTATTTCTATTTACTATAGGAGGATTAACAGGAATTATTTTATCAAATTCATCAATTGATATCATTTTACATGATACATAT
TBPh_Phy.aterrima_43           ATTAATATTAGGAGCCCCCGATATAGCATTTCCCCGATTAAATAATATAAGATTTTGATTACTACCCCCATCAATTACACTATTAATATCTAGAAATTTAGTAAATTCAGGATCAGGAACAGGTTGAACTGTATATCCTCCTCTATCAACAACTTTATCCCATAGAGGAGCTTCTGTAGATTTAATAATTTTCTCATTACATTTAGCAGGAATTTCATCTATTTTAGGAGCAATTAATTTTATTTCAACTACAATAAATATACGAATCAAAAGAATAAAACTTGAACAAATACCATTACTAGTTTGAGCTACTACATTAACTGCATTATTATTAATACTATCCCTCCCAGTACTTGCAGGGGCAATTACTATATTATTAACAGATCGGAATTTAAATACAACATTCTTCGACCCCTCAGGAGGAGGAGACCCTATTCTTTACCAACATTTATTTTGATTTTTCGGACACCCAGAAGTATATATTTTAATTATTCCTGCATTTGGAATAATTTcTCATATTATCTCACAAGAATCAGGAAAAAAAGAAACATTTGGAACACTAGGTATAATTTACGCTATACTATCAATCGGATTATTAGGATTTGTAGTATGAGCACATCATATATTTACTGTAGGGATAGATATTGATACCCGAGCATATTTCACAGCAGCTACAATAATTATTGCAATCCCCACTGGAATTAAAATTTTTAGGTGATTAGCAACTTTATACGGATCTCAATTGAATTTAAATCCCTCAATACTATGAACTCTAGGATTTGTATTCTTATTTACCTTAGGGGGTTTAACTGGTATTATTTTATCTAATTCATCAATCGATATTATTCTTCACGATACTTAT
TBPh_Phy.fumipennis_247        TTTAATATTAGGAGCTCCTGATATAGCATTTCCACGATTAAATAATATAAGATTTTGATTTTTACCCCCATCAATTATTCTATTAATCTTTAGAAGAATAGTAAATTCAGGATCAGGAACAGGATGAACCATTTATCCACCATTATCAAGAAATATTTCTCATGCAGGTGCATCAGTTGATATAACTATTTTTGCACTTCATTTAGCAGGAATTTCATCTATTTTAGGGGCAATTAATTTTATTTCAACAATAATTAATATACATATTAAAAGAATAAATTTTGAACAAATACCGTTATTAATTTGAGCAGTATCATTAACAGCACTATTATTATTATTATCTTTACCAGTACTTGCAGGAGCAATTACTATATTATTAACAGATCGAAATTTAAATACAACATTTTTTGACCCATCAGGAGGAGGAGATCCAATTTTATATCAACATTTATTTTGATTTTTTGGACATCCTGAAGTTTATATTTTAATTATTCCAGCATTTGGAATAATTTCTCATATTATTTCTCAAGAATCAGGAAAAAAAGTAACATTTGGGTCTTTAGGAATAATTTATGCAATAATAACAATCGGATTATTAGGATTTGTTGTTTGAGCTCATCATATATTTACAGTAGGAATAGATGTAGATACACGAGCATATTTTACTGCAGCTACAATAATTATTGCTATTCCTACAGGAATTAAAATTTTTAGATGATTAGCTACTTTATATGGATCACAATTAATTTTAAATCCTTCAATATTATGAACATTAGGATTTGTATTCTTATTTACTATAGGTGGATTAACTGGTATTATTTTATCAAATTCATCAATTGATATTATTTTACATGATACTTAT
TBPh_Rha.micans_87             ATTAATATTAGGAGCACCTGATATAGCATTTCCACGATTAAATAATATAAGATTTTGATTCTTACCGCCTTCAATTATATTATTAATATTAAGAAGAATAATTAACTCAGGGACAGGGACAGGATGAACAATATATCCACCTTTATCAAGAAta------CATATAGGACCTTCAATAGATTTAACAATTTTCTCACTTCATTTAGCAGGAATTTCATCTATTCTTGGAGCAATTAATTTTATTTCAACAACAATAAATATACGAATTAAAAGAATAAAATTAGAACAAATACCATTATTTGTTTGAGCAACAATATTAACTGCTTTATTATTAATACTATCACTCCCAGTTCTAGCAGGAGCAATTACTATATTATTAACTGATCGAAATTTAAATACAACTTTTTTTGACCCCTCAGGAGGAGGCGATCCTATTTTATACCAACATCTATTCTGATTTTTTGGACACCCAGAAGTTTATATTTTAATTATTCCTGCATTTGGAATAATTTCTCATATTATTTCTCAAGAATCAGGAAAAAAAGAAACATTTGGAACTTTAGGTATAATTTATGCTATAATATCAATTGGATTATTAGGATTTGTAGTATGAGCTCATCATATATTTACTGTAGGAATAGATGTAGATACACGAGCATATTTTACTGCAGCAACAATAATTATTGCTATCCCAACTGGTATTAAAATTTTTAGTTGATTAGCCACTATGTATGGATCTCAACTAAATATAAATCCGTCAATATTATGAACATTAGGGTTTGTATTTTTATTTACAATAGGGGGATTAACAGGAATTATTTTATCAAATTCATCAATTGATATTGTTCTTCATGATACATAT
TBPh_Rha.aldrichi_44           ACTAATATTAGGAGCCCCAGATATAGCATTTCCACGATTAAATAATATAAGATTTTGATTTTTACCCCCTTCAATTATATTACTAATTTTTAGAACAATAGTAAATTCAGGATCAGGAACAGGATGAACAGTTTACCCACCTTTATCAAGAAGAATTTCACATGCAGGAGCTTCAGTTGATATAACAATTTTTTCATTACATTTAGCTGGAATCTCATCAATTTTAGGAGCAATTAACTTTATTTCTACAATAATTAATATAAAAATTAAAAGAATAAAATTTGAACAAATACCTTTATTTGTTTGAGCTGTATCATTAACGGCTCTTCTTCTACTTTTATCACTACCAGTTCTTGCAGGAGCAATTACTATATTATTAACAGATCGAAATTTAAATACAACATTTTTTGATCCTTCAGGAGGAGGAGATCCAATTCTTTATCAACATTTATTCTGATTTTTTGGTCATCCTGAAGTTTATATTTTAATTATCCCCGCATTTGGAATAATTTCACATATTATTTCTCAAGAATCAGGAAAAAAAGAAACATTTGGAACTTTAGGAATAATTTATGCTATATTAACAATTGGAATTTTAGGGTTTGTAGTATGAGCCCATCATATATTTACAGTAGGAATAGATGTAGATACACGAGCTTATTTTACTGCAGCTACTATAATCATTGCTATTCCTACAGGAATTAAAATTTTTAGATGATTAGCTACTATATATGGATCCCAATTAATTATAAATCCTTCAATATTATGAACATTAGGATTTATTTTATTATTTACTTTAGGAGGATTAACAGGAATTATTTTAGCAAATTCATCAATTGATATTATCCTTCATGACACTTAT
TBPh_Rha.nodicornis_2          TTTAATATTAGGAGCCCCAGATATAGCATTTCCACGATTAAATAATATAAGATTTTGATTTTTACCTCCTTCAATTATCTTATTAATTACAAGAACAATAATTAATTCAGGATCAGGTACAGGATGAACAGTGTATCCACCTTTATCAAGAAGAATTTCTCATGCAGGAGCTTCAGTAGATATAACAATTTTTTCTCTTCATTTAGCTGGAATCTCATCTATTTTAGGAGCAATTAATTTTATTTCAACTATAATAAATATAAAAATCAAAAGAATAAAATTAGAACAAATACCTTTATTAGTTTGAGCTGTATCATTAACTGCTCTTCTATTACTTTTATCATTACCAGTTCTTGCAGGAGCAATTACAATATTATTAACAGATCGAAATCTAAATACAACATTTTTCGATCCTTCAGGAGGTGGAGATCCAATTCTTTATCAACACTTATTTTGATTTTTTGGTCATCCTGAAGTTTATATTTTAATTATTCCTGCATTTGGAATAATTTCTCATATTATTTCTCAAGAATCAGGAAAAAAAGAAACGTTTGGAACTTTAGGAATAATTTATGCTATATTAACAATTGGATTATTAGGATTTATAGTATGAGCCCATCATATATTTACAGTAGGAATAGATGTAGACACACGAGCTTATTTTACAGCAGCTACTATAATTATTGCAGTACCAACGGGAATTAAAATTTTTAGTTGACTTGCTACTATTTATGGATCTCAATTAATAATAAGCCCCTCAATATTATGAACATTAGGATTCGTAATATTATTTACTTTAGGGGGATTAACAGGAATTATTTTAGCAAATTCATCAATTGATATTATCTTACATGATACTTAT
TBPh_Rha.reitteri_142          TCTAATATTAGGAGCTCCTGATATAGCATTTCCACGTTTAAACAACATAAGATTTTGATTTTTACCACCTTCAATTATATTATTAATATTAAGAAGAATAACTAATTCAGGAACAGGAACAGGATGAACAATATATCCACCTTTATCAAGAACA------CATATAGGACCTTCAATAGATTTAACAATTTTTTCACTTCATTTAGCAGGAATTTCATCAATTCTTGGAGCAATTAATTTTATTTCAACAACAATAAATATACGAATTAAAGGAATAAAATTAGAACAAATACCATTATTTGTTTGAGCAACAATATTAACTGCTATTTTATTAATATTATCTCTTCCAGTTCTTGCAGGAGCTATTACTATATTATTAACAGATCGAAATTTAAATACAACTTTCTTTGATCCTTCAGGAGGAGGAGATCCTATTTTATACCAACATTTATTTTGATTTTTTGGACATCCTGAAGTTTATATTTTAATTATTCCTGCATTTGGAATAATTTCTCATATTATTTCCCAAGAATCAGGTAAAAAAGAAACATTTGGAACTTTAGGAATAATTTATGCTATAATATCAATTGGATTATTAGGATTTGTAGTTTGAGCCCATCACATATTTACTGTAGGAATAGATGTAGATACACGAGCATATTTTACTGCAGCAACTATAATTATTGCTATTCCTACAGGAATTAAAATTTTCAGATGATTAGCAACTTTATATGGATCTAAATTAATTATAAACCCTTCATTATTATGAACATTAGGATTTGTATTTTTATTTACTTTAGGAGGATtAACAGGAATTATTTTATCAAATTCATCAATTGATATTATTTTACATGATACTTAC
TBPh_Rha.bensoni_3             ??????????????????????????????????????????????????????????????????????????????????????????????????????????????????????????????????????????????????????????????????????????????????????????????????????????????????????????????????????????????????????????????????????????????????????????????????????????????????????????????????????????????????????????????????????????????????????????????????????????????????????????????????????????????????????????????????????????????????????????????????????????????????????????????????????????????????????????????????????????????????????????????????????????????????????????????????????????????????????????????????????????????????????????????????????????????????????????????????????????????????????????????????????????????????????????????????????????????????????????????????????????????????????????????????????????????????????????????
TBTo_Tom.nigritus_4            ATTAATATTAGGAGCCCCAGATATAGCATTTCCACGGTTAAATAATATAAGATTTTGATTTTTACCTCCTTCAATTACTTTATTATTATTTAGAAGAATAATAAATTCAGGATCAGGAACTGGATGAACCGTATATCCTCCTTTATCAAGAAGAATATCTCATGCAGGGGCTTCTGTTGACATAACAATTTTTTCTTTACACCTAGCAGGAATTTCATCAATTTTAGGAGCTATTAATTTTATTTCAACAATAATTAATATACGAATTAAAGGAATAAAATTTGAACGAATACCTTTATTTATTTGAGCTGTATCATTAACTGCATTACTTTTATTACTTTCTTTACCTGTTTTAGCAGGGGCAATTACAATATTATTAACTGATCGAAACTTAAATACTTCATTTTTTGATCCATCAGGAGGAGGAGATCCAATTTTATACCAACATTTATTTTGATTTTTTGGTCATCCTGAAGTTTATATTTTAATTATTCCTGCATTTGGAATAATTTCACACATTATTTCTCAAGAATCAGGTAAAAAAGAAACATTTGGGACTTTAGGAATAATTTATGCAATATTAACTATTGGATTATTAGGATTTGTTGTTTGAGCCCATCATATATTTACAGTAGGAATAGATGTAGATACTCGAGCTTATTTTACAGCAGCAACAATAATTATTGCAATTCCTACTGGAATTAAAATCTTTAGATGATTAGCAACATTATACGGATCACAACTAATTTTTAACCCCTCAATATTATGGACTTTAGGATTTGTATTTTTATTTACAAGAGGTGGATTAACAGGAATCATTTTATCAAATTCATCAATTGATATTATTTTACATGATACTTAT
TBWa_Hal.affinis_90            ATTAATATTAGGAGCTCCAGATATAGCTTTTCCCCGATTAAACAATATAAGTTTTTGATTTTTACCCCCATCAATTTGTTTACTACTATTAAGAAGATTAATTAATTCAGGATCAGGAACTGGATGAACAGTTTATCCCCCCCTATCAAGAAATATCGCTCATGCAGGACCATCAGTAGATCTTACTATTTTTTCATTACATTTAGCAGGTATCTCATCAATTCTAGGAGCTATTAATTTTATTTCTACAATAATTAATATACGAACAAAAGGCATAAGTCTTGAACGAATACCTTTATTAGTATGAGCTGTATCATTAACTGCTTTATTATTATTACTTTCACTCCCTGTATTAGCAGGAGCAATTACAATATTATTAACAGATCGAAATTTAAATACATCATTTTTTGACCCCTCAGGAGGAGGGGACCCAATTTTATATCAACATTTATTTTGATTTTTTGGACATCCAGAAGTTTATATTTTAATTATCCCAGCATTTGGTATAATTTCTCATATTATTTCTAACGAATCAGGAAAAAAAGAAACTTTTGGAACACTGGGAATAATCTATGCTATATTAACTATTGGACTTTTAGGATTTGTTGTATGAGCACATCATATATTTACAGTAGGTATAGATGTAGATACACGAGCTTATTTTACTGCAGCAACTATAATTATTGCAATTCCTACAGGTATTAAAGTATTTAGATGAATAGCAACAATATATGGATCCCAATTAATTTTCAATCCTTCAATAATTTGAACTATAGGATTTGTATTTTTATTCACTTTAGGTGGACTAACAGGAATTCTTTTATCAAATTCGTCAATTGATATTATTCTACATGATACATAT
THCa_Cal.cinxia_45             TATTATATTAGGTGCACCAGATATAGCTTTTCCACGAATAAATAATATAAGATTTTGATTTTTACCACATTCAATTtCATTATTATTAtTAAGAAGAATAATTAatTCAGGATCAGGAACAGGATGAACTGTTTATCCACCTTTATCAAGAATTTTAGCTCATAGAGGAGCTTCTGTAGATATAACAATTTTTTCTCTCCATTTAGCAGGAATTTCATCAATTcTAGGAGCTATTAATTTTATTTCTACTATAATTAATATACGATCAAGAGGAATAACTTTTGATAAAATACCTTTATTTGTTTGAGCAATTttAtTaACAGCAATTCTACTTCTTTTATCTTTaCCaGTaTTAGCAGGAGCAATCACAATATTATTAACtGATCGAAATCTAAATACTTCATTTTTTGATCCATCAGGAGGAGGAGATCCAATTTTATACCAACATTTATTTTGATTTTTTGGACATCCtGAAGTATACATTTTAATTATTCCAGCATTTGGAATAATCTCACATATtATTTCtCAAGAATCAGGTAAAAAAGAAACCTTTGGAACTTTAGGAATAATTTATGCAATAATAACTATTGGATTATTAGGTTTTATTGTATGAGCTCATCATATATTTACAGTAGGAATAGATATTGATACACGAGCTTACTTCACAGCAGCAACTATAATTATTGCAATCCCTACAGGAATTAAAATTTTTAGATGACTAGCAACTATATATGGATCACAAATAAATTATAGACCTTCAATAATTTGAACTATAGGATTTATTTTTTTATTTACAATAGGAGgTTGGAGGATTTGGAAATTGATTAATTCCTCAATTGATATTATTTTACATGATACTTAT
THCa_End.aethiops_92           TTTAATATTAGGGGCCCCTGATATAGCATTTCCACGATTAAATAATATAAGATTTTGATTTTTACCACGTTCAATTACTTTATTACTTTCAAGAAGAATAGTAAATTCAGGATCTGGAACTGGGTGAACGGTATACCCACCACTATCCAGAAGAATTTCTCACGCAGGAGCATCAGTTGATATAACAATTTTTTCTTTACATTTAGCAGGAATTTCATCAATTTTAGGGGCAATTAATTTTATTTCAACCATAATTAATATACGGACATCAGGAATAACATTAGAACGAATACCTTTATTTATTTGAGCAGTTTCATTAACAGCATTACTTTTATTACTTTCTCTTCCTGTTTTAGCAGGAGCAATTACTATATTATTAACTGATCGAAATTTAAATACCTCTTTTTTTGATCCATCGGGGGGAGGAGATCCAATTTTATATCAACATTTATTTTGATTTTTTGGACACCCAGAGGTTTATATTTTAATTATTCCAGCATTTGGAATAATTTCTCATATTATTTCTCAAGAATCAGGAAAAAAAGAAACATTTGGAACACTAGGAATAATTTATGCTATATTAACTATTGGATTATTAGGGTTTGTAGTTTGAGCTCATCATATATTTACAGTAGGAATAGATGTAGATACACGAGCTTACTTTACAGCAGCAACTATAATTATTGCCATTCCTACTGGAATTAAAATTTTTAGGTGACTAGCTACTATTTATGGATCACAAATAATCTTTAGTCCTTCTATAATTTGAACTTTAGGTTTTGTATTCTTATTTACAATAGGAGGATTAACTGGAATTTTATTATCAAATTCATCTATTGATATTATTTTACATGATACATAC
TSRo_Roc.longipennis_231       ATTAATATTAGGAGCCCCTGATATAGCTTTTCCCCGATTAAATAATATAAGATTTTGATTTTTACCTCCATCATTATTATTATTATTATCAAGAAGATTAGTAAATTCAGGATCAGGAACTGGTTGAACAGTTTATCCTCCTTTATCAAATAGAATTTCCCATGCAGGAGCTTCAGTAGATATAACTATCTTTTCCTTACATTTAGCAGGTATCTCATCAATTTTAGGAGCTATTAATTTTATTTCTACTATAATTAATATAAAAATTAAAGGAATAAAATTTGAACAAATACCTTTATTCATTTGAGCAGTATCATTAACAGCTTTATTATTATTATTATCTTTACCTGTATTAGCAGGGGCAATTACAATATTATTAACAGATCGAAATTTAAATACATCATTTTTTGACCCTTCAGGGGGGGGGGATCCAATCCTATACCAACATTTATTTTGATTTTTTGGCCACCCTGAAGTATATATTTTAATTATTCCTGCATTTGGTATAATTTCCCATATTATTTCCCAAGAATCAGGTAAAAAAGAAACATTTGGAACATTAGGAATAATTTATGCTATACTAACTATTGGGCTACTAGGATTTGTAGTATGAGCTCATCATATATTTACAATTGGAATAGATGTAGACACTCGAGCTTACTTCACAGCAGCTACCATAATCATTGCTATTCCTACAGGAATTAAAATTTTTAGATGATTAGCTACTATATATGGATCAAAATTAATTTTTAATCCAACTATAATATGAACATTAGGATTCGTATTTCTATTTACTATAGGGGGGTTAACAGGAATTATATTGTCTAATTCATCTATTGATATCATTTTACATGATACATAT
THFe_Fen.nana_46               ATTAATATTAGGAGCCCCTGATATAGCATTTCCACGACTTAATAATATAAGATTTTGATTTTTACCCCCATCAATTACTCTTTTAATATTTAGAAGATTAGTTAATTCAGGCTCAGGTACTGGATGAACAGTATACCCACCTCTTTCAAATAGAATTTCACATGCAGGACCATCAGTTGATTTAACTATTTTCTCCTTACATTTAGCTGGAATTTCATCAATTCTAGGAGCTATTAATTTCATTTCAACTATAATTAATATACGAGTAAAAGGTATAAATTTTGAACGAATACCACTATTCATTTGAGCAGTATCACTAACAGCTTTATTATTATTACTTTCATTACCTGTTCTAGCAGGTGCTATTACCATATTATTAACTGATCGAAATCTAAATACATCATTTTTTGATCCATCTGGAGGAGGAGATCCTATTTTATATCAACATTTATTTTGATTCTTTGGACACCCAGAAGTTTATATTTTAATTATTCCTGCATTTGGTATAATTTCTCATATTATTTCACAAGAATCAGGTAAAAAAGAAACCTTTGGTACATTAGGAATAATTTACGCTATATTAACAATTGGACTATTAGGATTTGTTGTTTGAGCTCATCATATATTTACAGTAGGAATAGATGTTGATACACGAGCTTATTTTACTGCAGCAACAATAATTATTGCTGTACCCACGGGAATTAAAGTATTTAGATGACTAGCAACACTATATGGATCACAAATTATTTTTAATCCCTCAATATTATGAACATTAGGATTTGTATTTCTATTTACTTTAGGAGGATTAACAGGAATTCTATTATCAAATTCATCAATTGATATTATCTTTCATGACACATAT
THFe_Met.lanceolatus_22        CCTTATATTAGGAGCCCCAGATATAGCATTTCCACGTTTAAATAATATAAGATTTTGATTTTTACCCCCATCAATTATATTTTTATTATTTAGAAGATTAGTAAATTCAGGAACAGGTACAGGATGAACTGTATACCCACCATTATCAAATAGAATATCCCATGCAGGATCTTCAGTTGATTTAACAATTTTTTCTTTACACTTAGCAGGAATCTCATCAATTCTAGGAGCTATTAATTTCATTTCTACTATAATTAATATACGAATTAAAGGAATAAATTTTGAACAAATACCACTATTTGTTTGGGCAGTATCATTAACAGCATTATTATTATTACTTTCATTACCCGTATTAGCAGGAGCTATCACTATATTATTAACAGATCGAAATTTAAATACATCATTTTTTGACCCATCAGGAGGAGGAGATCCTATTTTATATCAACACTTATTTTGATTTTTTGGTCATCCTGAAGTATATATTTTAATTATTCCAGCATTTGGAATAATCTCTCATATTATTTCCCAAGAATCAGGTAAAAAAGAAACTTTTGGAACAATTGGAATAATTTATGCAATATTAACAATTGGATTATTAGGATTTGTAGTATGAGCTCACCATATATTCACAGTAGGAATAGATGTAGATACACGAGCTTATTTTACTGCAGCAACAATAATTATTGCAGTACCAACAGGTATTAAAATTTTTAGTTGATTAGCAACAATATATGGATCCCAAATAAATTTTAATCCCTCTATATTATGAACTTTAGGATTTGTATTTTTATTTACTATAGGAGGATTAACTGGTATCTTACTTTCAAATTCATCAATTGATATTATTTTACATGATACATAT
THFe_Notofenusa_sp._234        TCTTATACTAGGAGCACCTGATATAGCATTCCCACGACTTAATAACATAAGATTTTGATTTTTACCCCCATCTATTACCCTATTATTATTAAGAAGATTAGTTAATTCAGGGTCAGGGACAGGATGGACAGTCTATCCCCCATTATCAAATAGAATTTCCCATGCAGGAGCATCGGTAGATTTAACTATTTTTTCTTTACACTTAGCAGGAATCTCATCAATTTTAGGGGCTATTAATTTTATTTCAACTGTTATCAATATACGAGTTAAAGGAATATCATTTGAACGAATACCTCTATTTGTATGAGCAGTATCATTAACAGCTTTATTATTACTATTATCATTACCAGTTTTAGCAGGAGCTATTACTATATTATTAACAGATCGTAATTTAAATACATCTTTTTTTGACCCGTCAGGGGGGGGAGATCCAATTTTATACCAACATTTATTTTGATTCTTTGGACACCCTGAAGTTTATATTTTAATTATCCCAGCATTTGGTATAATTTCTCATATTATCTCACAAGAATCAGGAAAAAAGGAAACTTTTGGAACATTAGGAATAATTTATGCAATATTAACAATTGGATTATTAGGGTTTGTAGTATGGGCCCATCATATATTTACAGTAGGAATAGATGTAGATACACGAGCATATTTTACAGCAGCAACAATAATTATTGCAATTCCCACTGGAATTAAAATTTTTAGCTGACTAGCAACTATATATGGGGCACAAATAATTTATAGCCCATCAATAATATGAACTCTAGGATTTGTATTTTTATTTACCTTAGGGGGATTAACAGGTATTTTACTATCAAATTCATCAATTGATATTATTCTTCACGATACTTAC
THFe_Par.apicalis_29           TTTAATATTAGGAGCACCTGATATAGCATTTCCTCGTATAAATAATATAAGATTTTGATTTTTACCCCCTTCAATTACATTATTATTATTTAGAAGATTAGTAAATTCAGGATCAGGAACAGGATGAACAGTTTATCCGCCTTTATCAAGAAGAATTTCTCATTCAGGACCTTCTGTTGATATAACTATTTTTTCATTACATTTAGCAGGAATTTCATCAATTTTAGGGGCTATTAATTTCATTTCAACTGTATTAAACATAAAAATTAAAGGAATAACATTTGAACGAATACCTTTATTTATTTGAGCAGTATCATTAACAGCATTACTTTTATTATTGTCACTACCTGTATTAGCTGGAGCAATTACTATACTACTTACAGATCGAAATTTAAATACATCATTTTTCGATCCAGCAGGAGGTGGAGATCCAATTCTTTATCAACATTTATTTTGATTTTTTGGTCATCCAGAAGTTTATATTTTAATTATTCCTGCATTTGGAATAATTTCTCATATTGTTTCACAAGAATCAGGTAAAAAAGAAACATTCGGAACTTTAGGAATAATTTATGCAATAATAACTATTGGACTATTAGGTTTTGTAGTTTGAGCACATCACATATTTACTGTAGGTATAGATATCGATACACGAGCATATTTTACAGCAGCAACTATAATTATTGCGGTACCTACAGGAATTAAAATTTTTAGATGACTAGCTACAATTTATGGATCAAATTTAATTTTTAATCCATCAACATTATGAACATTAGGATTTATTTTTTTATTTACTATAGGAGGATTAACAGGAATTttATTATCTAATTCATCTATTGATATTATTTTACATGATACATAT
THFe_Sco.betuleti_23           cTTAATATTAGGAGCCCCTGATATAGCATTTCCACGCTTTAACAATATAAGATTTTGATTTTTACCACCTTCTATTACCCTTTTAATATTTAGAAGATTAGTAAATTCTGGTTCAGGAACCGGATGAACAGTTTACCCACCATTATCTAATAATATTTCACACGCAGGACCTTCAGTTGACTTAACTATTTTCTCACTACATTTAGCTGGAATTTCATCAATCCTGGGAGCTATCAACTTTATTTCAACCATAATTAATATACGAGTAAAAGGAATAAAATTTGAACGAATACCTTTATTTATTTGAGCAGTAGCATTAACAGCTTTATTATTATTATTATCACTTCCTGTATTAGCAGGAGCAATCACTATACTTTTAACAGACCGAAATCTAAATACATCATTTTTTGACCCATCAGGAGGAGGAGATCCTATTCTATACCAACATTTATTTTGATTCTTTGGTCATCCTGAAGTTTATATTTTAATTATTCCTGCATTTGGAATAATTTCACATATTATTTCACAAGAATCAGGAAAAAAAGAAACATTTGGAGTATTAGGAATAATTTATGCTATACTAACTATTGGATTACTAGGATTTGTAGTATGAGCCCATCACATATTCACAGTAGGAATAGATGTTGACACTCGAGCATATTTTACCGCCGCAACAATAATTATTGCAATTCCCACCGGAATTAAAGTATTTAGATGATTAGCAACATTATATGGATCACAAATTATTTTTTCCCCATCAATATTATGAACATTAGGATTTGTTTTTCTATTTACTATAGGAGGATTAACTGGAATCCTTTTATCAAACTCATCAATTGATATTATTcTACATGAT??????
THHe_Het.cuneifrons_6          TTTAATATTAGGTGCTCCTGATATAGCATTTCCTCGATTAAATAATATAAGATTTTGGTTTTTACCTCCTTCTATTTTATTTTTATTATTAAGAAGAATAATTAGTTCAGGTTCAGGTACTGGATGAACAGTTTATCCTCCATTATCAAATAATTTATCTCATGCAGGTCCTTCAGTTGATTTAACAATTTTTTCTCTTCATTTAGCGGGAATTTCTTCTATTTTAGGTGCTATTAATTTTATTTCAACTATAATTAATATACGAGTTAAAGGTATAGGATTTGAATTTATACCTTTATTTGTTTGGGCTGTTTCATTAACAGCTTTATTATTATTATTATCTTTACCTGTATTAGCTGGTGCAATTACTATATTATTAACTGATCGAAATTTAAATACTTCATTTTTTGATCCTTCAGGAGGTGGTGATCCTATTTTGTATCAACATTTATTTTGGTTTTTTGGTCACCCAGAAGTTTATATTTTAATTATTCCTGCATTTGGAATAATTTCTCATATTATTTCTCATGAATCTGGTAAAAAAGAAACTTTTGGTACTTTAGGTATAATTTATGCTATATTAACAATTGGTTTATTAGGTTTTGTAGTTTGAGCTCATCATATATTTACAGTTGGTATAGATGTTGATACTCGAGCTTATTTTACTGCAGCTACAATAATTATTGCTATTCCAACTGGTATTAAAATTTTTAGTTGATTAGCTACTATTTATGGTTCTAATTTAATATTTAATCCTCCTATATTATGAACTTTAGGTTTTGTATTTTTATTTACTTTAGGAGGTTTAACTGGAATTATTTTATCTAATTCATCTATTGATATTAtTCTTCATGATAC????
THHe_Het.microcephalus_7       ??????????????????????????????????????????????????????????????????????????????????????????????????????????????????????????????????????????????????????????????????????????????????????????????????????????????????????????????????????????????????????????????????????????????????????????????????????????????????????????????????????????????????????????????????????????????????????????????????????????????????????????????????????????????????????????????????????????????????????????????????????????????????????????????????????????????????????????????????????????????????????????????????????????????????????????????????????????????????????????????????????????????????????????????????????????????????????????????????????????????????????????????????????????????????????????????????????????????????????????????????????????????????????????????????????????????????????????????
TNCl_Cla.compressicornis_34    TCTAATATTAGGAGCCCCTGATATAGCATTCCCACGATTAAATAACATAAGATTTTGATTTTTACCTCCATCAATAATTCTATTATTATCAAGAAGTATAGTAAATTCAGGATCAGGAACAGGATGAACAGTTTATCCTCCTCTATCAAGAAGGATTTCACATGCAGGAGCATCTGTTGATTTAACTATTTTTTCATTACATTTAGCTGGAATTTCATCAATTCTTGGAGCTATTAACTTCATTTCAACAATAATTAATATACGAGTAAAAGGAATAAATTTTGAACGAATACCTTTATTTGTATGAGCGGTATCACTAACAGCCTTATTACTTCTTCTATCTCTACCAGTTTTAGCAGGAGCAATTACTATACTTCTCACAGATCGAAATTTAAATACATCATTTTTTGATCCTTCAGGAGGAGGAGATCCAATCTTATATCAACACTTATTTTGATTTTTTGGACACCCTGAAGTATATATTTTAATTATCCCAGCATTTGGAATAATCTCACATATTATTTCTCAAGAATCAGGCAAAAAAGAAACCTTTGGAACATTAGGAATAATTTATGCAATAATAACTATTGGATTATTAGGATTTATTGTATGAGCTCACCATATATTTACTGTAGGAATAGATGTTGATACACGAGCCTATTTTACTGCAGCTACAATAATCATTGCAATCCCTACTGGAATTAAAATTTTTAGTTGATTAGCAACACTATATGGATCAAAAATTATTTTTAATCCTTCAATATTATGAACATTAGGATTTGTATTTTTATTTACTTCTGGAGGATTAACAGGAATTATCCTTTCAAATTCATCAATTGATATTATTCTTCACGATACATAC
TNCl_Cla.pectinicornis_49      ??????????????????????????????????????????????????????????????????????????????????????????????????????????????????????????????????????????????????????????????????????????????????????????????????????????????????????????????????????????????????????????????????????????????????????????????????????????????????????????????????????????????????????????????????????????????????????????????????????????????????????????????????????????????????????????????????????????????????????????????????????????????????????????????????????????????????????????????????????????????????????????????????????????????????????????????????????????????????????????????????????????????????????????????????????????????????????????????????????????????????????????????????????????????????????????????????????????????????????????????????????????????????????????????????????????????????????????????
TNDi_Hem.australis_38          TTTTATATTAGGAGCACCAGATATAGCATTTCCCCGTCTTAATAATATAAGATTTTGATTTTTACCTCCTTCATTAATCTTATTATTATCAAGAAGAATAGTAAATTCAGGATCAGGGACAGGATGAACTGTTTACCCACCTTTATCTAGAAGAATTTCACATGCTGGAGCATCAGTTGATTTAACAATTTTTTCACTTCACTTAGCAGGAATTTCATCAATTCTAGGAGCCATTAATTTTATCTCAACAATAATTAATATAAAAATTAAAAATATAAAATTTGAACAAATACCCCTTTTTATTTGAGCTGTTTCTTTAACTGCTCTTTTATTATTATTATCACTACCAGTATTAGCAGGAGCAATTACCATATTATTAACAGATCGTAATTTAAATACATCATTTTTTGACCCATCAGGAGGAGGAGATCCTATTTTATATCAACATTTATTCTGATTTTTTGGACATCCAGAAGTATATATTTTAATTATTCCAGCTTTTGGAATAATTTCACATATTATTTCTCAAGAATCAGGAAAAAAAGAAACTTTTGGAACATTAGGAATAATTTATGCTATAATAACTATTGGATTATTAGGATTTGTAGTTTGAGCTCATCATATATTTACTGTAGGAATAGATGTAGATACACGAGCATATTTTACAGCAGCAACAATAATTATTGCTATTCCTACAGGAATTAAAATTTTTAGATGATTAGCTACAATATATGGATCACAAATTATTTTTAACCCAAGAATAATATGAACTTTAGGATTTGTATTTCTTTTTACTTCTGGAGGATTAACAGGAATTATTTTATCAAATTCATCTATTGATATTAT????????????????
TNDi_Hem.crocea_9              TCTTATATTAGGAGCACCTGATATAGCATTTCCTCGTCTTAATAATATAAGATTTTGATTTCTACCTCCTTCATTAATATTATTATTGTCAAGAAGAATAGTAAACTCAGGATCAGGGACAGGATGAACTGTTTACCCACCTTTATCAAGAAGAATTTCTCATGCTGGAGCATCAGTTGATATAACAATTTTTTCATTACACCTTGCAGGAATTTCATCAATTTTAGGAGCTATTAATTTTATTTCAACAATAATTAATATAAAAATTAAAGTAATAAAATTTGAACAAATACCCCTTTTTATTTGAGCTGTCTCATTGACTGCTCTTTTATTATTATTATCTTTACCTGTTTTAGCTGGAGCAATTACTATATTATTAACTGATCGTAACTTAAATACATCATTTTTTGATCCATCAGGAGGAGGTGATCCAATTTTATACCAACACTTATTTTGATTTTTTGGACATCCAGAAGTTTATATTTTAATTATTCCAGCTTTTGGAATAATTTCTCATATTATTTCTCAAGAATCAGGGAAAAAAGAAACTTTTGGAACTTTAGGTATAATTTATGCTATATTAACTATTGGTCTATTAGGATTTGTTGTATGAGCTCATCATATATTTACTGTAGGAATAGATGTAGATACACGAGCTTATTTTACAGCAGCTACTATAATTATTGCTATTCCTACAGGAATTAAAATTTTTAGATGACTTGCTACAATATATGGGTCACAAATCATTTTTAACCCAACTATAATGTGAACTTTAGGATTCGTATTTCTTTTTACTTCTGGAGGATTAACAGGAATTATTCTATCAAATTCATCAATTGATATTAT????????????????
TNDi_Nei.acuminatus_31         ATTAATACTAGGAGCCCCTGATATAGCTTTTCCACGTCTTAATAATATAAGATTTTGATTTTTACCTCCTTCATTAATTTTATTACTTTCAAGAAGAATAGTAAATTCAGGTTCAGGAACAGGATGAACTGTATATCCACCATTATCTAGGAGAATATCTCACGCAGGTGCATCAGTTGATATAACAATTTTTTCTTTACATCTTGCAGGAATCTCATCAATTTTAGGAGCTATCAATTTTATTTCTACTATAATTAATATACGAATTAAAGGAATAAGATTTGAACAAATACCTTTATTTATTTGAGCTGTAACATTAACTGCTTTATTATTACTTTTATCTTTACCAGTATTAGCAGGAGCTATTACAATATTATTAACTGATCGTAATTTAAATACATCATTTTTTGATCCTTCAGGAGGAGGAGATCCAATCCTTTATCAACATCTATTTTGATTTTTTGGTCATCCAGAAGTTTATATTCTAATTATTCCCGCATTTGGAATAATTTCTCATATTATTTCTCAAGAATCAGGTAAAAAAGAAACTTTTGGAACACTAGGAATAATTTATGCTATAATAACTATTGGATTATTAGGATTTGTAGTATGAGCTCATCATATATTTACTATTGGAATAGATGTTGATACACGAGCTTATTTCACAGCAGCCACAATAATTATTGCCATCCCAACAGGAATCAAAATTTTTAGTTGATTAGCTACAATTTATGGATCTCAAGTTATTTTCAATCCTTCAATAATATGAACTTTAGGATTTGTATTTTTATTTACTTCAGGAGGACTAACAGGAATTATTTTATCAAATTCATCAATTGATATTATTTTACATGATACATAT
TNHo_Hop.fulvicornis_95        TTTAATACTAGGAGCCCCAGATATAGCTTTCCCCCGATTAAATAACATAAGATTTTGATTTTTACCTCCTTCATTAATTTTACTTTTATCAAGAAGAATAGTAAATTCTGGGTCAGGAACAGGATGAACAGTATACCCTCCCTTATCCAGAAGAATTTCACATGCAGGTGCATCAGTTGATTTAACTATTTTCTCTTTACATTTAGCAGGAATTTCATCAATTCTAGGGGCAATTAATTTTATTTCTACAATAATTAATATACGAACTAAAGGAATAAAATTTGAACGTATACCTTTATTTATTTGAGCAGTTTCCCTAACTGCTTTATTATTATTATTATCATTACCAGTATTAGCAGGAGCTATTACTATATTATTAACTGACCGTAACTTAAATACATCATTTTTTGACCCTGCAGGAGGAGGTGACCCTATTTTATACCAACACTTATTTTGATTTTTTGGACACCCTGAAGTCTATATTTTAATTATTCCTGCCTTTGGAATAATCTCTCATATTATTTCACAAGAAGCAGGGAAAAAAGAAACATTCGGAACTCTAGGTATAATTTATGCTATAATAACTATTGGACTCTTAGGTTTTGTAGTTTGAGCTCATCATATATTTACTGTAGGGATAGATGTAGATACTCGAGCTTATTTTACTGCAGCAACAATAATTATTGCAATTCCCACAGGAATTAAAATTTTTAGGTGACTAGCAACACTTTATGGATCAAAAATTATCTTTGACTCTTCAATATTATGAACACTAGGATTCGTATTTTTATTTACCTCAGGAGGATTAACTGGAATTATTTTATCAAATTCATCTATTGATATTATTTTACATGATACATAT
TNHo_Hop.testudinea_192_30     ATTAATATTAGGGGCCCCTGACATAGCTTTTCCTCGATTAAATAATATAAGATTTTGATTTTTACCTCCTTCATTAATCTTACTATTATCTAGAAGAATAGTTAATTCTGGATCAGGAACAGGATGAACAGTTTACCCTCCTTTATCTAGAAGAATCTCACATGCAGGAGCATCAGTAGATTTAACTATTTTTTCTTTACATTTAGCAGGAATTTCATCAATTTTAGGGGCAATTAATTTTATTTCAACAATAATTAATATACGTACAAGAGGAATAAGATTTGAACGAATACCTTTATTTATTTGAGCAGTTTCACTAACCGCTTTATTATTATTATTATCATTACCAGTATTAGCAGGAGCTATTACTATATTATTAACAGATCGTAATTTAAATACATCATTTTTTGACCCTTCTGGTGGAGGAGATCCAATTTTATATCAACATTTATTTTGATTTTTTGGACATCCTGAAGTTTATATTTTAATTATTCCCGCATTTGGAATAATTTCTCATATTATTTCACAAGAAACAGGAAAAAAAGAAACATTTGGAACTTTAGGAATAATTTATGCTATAATAACTATTGGGCTTTTAGGTTTCGTAGTTTGAGCTCATCACATATTTACTGTAGGAATAGATGTAGATACACGAGCTTATTTCACTGCAGCAACAATAATTATTGCAATTCCTACAGGAATTAAAATTTTCAGATGACTTGCAACCCTTTACGGATCAAAAATAATTTTTGATCCATCAATATTATGAACATTAGGATTTGTATTTTTGATTACTTCAGGAGGATTAACCGGAATTATTTTATCTAACTCATCTATTGATATTATTTTACATGATACATAT
TNMe_Mes.opaca_96              TTTAATATTAGGAGCTCCTGATATAGCATTCCCACGACTAAATAATATAAGATTTTGATTTTTACCTCCCTCATTAATTCTATTATTATCTAGAAGAATAGTAAATTCAGGATCAGGTACAGGATGAACTGTTTATCCACCATTATCAAGAAGAATTTCTCATGCAGGAGCATCTGTTGATTTAACTATTTTCTCTCTTCATCTAGCAGGAATTTCATCTATTTTAGGAGCAATTAATTTTATTTCAACAATAATTAATATAAAAGTAAAAGGAATAAGATTTGAACAAATACCTTTATTTGTATGAGCAGTTTCATTAACTGCTCTATTATTATTATTATCTTTACCAGTATTAGCTGGAGCTATCACTATATTACTTACAGATCGTAATTTAAATACATCATTCTTCGATCCATCAGGAGGAGGAGACCCAATTTTATATCAACATTTATTTTGATTTTTTGGACATCCAGAAGTATATATTTTAATTATTCCAGCATTTGGAATAATTTCACATATTATTTCACAAGAATCAGGGAAAAAAGAAACTTTTGGGACATTAGGAATAATTTATGCAATAATAACAATTGGATTATTAGGATTTATTGTATGAGCACATCACATATTTACAGTAGGAATAGATGTAGATACACGAGCTTATTTTACAGCAGCTACTATAATTATTGCAATTCCTACAGGAATTAAAATTTTTAGATGATTAGCTACACTTTATGGATCACAAATTATTTTTAATCCATCTATATTATGAGCACTAGGCTTTGTATTTTTATTTACATCTGGAGGATTAACAGGAATTATTTTATCTAACTCATCAATTGATATTGTATTACATGATACATAT
TNNe_Amn.amplus_15             ATTAATACTAGGAGCACCTGATATAGCTTTCCCACGTCTAAATAATATAAGATTTTGATTTTTACCACCTTCATTAATTTTACTATTATCTAGAAGAATAGTAAATTCAGGATCAGGAACCGGATGAACTGTATACCCCCCCCTATCAAGAAGAATTTCACATTCAGGAGCATCCGTAGATTTAACTATTTTTTCCCTACACTTAGCAGGAATTTCATCAATTTTAGGGGCAATTAATTTTATTTCAACAATAATTAACATAAAATTAAAAGGAATAAGATTTGAACAAATACCTTTATTTGTATGAGCAGTATCATTAACTGCATTATTACTACTCCTATCTTTACCAGTATTAGCCGGTGCTATTACAATACTTCTTACAGACCGTAATTTAAATACATCATTTTTTGATCCATCAGGAGGAGGGGATCCAATTTTATATCAACACTTATTCTGATTTTTTGGACACCCAGAAGTTTACATTTTAATTATTCCAGCATTTGGAATAATTTCACATATTATTTCACAAGATTCAGGAAAAAAAGAAACTTTTGGGACCCTTGGAATAATTTATGCTATAATAACAATTGGATTACTTGGTTTTGTGGTATGAGCACATCACATATTTACAGTAGGTATAGATGTAGATACACGAGCTTATTTTACAGCAGCTACAATAATTATTGCAATCCCAACAGGAATTAAAATTTTTAGATGATTAGCTACACTATATGGTTCACAAATTATCTTTAATCCATCAATAATATGAACTtTgGGATTTGTATTCTTATTTACATCAGGAGGATTAACAGGAATTATTTTATCAAATTCATCAATTGATATTATTCTACATGACACTTAT
TNNe_Cra.alniastri_24          TCTAATACTTGGAGCTCCTGACATAGCTTTCCCACGACTAAATAATATAAGATTTTGATTTTTACCCCCATCATTAATTATATTATTATCTAGAAGAATAATTAATTCAGGATCAGGGACTGGATGAACTGTATACCCACCCCTATCTAGAAGAATTTCACATTCAGGAGCCTCAGTCGATTTTACTATTTTTTCTTTACATTTAGCAGGAATTTCATCTATTTTAGGAGCAATTAACTTTATTTCAACAATAATTAATATAAAACTTAAAGGAATAAGATTTGAACAAATACCTTTATTTGTATGAGCAGTAACATTAACTGCTTTACTTTTACTCCTATCATTACCGGTATTAGCGGGAGCTATTACTATACTTCTTACTGATCGTAATTTAAATACTTCATTTTTTGACCCATCAGGAGGAGGTGATCCAATTTTATATCAACACTTATTTTGATTTTTTGGACACCCTGAAGTTTATATTTTAATTATCCCAGCATTTGGAATAATCTCACATATTATTTCACAAGACTCAGGAAAAAAAGAAACCTTTGGAACATTAGGAATAATTTATGCCATAATAACAATTGGATTATTAGGATTTGTTGTATGAGCTCATCATATATTTACAGTAGGAATAGATGTTGATACACGAGCTTATTTTACAGCTGCAACAATAATTATTGCAATCCCAACAGGAATTAAAATTTTTAGATGATTAGCAACACTATATGGATCCCAAATTATTTTTAATCCATCAATAATATGAACCATAGGATTTGTTTTTTTATTCACAATAGGAGGATTAACAGGAATTATTTTATCAAATTCATCAATTGATATTATCCTTCATGATACCTAT
TNNe_Cra.latipes_179           TCTAATACTAGGAGCCCCTGATATAGCTTTTCCACGATTAAATAATATAAGATTTTGATTTCTACCtCCATCACTAATTATACTATTATCAAGAAGAATAATTAATTCAGGATCAGGAACTGGATGAACAGTTTACCCCCCATTATCAAGAAGTATCTCCCATTCAGGGGCATCAGTTGATTTTACTATTTTTTCTTTACATTTAGCAGGAATTTCCTCTATTTTAGGAGCCATTAATTTTATTTCTACtATAATCAACATAAAATTAAAAGGAATAACATTTGAACAAATACCTTTATTTGTATGAGCTGTTACATTAACTGCATTACTATTACTTCTATCTTTACCAGTTTTAGCTGGAGCTATTACTATACTTCTTACGGATCGTAATTTAAACACATCATTTTTTGAtCCATCAGGGGGAGGTGAtCCAATTTTATAtCAACACTTATTTTGATTTTTTGGaCACCCAGAAGTTTATATTTTAATTATCCCAGCATTCGGAATAATTTCACATATTATtTCACAAGATTCAGGAAAAAAAGAAACTTTTGGAACATTAGGAATAATCTATGCTATAATAACAATTGGATTATTAGGATTTGTTGTATGAGCTCATCATATATTTACAGTAGGAATAGATGTTGACACACGAGCTTATTTTACAGCTGCAACAATAATTATTGCAGTTCCAACAGGAATTAAAATTTTTAGATGATTAGCAACACTATATGGATCTCAAATTATTTTTAATCCATCAATAATATGAACCCTTGGATTTGTTTTTTTATTTACAATAGGAGGaTTAACAGGAATTATTTTATCAAACTCATCAATTGATATTATTCTTCATGATACATAT
TNNe_Cra.septentrionalis_99    TCTAATACTAGGAGCACCTGATATGGCTTTCCCACGATTAAATAATATAAGATTTTGATTTCTACCCCCATCACTAATTATACTATTATCAAGAAGAATAATTAATTCAGGGTCAGGGACTGGATGGACAGTTTACCCCCCATTATCAAGAAGAATCTCCCATTCAGGAGCATCAGTTGATTTTACTATTTTTTCTTTACATTTAGCAGGAATTTCCTCTATTTTAGGAGCCATTAATTTTATTTCTACAATAATCAACATAAAATTAAAAGGAATAACATTTGAACAAATACCTTTATTTGTATGAGCTGTTACATTAACTGCATTACTATTACTTCTATCTTTACCAGTTTTAGCTGGAGCTATTACTATACTTCTTACAGATCGTAATTTAAACACATCATTTTTTGATCCATCAGGGGGGGGTGATCCAATTTTATATCAACACTTATTTTGATTTTTTGGGCACCCAGAAGTTTATATTTTAATTATCCCAGCATTCGGAATAATTTCACATATTATTTCACAAGATTCAGGAAAAAAAGAAACTTTTGGAACATTAGGAATAATTTATGCTATAATAACAATTGGGTTATTAGGGTTTGTTGTATGAGCTCATCATATATTTACAGTAGGAATAGATGTTGACACACGAGCTTATTTTACAGCTGCAACAATAATTATTGCAGTTCCAACAGGAATTAAAATTTTTAGATGATTAGCAACACTATATGGATCTCAAATTATTTTTAATCCATCAATAATATGAACCCTTGGGTTTGTTTTTTTATTTACAATAGGAGGTTTAACAGGAATTATTTTATCAAACTCATCAATTGATATTATTCTTCATGATACATAT
TNNe_Nem.caeruleocarpus_150    ATTAATATTAGGTGCCCCAGATATAGCATTTCCACGACTAAATAATATAAGATTTTGATTATTACCGCCCTCATTAATTTTATTATTATCTAGAAGAATAGTAAACTCAGGCTCAGGAACAGGATGAACTGTTTATCCTCCATTATCAAGAAGAATTTCCCATTCAGGAGCATCAGTAGATTTAACTATCTTTTCTCTTCATCTAGCAGGAATTTCCTCAATTCTAGGGGCAATTAATTTTATTTCAACAATAATTAATATAAAATTAAAAGGAATTAAATTTGAACAAATACCTTTATTTGTATGAGCAGTATCATTAACTGCATTATTATTACTTTTATCTTTACCAGTACTAGCAGGAGCAATCACTATACTTCTCACAGATCGTAATATAAATACATCATTTTTTGACCCCTCAGGGGGAGGGGACCCAATTTTATACCAACATCTATTTTGATTCTTTGGTCACCCAGAAGTTTATATTCTAATTATTCCAGCATTTGGAATGATTTCACATATTATTTCACAAGACTCAGGAAAAAAAGAAACTTTCGGGACTCTTGGTATAATTTACGCTATAATAACAATTGGATTATTAGGATTTGTAGTATGAGCTCATCATATATTTACAGTAGGAATAGATGTTGATACACGAGCCTATTTTACAGCAGCTACAATAATTATTGCTATCCCAACAGGAATTAAAATTTTCAGGTGATTAGCTACATTATATGGATCTCAAATTATATTTAATCCAGCTATAATATGATCTTTAGGGTTTGTATTTTTATTTACATCAGGAGGATTAACAGGAATTATTTTATCAAATTCATCAATTGATATTATTCTTCATGACACCTAC
TNNe_Nem.melanocephalus_149    ATTAATATTAGGAGCCCCAGATATAGCATTTCCCCGTTTAAACAATATAAGATTTTGATTTTTACCTCCTTCATTAATTTTATTACTATCTAGAAGAATAGTAAATTCAGGATCAGGAACTGGATGAACTGTATATCCACGTTTATCAAGAAGAATTTCCCACTCAGGAGCATCAGTAGATTTAACTATTTTTTCTCTTCATTTAGCAGGAATTTCATCAATTTTAGGGGCAATTAATTTTATTTCAACTATAATTAATATAAAATTAAAAGGAATAAGATTTGAACAAATACCTTTATTTGTATGAGCAGTATCATTAACTGCATTACTTTTACTTCTATCCCTTCCAGTATTAGCAGGAGCCATTACTATACTTCTTACAGATCGTAATCTAAATACATCATTTTTTGACCCATCAGGAGGAGGAGATCCAATTTTATATCAACATTTATTTTGATTTTTTGGACATCCAGAAGTTTATATTCTTATTATTCCAGCATTTGGAATAATTTCACATATTATTTCACAAGATTCAGGGAAAAAAGAAACTTTCGGAACTCTTGGTATAATTTATGCTATAATAACAATTGGGTTATTAGGCTTTGTTGTATGAGCCCATCATATATTTACAGTAGGAATAGATGTTGATACACGAGCCTATTTTACAGCCGCCACAATAATTATTGCAATCCCAACAGGAATTAAAATTTTCAGATGATTAGCTACATTATATGGATCACAAATTATATTTAATCCTTCTATAATATGATCCCTTGGATTCGTATTTTTATTTACATCAGGAGGATTAACTGGAATTATTTTATCAAATTCATCAATTGATATTATTCTTCATGATACTTAT
TNNe_Nem.pavidus_36            ??????????????????????????????????????????????????????????????????????????????????????????????????????????????????????????????????????????????????????????????????????????????????????????????????????????????????????????????????????????????????????????????????????????????????????????????????????????????????????????????????????????????????????????????????????????????????????????????????????????????????????????????????????????????????????????????????????????????????????????????????????????????????????????????????????????????????????????????????????????????????????????????????????????????????????????????????????????????????????????????????????????????????????????????????????????????????????????????????????????????????????????????????????????????????????????????????????????????????????????????????????????????????????????????????????????????????????????????
TNNe_Pik.scutellatum_153       ATTAATACTAGGAGCCCCAGATATAGCATTTCCTCGTTTAAATAACATAAGATTTTGATTTTTACCCCCTTCATTAATATTATTATTATCTAGAAGAATAGTAAATTCAGGATCTGGAACTGGATGAACTGTTTATCCTCCTTTATCAAGAAGAATTTCTCATTCAGGAGCATCAGTAGATTTAACAATTTTCTCTTTACATTTAGCAGGTATCTCCTCAATCCTTGGAGCAATTAATTTCATTTCAACAATAATTAATATAAAACTAAAAAGAATAAGATTTGAACAAATACCCTTATTTGTATGAGCCGTATCATTAACTGCACTATTACTACTTTTATCTTTACCTGTATTAGCTGGAGCTATTACCATACTTCTTACAGATCGTAATTTAAATACATCATTTTTTGACCCATCAGGAGGAGGAGATCCAATTTTATATCAACACTTATTCTGATTTTTTGGACACCCAGAAGTTTATATTTTAATTATTCCAGCATTTGGAATAATCTCTCATATTATTTCACAAGATTCAGGAAAAAAAGAAACTTTTGGTACTCTTGGAATAATTTATGCTATAATAACAATTGGATTATTAGGATTTGTTGTATGAGCCCATCATATATTCACAGTAGGAATAGACGTTGATACACGAGCCTATTTCACAGCAGCTACAATAATTATTGCAATCCCAACAGGAATTAAAATTTTTAGATGATTAGCAACATTATATGGGTCACAAATTATTTTCAATCCAGCTATATTATGAACTCTTGGATTTGTATTTCTATTTACATCAGGAGGATTAACAGGAATTATTTTATCAAATTCATCAATTGATATTATTCTTCATGATACTTAT
TNPr_Pri.geniculata_33         TTTAATACTAGGAGCACCTGACATGGCATTCCCTCGACTAAATAATATAAGATTTTGATTTTTACCCCGTTCATTAATTTTATTATTATCTAGAAGAATAGTAAATTCAGGATCAGGAACTGGATGAACAGTTTATCCACCTTTATCAAGAAGAATTTCTCATGCAGGAGCATCAGTTGATTTAACTATCTTCTCACTTCATTTAGCAGGAATTTCCTCAATTTTAGGAGCAATCAATTTCATTTCCACAATAATTAATATAAAATTAAAAGGAATAAGATTTGAACAAATACCATTATTTATTTGAGCAGTATCATTAACTGCATTATTATTACTTTTATCATTACCTGTTTTAGCTGGAGCTATCACAATACTTCTTACAGATCGTAATTTAAATACATCATTTTTTGATCCATCAGGAGGAGGGGATCCAATCTTATATCAACATTTATTCTGATTCTTTGGTCATCCTGAAGTATATATTCTAATTATTCCAGCATTTGGAATAATTTCACATATTATTTCACAAGACTCAGGAAAAAAAGAAACCTTTGGAACCTTAGGTATAATTTACGCTATATTAACTATTGGACTTTTAGGATTTGTAGTATGAGCTCATCATATATTCACAGTAGGTATAGATGTAGACACACGAGCATATTTTACTGCAGCTACAATAATTATTGCTATTCCTACAGGAATTAAAATTTTCAGATGATTAGCAACATTATATGGATCCCAAATTATTTTTAATCCATCAATTATATGAACCCTTGGATTTGTATTCTTATTTACATCAGGAGGATTAACAGGAATTAatTTATCTAATTCATCAATTGATATTATTTTACATGATACATAC
TNPr_Pri.testacea_178          ??????????????????????????????????????????????????????????????????????????????????????????????????????????????????????????????????????????????????????????????????????????????????????????????????????????????????????????????????????????????????????????????????????????????????????????????????????????????????????????????????????????????????????????????????????????????????????????????????????????????????????????????????????????????????????????????????????????????????????????????????????????????????????????????????????????????????????????????????????????????????????????????????????????????????????????????????????????????????????????????????????????????????????????????????????????????????????????????????????????????????????????????????????????????????????????????????????????????????????????????????????????????????????????????????????????????????????????????
TNPr_Prc.incisus_100           ??????????????????????????????????????????????????????????????????????????????????????????????????????????????????????????????????????????????????????????????????????????????????????????????????????????????????????????????????????????????????????????????????????????????????????????????????????????????????????????????????????????????????????????????????????????????????????????????????????????????????????????????????????????????????????????????????????????????????????????????????????????????????????????????????????????????????????????????????????????????????????????????????????????????????????????????????????????????????????????????????????????????????????????????????????????????????????????????????????????????????????????????????????????????????????????????????????????????????????????????????????????????????????????????????????????????????????????????
TNPs_End.anemones_97           ATTAATATTAGGAGCACCTGATATAGCATTTCCACGATTAAATAATATAAGATTTTGATTTTTACCCCCATCATTAATTTTATTATTATCTAGAAGAATAGTAAACTCAGGATCAGGAACAGGATGAACAGTATATCCACCACTATCAAGAAGAATTTCACATGCAGGAGCATCTGTTGATTTAACAATTTTCTCTCTTCATTTAGCAGGAATCTCATCTATTTTAGGTGCAATTAACTTTATTTCAACAATAATTAATATACGAGTAAAAGGAATAAAAATAGAACGAATACCTTTATTTATTTGAGCAGTATCTTTAACTGCATTATTATTACTTCTTTCATTACCAGTACTTGCTGGAGCAATTACAATATTACTAACAGACCGTAATTTAAATTCATCATTTTTTGACCCATCTGGGGGAGGGGACCCAATTCTTTATCAACATTTATTTTGATTTTTCGGACATCCAGAAGTATATATTTTAATTATTCCTGCATTCGGAGTAATTTCACATATTATCTCACAAGAATCAGGGAAAAAAGAAACATTTGGTACATTAGGAATAATTTATGCTATAATAACAATTGGATTATTAGGTTTTATTGTTTGAGCTCACCATATATTCACTGTAGGAATAGACGTAGACACACGAGCATATTTTACAGCAGCTACTATAATTATTGCAATTCCTACAGGAATTAAAGTTTTTAGATGATTAGCAACAATATACGGATCACAAATTATTTTCAACCCATCAATATTGTGAACATTAGGATTTGTTTTCTTATTTACTTCTGGTGGATTAACAGGAATTATTTTATCTAACTCATCAATTGATGTTATTTTACATGATACATAT
TNPs_Pse.fuscula_98            TTTAATAATAGGAGCCCCAGATATAGCATTCCCACGATTAAATAACATAAGATTCTGATTCTTACCCCCATCATTAATTCTTCTACTGTCAAGAAGAATAGTAAACTCTGGATCAGGAACAGGATGGACAGTATACCCACCTCTTTCAAATAGAATATCACATGCAGGAGCATCAGTTGATCTAACTATCTTCTCACTCCACTTAGCAGGAATTTCATCAATCTTAGGAGCTATCAACTTTATCTCAACAATAATTAACATACGGGTAAAAGGAATAAGATTCGAACGTATACCATTATTTATTTGAGCAGTATCTTTAACAGCACTTTTACTACTACTATCCCTACCAGTTCTAGCCGGTGCAATTACAATATTATTAACAGACCGAAACCTAAACTCATCATTTTTCGACCCATCTGGAGGAGGTGATCCAATTCTTTATCAACATTTATTTTGATTTTTTGGACACCCAGAAGTTTATATTTTAATTATTCCAGCCTTCGGTATAATCTCCCATATTATCTCTCAAGAATCAGGAAAAAAGGAAACATTTGGAACACTAGGAATAATTTATGCTATAATAACAATTGGATTATTAGGATTTATCGTATGAGCTCATCACATATTTACTGTAGGAATAGATGTAGATACACGAGCATACTTCACAGCAGCAACAATAATTATTGCTATCCCTACCGGAATTAAAATTTTTAGATGATTAGCAACTATATATGGATCACAAATTATATTTAACCCATCAATATTATGAACTTTAGGATTCGTATTTTTATTTACTTCAGGGGGATTAACAGGAATTATTCTATCAAACTCATCAATTGATATTATTCTACACGATACTTAC
TSAn_Ane.padi_11               ATTAATACTAGGAGCACCTGATATAGCTTTTCCACGATTAAATAATATAAGATTTTGATTTTTACCCCCATCATTAATTTTATTATTAATTAGAAGAATAGTAGATTCAGGATCAGGAACAGGATGAACAGTTTATCCTCCTTTATCCAATAATATTTCTCATGCAGGGTCTTCTGTTGATATAACTATTTTTTCTTTACATTTAGCGGGAATCTCATCTATCTTAGGAGCTATTAATTTTATTTCAACAGCTTTAAATATACGAATTAAAAGAATAAAATATGAACAAATACCATTATTTATTTGAGCAGTATCATTAACAGCATTATTATTATTATTATCCTTACCAGTTTTAGCAGGAGCTATTACTATATTATTAACAGACCGAAATCTAAATACATCATTTTTTGACCCTTCAGGGGGAGGAGATCCAATTTTATATCAACATTTATTTTGATTTTTTGGTCATCCAGAAGTATATATTTTAATTATTCCTGCTTTCGGAATGATTTCCCATATTATTTCACATGAATCAGGAAAAAAAGAAACATTTGGAACTTTAGGAATAATTTATGCTATAATAACAATTGGATTATTAGGATTTATTGTTTGAGCCCATCACATATTTACTATTGGTATAGATGTTGATACACGAGCTTATTTTACATCGGCTACTATAATTATTGCTGTACCTACTGGTATTAAAATTTTTAGATGATTAGCAACTATTTATGGATCAAAATTAACTTTTAATCCCTCTATATTATGAACATTAGGATTTGTATTCTTATTTACTATCGGAGGATTAACTGGAATTATATTATCAAATTCATCAATTGATATTATTCTACATGATACCTAT
TSAn_Nes.morio_50              ??????????????????????????????????????????????????????????????????????????????????????????????????????????????????????????????????????????????????????????????????????????????????????????????????????????????????????????????????????????????????????????????????????????????????????????????????????????????????????????????????????????????????????????????????????????????????????????????????????????????????????????????????????????????????????????????????????????????????????????????????????????????????????????????????????????????????????????????????????????????????????????????????????????????????????????????????????????????????????????????????????????????????????????????????????????????????????????????????????????????????????????????????????????????????????????????????????????????????????????????????????????????????????????????????????????????????????????????
TSDo_Dol.aeneus_57             TTTAATACTAGGAGCCCCTGATATAGCATTTCCACGCCTTAATAATATAAGATTTTGATTTTTACCACCATCAATTATATTACTTTTATCAAGAAGATTAGTAAATTCAGGTTCAGGGACTGGATGAACAGTTTATCCTCCATTATCTAGAAGAATCTCTCATGCTGGGGCATCAGTAGACATAACAATTTTTTCTCTTCACTTAGCAGGAATTTCATCAATTTTAGGTGCAATTAATTTTATTTCAACAATGATTAATATACAGATTAAAGGAATAAATTTTGAACGTATACCTCTATTTGTATGAGCAGTATCATTAACTGCTTTATTATTATTATTATCATTACCTGTACTAGCAGGTGCTATTACTATATTATTAACTGATCGAAATCTAAATACATCATTTTTTGATCCTTCAGGAGGAGGAGATCCTGTATTATATCAACATTTATTTTGATTTTTTGGACACCCAGAAGTATACATTTTAATTATCCCAGCATTTGGAATAATTTCTCATATTATTTCACAAGATTCAGGAAAAAAAGAAACATTTGGAACTTTAGGAATAATTTATGCAATAATAACAATTGGTTTACTAGGTTTTGTAGTATGAGCTCATCATATATTCACTATTGGAATAGATGTTGATACTCGAGCATATTTTACAGCAGCAACTATAGTAATTGCTGTTCCTACTGGAATTAAAGTATTTAGATGATTAGCTACTATACATGGATCTCAAATAATTTTTAATCCTCCTATATTATGAACATTAGGATTTGTTTTCTTATTTACTTTAGGAGGACTAACAGGAATTTTATTATCAAATTCATCTATTGATATTATTTTACATGATACGTAT
TSDo_Dol.vestigialis_144       ATTATTATTAGGAGCTCCTGATATAGCAGTTCCACGATTAAATAATATAAGATTTTGATTTTTACCCCCATCAATTACTTTATTATTATCAAGAAGAATAGTAAATTCAGGATCGGGTACTGGATGAACAGTATATCCACCTTTATCTAACAGAATTTCCCATGCTGGAGCTTCAGTAGATATAACAATCTTTTCTCTTCATCTTGCAGGAATTTCATCAATTTTAGGAGCTATTAATTTTATTTCAACAATAATTAATATGCGAGTAAAAGGAATAAATTTTGAACGAATACCTTTATTTATTTGAGCTGTATCATTAACAGCATTACTTCTTTTACTATCATTACCTGTTTTAGCAGGAGCAATTACTATATTACTTACCGATCGAAATTTAAATACATCATTTTTTGATCCTTCAGGAGGAGGAGATCCAATTTTATATCAACATTTATTTTGATTTTTTGGACATCCTGAAGTTTATATTTTAATTATTCCTGCATTTGGGATAATCTCACATATTATTTCTCAAGAATCTGGGAAAAAAGAAACTTTCGGAACCTTAGGAATAATTTATGCTATAATAACTATTGGATTATTAGGATTTGTTGTATGAGCACATCATATATTTACAGTAGGAATAGATGTTGATACACGAGCTTATTTTACAGCAGCAACAATAATCATCGCAATTCCTACAGGAATTAAAATTTTTAGTTGATTAGCAACATTATATGGATCAAAATTAATTTTCAATCCATCAATAATGTGAACACTAGGGTTTGTTTTTCTTTTTACAATAGGAGGATTAACAGGAATTATCTTATCAAATTCATCTATTGATATTATTCTCCATGATACATAT
TSHe_Hep.dahlbomi_103          ???????????????????????????????????????????????????????????????????????????????????????????????????????????????????????????????????????????????????????????????????????????????????????????????????????????????????????????????????????????????????????????????????????????????agaaataaatttgaacaaatYcca?tatttatttgagcagtatatttAACAATATTATTATTATTATTATCTTTACCTGTTTTAGCcGGAGCCATTACCATATTATTAACCGATgGaAAaTTAAATACATCTTTCTTTGATCCATCAGGAGGAGGAGATCCAATTTTATATCAACACTTATTTTGATTTTTTGGTCACCCAGAAGAAAATATTTTTATTCTACCAGCATTTGGAATCATTTCCCATATCTtATcTCAAGAATCAGGAAAAAAAGAAACATTYGGAACACTTGGAATAATTTATGCTATAATAACAATTGGTTTATTAGGATTTGTTGTTTGAGCTCATCATATATTTACAATTGGAATAGATGTAGATACTCGAGCATACTTCACAGCAGCCACTATAATTATTGCAATTCCTACTGGTATTAAAATTTTTAGATGAATAGCTACTATCCATGGATCTCAAATAATTATTAATCCTTCAATAATATGAACACTAGGATTTATTTTTCTTTTCACATTAGGAGGATTAACAGGTAATATTTTATCAAACTCATCTATTGATA????????????????????
TSHe_Pse.runari_104            ??????????????????????????????????????????????????????????????????????????????????????????????????????????????????????????????????????????????????????????????????????????????????????????????????????????????????????????????????????????????????????????????????????????????????????????????????????????????????????????????????????????????????????????????????????????????????????????????????????????????????????????????????????????????????????????????????????????????????????????????????????????????????????????????????????????????????????????????????????????????????????????????????????????????????????????????????????????????????????????????????????????????????????????????????????????????????????????????????????????????????????????????????????????????????????????????????????????????????????????????????????????????????????????????????????????????????????????????
TSSe_Bra.flavens_136           ACTAATATTAGGAGCCCCAGATATAGCTTTTCCCCGATTAAATAATATAAGATTCTGATTTTTACCTCGTTCATTAATTTTATTATTAACTAGAAGATTAGTAAATTCAGGATCAGGTACAGGATGAACTGTATATCCACCTTTATCAAGAACAATTTCACATGCAGGATCTTCAGTTGATATAACAATTTTTTCTTTACATTTAGCTGGAATTTCATCAATTTTAGGAGCAATCAATTTTATTTCAACAATAATTAATATACGAATTATAAGAATAAAACTTGAACAAATACCTTTATTTATTTGAGCAGTTTCTATTACAGCTTTATTACTTTTATTATCATTACCAGTATTAGCAGGAGCTATTACAATATTATTAACTGATCGAAATTTAAATACATCATTTTTTGACCCATCAGGAGGAGGTGATCCAATTTTATATCAACATTTATTCTGATTTTTTGGACACCCAGAAGTTTATATTCTTATTATTCCAGCATTTGGAATAATTTCTCATATTATTTCTCAAGAATCAGGTAAAAAAGAAACATTTGGAACATTAGGTATAATTTATGCTATAATAGCAATTGGATTATTAGGATTTATTGTATGAGCACATCATATATTTACTGTAGGTATAGATGTAGATACACGAGCTTATTTTACAGCAGCAACTATAATTATTGCTATCCCAACTGGAATTAAAATTTTTAGATGATTAGCTACAATAAATGGATCAAAACTAATTTTTAATCCTTCAATATTATGAACATTAGGATTTATTTTTTTATTTACAATAGGAGGATTAACAGGAATTATATTATCAAATTCATCAATTGATATTGTTTTACATGATACATAT
TSSe_Sel.serva_105             TCTAATATTAGGAGCACCAGACATAGCTTTTCCTCGATTAAATAATATAAGATTTTGATTTTTACCACGTTCATTAATCTTATTATTAACTAGAAGgTTAGTAAATTCAGGATCAGGTACAGGATGAACAGTATATCCACCTTTATCAAGAACAATTTCACATGCAGGATCTTCAGTTGATATAACAATTTTTTCTTTACATTTAGCTGGAATTTCATCAATTCTTGGAGCAATTAATTTTATTTCAACAATAATTAATATACGAATTATAAGAATAAAAATTGAACAAATACCTTTATTTATTTGAGCAGTTTCTATTACAGCTTTATTACTTTTATTATCACTACCAGTTTTAGCAGGAGCTATTACAATACTATTAACAGATCGAAATTTAAATACATCATTTTTTGATCCATCTGGAGGAGGAGATCCAATTTTATAcCAACATTTATTTTGATTTTTTGGACATCCAGAAGTTTATATTCTTATTATTCCCGCATTTGGAATAATTTCTCATATTATTTCTCAAGAATCAGGTAAAAAAGAAACATTTGGAACATTAGGAATAATTTATGCTATAATAGCAATTGGATTATTAGGATTTATTGTATGAGCACATCATATATTTACTGTAGGTATAGACGTAGATACACGAGCTTATTTTACAGCAGCAACTATAATTATTGCTATTCCAACTGGAATTAAAATTTTTAGATGATTAGCCACTATAAATGGATCAAAATTAATTTTTAATCCTTCAATATTATGAACATTAGGATTTATTTTTTTATTTACAATAGGAGGATTAACAGGAATTATATTATCAAATTCATCAATTGATATTATTTTACATGATACATAT
TSSt_Thr.contigua_148          TTTAATATTAGGGGCTCCTGATATAGCATTTCCACGATTAAATAATATAAGATTTTGATTATTACCTCCTTCATTAATTTTAATTTTATCTAGAAGATTAGTAAATTCAGGATCTGGAACAGGATGAACAGTATATCCTCCATTATCAAGAAGAATTTCTCATGCAGGAGCTTCAGTAGATATAACTATTTTTTCTTTACATTTAGCAGGAATTTCATCTATTTTAGGAGCaATTAATTTCATTTCTACAATAATTAATATACGAATTAAAGGTATAAAATTAGAACAAATACCTTTATTTGTTTGAGCAGTTACATTAACAGCTtTATTATTATTATTATCTTTACCAGTATTAGCAGGAGCTATTACAATATTATTAACWGATCGAAATTTAAATACTTCATTTTTTGATCCATCAGGAAGAGGAGATCCAATTTTATATCAACATTTATTTTGATTTTTTGGACATCCAGAAGTTTATATTTTAATTATTCCAGCATTTGGAATAATTTCTCATATTATTTCTCAAGAATCAGGAAAAAAAGAAACATTTGGTACATTAGGAATAATTTATGCWATATTAACTATTGGATTACTAGGATTTGTTGTTTGAGCTCATCATATATTTACAATTGGAATAGATGTAGATACACGAGCATATTTTACTGCTGCTACAATAATTATTGCARTTCCAACAGGAATTAAAATTTTTAGTTGATTAGCTACAATTCATGGATCAAAAGTTATTTTTAATCCTTCAATACTATGAACATTAGGATTTGTATTTTTATTTACTATAGGAGGATTAACAGGAATTATACTAGCTAATTCATCAATTGAYATCATTTTACATGATACATAT
TSSt_Strom.delicatulus_12      ATTAATACTAGGAGCCCCAGATATAGCATTTCCACGATTAAATAACATAAGATTTTGATTTCTACCTCCTTCTTTAATCTTACTCCTTATTAGAAGAATAGTTAATTCAGGATCAGGAACTGGTTGAACAGTGTACCCACCTTTATCTAGAAGAATTTCTCATGCTGGTGCATCTGTAGATATAACAATTTTTTCTTTACATTTAGCTGGAATTTCATCAATTTTAGGAGCAATTAATTTTATTTCCACAATAATTAATATACGAATCAAAGGAATAAAATTCGAACGAATACCTTTATTTATTTGAGCAGTTTCACTAACAGCATTATTATTACTATTATCATTACCTGTATTAGCAGGAGCAATCACAATACTTCTTTCTGATCGAAATTTAAATACATCATTCTTTGACCCTTCAGGAGGAGGAGACCCAATTTTATACCAACATTTATTTTGATTTTTTGGTCACCCAGAAGTATATATTCTAATTATCCCTGCCTTTGGAATAATTTCTCATATTATTTCTCAAGAATCTGGTAAAAAAGAAACATTTGGAACTTTGGGTATAATTTATGCTATAATAACTATTGGATTATTAGGATTTGTAGTTTGAGCTCACCATATATTTACTGTAGGTATAGATGTAGATACTCGAGCTTATTTTACAGCAGCTACTATAATTATTGCAATCCCTACAGGAATTAAAATTTTTAGATGATTAGCTACAATTCATGGATCAAAATTAATTTTTAATCCTTCAATAATATGAACTTTAGGATTTATTTTCCTTTTTACTATAGGAGGATTAACAGGAATTATATTATCTAACTCATCTATTGATATTATTCTCCATGATACTTAT
TSSt_Stron.filicis_51_194      ATTAATATTAGGAGCACCTGATATAGCATTCCCACGATTAAATAATATAAGATTTTGATTTTTACCCCCATCATTAATTATAATTATATTTAGAAATATAGTTAATTCAGGAACAGGAACAGCATGAACTGTTTACCCACCTTTATCAAGAAGAATCTCTCATGCAGGAGCATCAGTAGATTTAACAATTTTTTCACTTCATTTAGCTGGAATTTCATCAATTCTAGGAGCAATTAATTTTATTTCAACTATAATTAACATAAAAATTAAAGGAATAAAGTTTGAACAAATACCATTATTTATTTGAGCTGTATCATTAACAGCCTTACTATTACTTTTATCTTCACCGGTTTTAGCTGTTGCAATTACAATATTATTAACCGATCGAAATTTAAATACTTCATTTTTAGATCCATCAGGAGGGGAAGACCCAATTTTATATCAACATTTATTTTGATTTTTTGGACACCCTGAAGTAGATATTTCAATTATTCCAGCATTTGGAATAATTTCTCATATTATCTCACAAGAATCAGGAAAAAAAGAAACATTTGGTACTCTAGGAATAATTTATGCAATAATAACAATTGGTTTATTAGGATTTGTAATATGAGCACATCATATATTTACTATTGGAATAGATGTAGATACACGAGCATATTTTACTGCAGCAACTATAATTATTGCTGTTCCAACAGGAATTAAAATTTTTAGATGATTAGCAACAATTCATGGATCAAAATTAATTTTCAATCCTTCAATATTATGAACTTTAGGATTTGTATTTTTATTTACAATAGGAGGACTTACAGGAATTATATTAGCTAACTCATCAATTGACATTATTTTACATGACACTTAC
TSSt_Stron.multifasciata_13    ??????????????????????????????????????????????????????????????????????????????????????????????????????????????????????????????????????????????????????????????????????????????????????????????????????????????????????????????????????????????????????????????????????????????????????????????????????????????????????????????????????????????????????????????????????????????????????????????????????????????????????????????????????????????????????????????????????????????????????????????????????????????????????????????????????????????????????????????????????????????????????????????????????????????????????????????????????????????????????????????????????????????????????????????????????????????????????????????????????????????????????????????????????????????????????????????????????????????????????????????????????????????????????????????????????????????????????????????
TNSu_Sus.annulata_107          ??????????????????????????????????????????????????????????????????????????????????????????????????????????????????????????????????????????????????????????????????????????????????????????????????????????????????????????????????????????????????????????????????????????????????????????????????????????????????????????????????????????????????????????????????????????????????????????????????????????????????????????????????????????????????????????????????????????????????????????????????????????????????????????????????????????????????????????????????????????????????????????????????????????????????????????????????????????????????????????????????????????????????????????????????????????????????????????????????????????????????????????????????????????????????????????????????????????????????????????????????????????????????????????????????????????????????????????????
TNSu_Sus.cupressi_26           ATTAATATTAGGAGCACCTGATATAGCTTTTCCACGATTAAATAATATAAGATTTTGATTTCTTCCTCCATCAaTAATTCTATTATTATCTAGAAGAATAGTTAATTCAGGATCAGGAACAGGATGAACTGTTTATCCACCATTATCAAGAAGAATCTCTCATGCAGGAGCATCAGTTGATTTAACTATTTTTTCTTTACATTTAGCAGGAATTTCATCAATTTTAGGTGCTATTAATTTTATTTCTACTATAATTAATATACGAGTAAAAGGAATAACATTTGAACGAATACCTTTATTTATTTGAGCAGTATCATTAACAGCTCTTTTATTATTATTATCttTACCAGTTTTAGCAGGGGCTATTACAATATTACTAACTGATCGAAATTTAAATACATCATTTTTTGACCCATCAGGGaGaGGAGATCCAATTTTATATCAACACTTATTTTGATTTTTTGGACACCCAGAAGTATATATTTTAATTATTCCAGCCTTCGGAATAATTTTTTATATTATTTCACAAGAATCAGGGAAAAAAGAAACATTCGGAACATTAGGAATAATTTATGCTATAATAACAATTGGATTAtTAGGATTTATTGTATGAGCTCATCATATATTTACTGTAGGaATAGATGTAGATACACGAGCaTATTTTACAGCAGCAACTATAATTATTGCAATTCCTACAGGAATTAAAATTTTTAGTTGATTAGCAACATTATATGGATCACAAATTATTTTTAATCCATCTATACTTTGAACTTTAGGATTTGTATTcCTATTcACATCTGGTGGtTTAACAGGAATTATTTTATATAATTCATCAATTGATATTGTaCTACATGAcACATAT
TTMa_Mac.alboannulata_54       cTTAATATTAGGTGCCCCTGATATGGCATTTCCTCGATTAAATAATATAAGATTTTGATTTTTACCACCCTCAATCATTTTAATTTTATCGAGAAGAATAATTAACTCAGGATCAGGAACTGGATGAACAGTATACCCCCCTCTATCAAATAGAATATCACACGCAGGAGCATCAGTAGATTTAACTATTTTTTCTCTTCATTTAGCTGGAATTTCATCCATTTTAGGAGCCATTAACTTTATTTCAACAATAATTAATATACGAGTAAAAGGAATAAAATTTGAACGTATACCTTTATTTATTTGAGCTGTATCACTTACAGCATTATTACTTCTACTATCATTACCTGTACTAGCCGGTGCTATTACTATATTATTAACAGACCGAAATCTTAACACATCATTTTTTGATCCATCGGGGGGAGGTGATCCAATTTTATACCAACATTTATTTTGATTTTTTGGACACCCAGAAGTTTATATCCTTATTATCCCAGCTTTTGGGGTAATTTCACATATTATCTCTCAAGAATCGGGTAAAAAGGAAACATTTGGAACATTAGGAATAATTTACGCAATAATAACAATTGGATTATTAGGATTTGTTGTATGAGCACATCATATATTTACTGTAGGAATAGATGTAGATACTCGAGCATATTTCACAGCTGCTACTATAATTATTGCTATTCCAACGGGAATTAAAATTTTCAGATGATTAGCAACAATATATGGATCACAATTAATCTTCAACCCATCAATAATATGAACTCTAGGTTTTGTATTTCTATTCACTTTAGGGGGATTAACAGGAATTATTTTATCAAATTCATCCATTGATATTATTCTTCATGACACATAT
TTMa_Mac.ribis_109             TTTAATATTAGGAGCCCCTGACATAGCATTCCCACGACTAAATAATATAAGATTTTGATTTCTACCCCCATCAATTATTTTAATCTTATCAAGAAGAATAATTAATTCAGGATCAGGAACTGGGTGAACAGTATATCCACCTTTATCAAACAGAATATCACATGCAGGAGCATCAGTAGATTTAACTATCTTCTCTCTTCATTTAGCTGGAATTTCATCTATTTTAGGAGCAATTAATTTTATCTCAACAATAATTAATATACGAACAAAAGGAATAAAATTTGAACGTATACCTTTATTTATTTGAGCTGTATCTTTAACAGCATTACTATTACTATTATCATTACCAGTATTAGCTGGTGCAATTACTATATTACTAACAGATCGAAATCTTAATACATCATTTTTTGACCCATCGGGAGGAGGTGATCCAATTTTATATCAACATTTATTTTGATTTTTTGGCCACCCAGAAGTTTATATTCTTATTATTCCAGCATTCGGAATAATCTCACATATTATTTCACAAGAATCAGGTAAAAAAGAAACATTTGGAACATTAGGAATAATTTACGCAATAATAACTATTGGATTATTAGGATTTATTGTTTGAGCTCATCATATATTTACTGTAGGAATAGATGTAGATACGCGAGCATATTTTACAGCCGCTACTATAATTATTGCTATTCCTACAGGAATTAAAATCTTTAGATGATTAGCAACAATATATGGGTCTCAATTAATTTTTAATCCATCAATAATATGAACTCTTGGTTTCGTATTCCTATTTACTTTAGGAGGATTAACAGGAATTATTCTATCAAATTCATCCATCGATATTATTCTCCATGATACATAT
TTMa_Pac.antennata_116         ATTAATATtAGGAGCTCCTGATATAGCATTcCCACGATTAAATAATATAAGATTTTGATTTTTACCACCTTCTATTACTCTTATTCTATCAAGAAGAATAGTAAATTCAGGATCAGGAACGGGATGAACTGTTTATCCTCCCCTATCAAATAGAATATCTCATGCAGGGGCATCAGTAGATTTAACAATTTTTTCTCTTCATTTAGCAGGAATTTCCTCAATTTTAGGAGCAATTAATTTTATTTCTACAATAATTAATATACGTGTTAAAGGAATAAAATTTGAACGTATACCTTTATTTATTTGAGCTGTATCTTTGACAGCTCTTCTTCTTCTTTTATCTTTACCAGTATTAGCTGGAGCAATTACTATATTATTAACTGATCGAAATTTAAATACATCATTTTTTGACCCTTCGGGTGGAGGAGATCCTATTCTTTATCAACATTTATTTTGATTTTTTGGACATCCAGAAGTTTATATTCTTATTATCCCAGCATTTGGAATAATTTCACATATTATTTCTCAAGAATCAGGAAAAAAAGAAACATTTGGAACATTAGGTATAATCTATGCAATAATAACTATTGGCTTATTAGGGTTTGTTGTATGAGCCCATCACATATTTACTGTAGGAATAGATGTCGATACTCGAGCATATTTTACTGCTGCTACAATAATTATTGCTATTCCTACAGGAATTAAAATTTTTAGATGATTAGCAACATTATATGGATCCCGATTAATTTTTAACCCATCAATACTATGAACATTAGGATTTGTATTTCTGTTTACCATGGGGGGTTTAACAGGAATTATTTTATCAAATTCTTCAATTGATATTATCTTACATGATACA???
TTMa_Pac.rapae_55              ATTAATATTAGGAGCTCCTGATATAGCTTTTCCACGATTAAATAATATAAGATTTTGATTTTTACCACCATCTATTACTCTTATTTTATCAAGAAGAATAGTAAATTCAGGTTCAGGAACAGGATGAACTGTTTACCCACCTCTATCAAATAGAATGTCCCATGCAGGAGCATCAGTAGATTTAACAATTTTTTCTCTTCATTTAGCAGGTATTTCTTCAATTTTAGGGGCAATTAATTTTATTTCTACAATAATTAATATACGAATTAAAGGAATAAAATTTGAACGTATATCTTTATTTATTTGAGCTGTATCTTTAACAGCTTTACTTCTACTTTTATCTTTACCAGTGTTAGCTGGAGCAATTACTATATTATTAACTGATCGAAATTTAAATACATCATTTTTTGATCCTTCAGGTGGGGGAGATCCTATTCTTTATCAACATTTATTTTGATTTTTTGGACATCCTGAAGTTTATATTCTTATTATTCCAGCATTTGGGATAATTTCACATATTATTTCCCAAGAATCAGGTAAAAAAGAAACATTCGGAACTCTGGGGATAATTTATGCAATAATAACAATCGGTTTATTGGGATTTGTTGTATGAGCTCATCATATATTTACTGTAGGAATAGATGTTGATACACGAGCATATTTTACTGCTGCTACAATAATTATTGCTATTCCCACAGGAATTAAAATTTTTAGATGACTAGCAACATTATATGGATCTCGATTAATTTTTAACCCATCAATATTATGAACATTAGGATTTGTGTTTCTATTTACTATGGGAGGTTTAACAGGAATTATTTTATCTAATTCATCAATTGATATTATTTTACATGATACATAT
TTMa_Pac.simulans_111          ??????????????????????????????????????????????????????????????????????????????????????????????????????????????????????????????????????????????????????????????????????????????????????????????????????????????????????????????????????????????????????????????????????????????????????????????????????????????????????????????????????????????????????????????????????????????????????????????????????????????????????????????????????????????????????????????????????????????????????????????????????????????????????????????????????????????????????????????????????????????????????????????????????????????????????????????????????????????????????????????????????????????????????????????????????????????????????????????????????????????????????????????????????????????????????????????????????????????????????????????????????????????????????????????????????????????????????????????
TTPe_Per.rubi_112              TCTAATACTAGGAGCCCCTGATATAGCATTCCCACGACTTAATAATATAAGATTTTGATTTTTACCTCCTTCTATTACTTTATTATTAACAAGAAGAATAGTTAATTCAGGATCAGGAACAGGATGAACAGTTTATCCCCATTTATCAAGAACATTAGCCCACGCAGGAGCATCAGTAGATCTAACTATTTTTTCTCTTCATTTAGCAGGAATTTCATCAATTTTAGGAGCTATTAATTTTATCTCAACTATACTAAATATACGAGTAAAAGGAATAAACTTAGAACGAATACCTCTATTTATTTGAGCAGTATCATTAACAGCTTTATTATTATTATTATCATTACCTGTATTAGCAGGAGCCATTACTATATTATTAACTGATCGAAATCTAAATACATCATTTTTTGATCCTTCAGGAGGAGGAGATCCTATTTTATATCAACATTTATTTTGATTTTTTGGTCATCCTGAAGTATACATTTTAATTATCCCAGCATTTGGAATAATTTCACATATTATTTCACAAGAATCAGGAAAAAAGGAAACATTTGGAACATTGGGAATAATTTATGCTATAATAACTATTGGACTTTTAGGATTCATTGTTTGAGCTCATCATATATTTACTGTAGGTATAGATGTTGATACACGAGCATATTTTACTGCAGCTACTATAATTATTGCAATTCCCACTGGAATTAAAATTTTTAGATGATTAGCAACATTATACGGATCACAAATAATTTTTAACCCCGCTATATTATGAACTTTAGGATTTGTATTTTTATTTACCTTAGGGGGATTAACAGGAATTATTTTATCAAATTCATCAATTGATATTATTTTACATGATACATAC
TTTe_Ten.koehleri_113          ACTAATATTAGGAGCACCTGATATAGCTTTTCCCCGTTTAAATAATATAAGATTTTGATTTTTACCCCCTTCAATCACATTACTTTTATCAAGAAGAATAGTTAATTCAGGATCAGGTACAGGTTGAACAGTTTACCCCCCTCTATCAAATAATATATCACATGCAGGAGCATCAGTAGATTTAACAATTTTTTCTCTTCATCTAGCAGGAATTTCATCAATTTTAGGAGCAATTAATTTCATCTCAACCATAATTAATATACGAGTAAAAGGAATAAAATTTGAACGAATACCATTATTTATTTGAGCAGTATCATTAACAGCACTATTATTATTATTATCTTTACCTGTTTTAGCTGGTGCAATTACTATATTATTAACAGATCGAAATCTAAATACTTCATTTTTTGATCCATCAGGAGGAGGAGACCCTATTTTATATCAACATTTATTTTGATTTTTTGGTCACCCAGAAGTTTATATTCTAATCATCCCAGCATTCGGAATAATTTCACATATTATTTCCCAAGAATCAGGAAAAAAAGAAACATTCGGAACACTAGGAATAATTTATGCAATAATAACTATTGGACTATTAGGATTTGTAGTATGAGCTCATCATATATTTACTGTAGGAATAGATGTTGATACACGAGCTTACTTTACAGCCGCTACCATAATTATTGCTATTCCTACAGGAATTAAAATTTTTAGATGATTAGCAACTATATACGGATCACAATTAATTTTTAACCCATCTATACTATGAACTTTAGGATTCGTATTCTTATTTACAATAGGTGGATTAACAGGAATTATCCTATCAAATTCATCTATTGATATCATTTTACATGATACTTAT
TTSc_Sci.consobrina_114        TTTAATATTGGGAGCACCTGATATAGCTTTTCCTCGTTTAAATAATATAAGATTTTGATTTTTACCACCTTCAATCACATTACTTTTATCAAGAAGAATAGTAAACTCAGGATCAGGTACAGGTTGAACAGTTTATCCACCTTTATCTAATAATTTATCCCATGCAGGAGCATCAGTAGATTTAACAATTTTTTCTTTACATTTAGCAGGAATCTCATCTATTTTAGGAGCAATTAATTTCATCTCAACAATAATGAATATACGAGTAAAAGGAATAAAATTTGAACGAATACCTTTATTTATTTGAGCAGTATCATTAACAGCACTATTACTACTTTTATCTTTACCAGTTTTAGCTGGAGCAATTACAATACTATTAACAGATCGAAATTTAAATACTTCATTCTTTGACCCATCAGGAGGAGGTGATCCTATTTTATACCAACATTTATTCTGATTCTTTGGTCATCCTGAAGTTTATATTCTAATTATCCCAGCATTTGGTATAATTTCACATATTATTTCACAAGAATCAGGAAAAAAAGAAACATTCGGAACCTTAGGAATAATTTATGCAATAATAACTATTGGATTATTGGGATTTATTGTATGAGCTCATCATATATTTACTGTAGGTATAGATGTTGATACACGAGCTTATTTTACTGCTGCAACTATAATTATTGCTATCCCCACAGGAATTAAAATTTTTAGATGATTAGCAACTTTATATGGATCACAAATAATCTTTAATCCCCCTATATTATGAACTCTAGGATTTGTATTCTTATTCACAATAGGGGGATTAACAGGAATTATTCTATCAAACTCATCAATTGATATCATTTTACATGACACTTAT
TTSi_Sio.sturmii_52            ATTAATATTAGGAGCTCCTGATATAGCATTTCCTCGATTAAATAATATAAGATTTTGATTTCTTCCTCCTTCTATTACTCTACTAATATCAAGAAGAATAGTAAATTCTGGATCAGGAACAGGCTGAACTGTATATCCACCATTATCAAGAAATATATCTCATGCTGGAGCATCAGTAGATTTAACAATCTTTTCATTACATCTCGCAGGAATTTCATCAATTTTAGGAGCTATTAACTTTATTACAACTATAATTAATATACGAACTCCAGGTATAAATATAGAACGAATACCTTTATTAATTTGAGCAGTAACATTAACTGCTTTACTATTACTTCTATCATTACCAGTCTTAGCTGGAGCTATTACAATACTATTAACTGACCGAAATTTAAATACATCATTTTTTGATCCTTCAGGAGGAGGAGATCCTATTTTATATCAACATTTATTTTGATTTTTTGGTCATCCCGAAGTATATATTTTAATTATTCCAGCATTTGGAATAATTTCACATATTATTTCACAAGAATCAGGAAAAAAAGAAACATTTGGAACTTTAGGAATAATTTATGCTATATTAACTATTGGATTATTAGGATTTGTTGTATGAGCTCATCATATATTTACTGTAGGTATAGATGTTGATACACGAGCTTATTTTACAGCTGCTACCATAATTATTGCAATTCCTACAGGAATTAAAATTTTTAGATGATTAGCAACATTATACGGATCACAATTAATTTTTAGCCCTTCAATATTATGAACTTTAGGATTTGTATTTTTATTTACTATAGGAGGAGGGAGGATTTGGAAATTGATTAATTCCTCAATTGATATTATTTTACATGACACATAT
TTTe_Ten.campestris_56         CCTAATACTAGGAGCCCATGATATAGCATTTCCTCGATTAAACAATATAAGATTTTGATTTCTACCACCTTCAATTACTTTACTTTTATCAAGAAGAATAGTAAACTCAGGATCAGGAACAGGTTGAACAGTATACCCACCTTTATCAAATAATATATCACATGCAGGAGCATCAGTAGATTTAACAATTTTTTCTCTACATTTAGCGGGAATTTCATCTATTTTAGGAGCAATTAATTTCATTTCAACTATAATTAATATACGAGTAAAAGGAATAAAATTTGAACGAATACCATTATTTATTTGAGCAGTATCATTAACAGCATTATTATTACTATTATCATTACCAGTATTAGCAGGTGCAATTACTATATTACTAACAGATCGAAATTTAAATACTTCATTTTTTGACCCCTCAGGGGGGGGAGATCCAATTTTATATCAACACCTATTTTGATTTTTTGGACACCCTGAAGTATATATTCTAATTATTCCCGCATTTGGGATAATTTCCCATATTATTTCTCAAGAATCAGGAAAGAAAGAAACATTCGGAACATTAGGAATAATTTATGCTATAATAACAATTGGTTTATTAGGATTTGTTGTATGAGCGCATCATATATTTACAGTAGGAATAGATGTAGATACACGAGCCTATTTCACAGCAGCTACAATAATTATTGCTATTCCCACAGGAATTAAAATTTTTAGATGACTAGCAACTCTTTATGGATCACAATTAATTTTTAATCCATCAATATTATGAACTTTAGGATTTGTATTTTTATTTACTATAGGAGGATTAACGGGAATTATTTTATCTAATTCATCAATTGATATTATTTTACATGATACATAT
TTTe_Ten.scrophulariae_14      TCTGATACTAGGAGCCCCTGATATAGCATTTCCTCGACTTAATAATATAAGATTTTGATTATTACCCCCATCAATTACTCTTCTTATTATAAGAAGAATAGTTAACTCAGGCTCAGGTACAGGTTGAACAGTATACCCACCATTATCAAGAAATATATTCTATGCAGGAGCATCAGTAGATTTAACAATTTTTTCTCTCCACTTAGCAGGAATTTCATCAATCTTGGGAGCAATTAATTTCATCTCAACTATAATTAATATACGAATTAAAGGAATAAAATTTGAACGTATACCTTTATTTATTTGAGCTGTATCTTTAACAGCTTTATTATTATTATTATCATTACCTGTATTAGCTGGAGCAATCACTATATTACTAACTGATCGAAACGTAAATACTTCATTTTTCGATCCATCAGGAGGAGGAGATCCAATTTTATATCAACACTTATTTTGATTTTTTGGACACCCTGAAGTATATATTCTTATTATCCCTGCATTTGGAATAATTTCCCATATTATTTCTCAAGAATCAGGAAAAAAAGAAACATTTGGAACACTAGGAATAATCTATGCTATAATAACAATTGGACTTCTAGGATTTGTAGTATGAGCACATCATATATTTACAGTAGGAATAGATGTAGATACACGAGCCTACTTTACAGCAGCAACAATAATTATTGCTATCCCCACAGGAATTAAAATTTTTAGATGACTAGCAACAATATATGGATCTCAACTAATTTTTAACCCACCAATACTATGAACTCTAGGATTCGTATTCTTATTTACAATAGGTGGACTAACAGGAATTATCCTCTCAAACTCTTCAATTGATATTATTTTACATGACACATAT
TTTe_Ten.ignobilis_156         TCTAATACTAGGAGCTCCTGATATAGCATTTCCTCGACTAAATAATATAAGATTTTGATTTTTACCACCATCAATTACTCTTCTTCTATCAAGAAGAATAGTAAATTCAGGATCAGGAACAGGTTGAACAGTATATCCCCCTTTATCAAACAATATATCTCATGCAGGAGCATCTGTAGATTTAACAATTTTTTCTTTACATCTAGCAGGAATTTCCTCAATTTTAGGTGCAATCAATTTTATTTCAACTATAATTAACATACGAGTAAAAGGAATAAAATTTGAACGAATACCACTTTTTATTTGAGCAGTATCATTAACAGCTTTATTACTATTATTATCATTACCAGTATTAGCAGGTGCAATTACTATATTATTAACTGATCGAAATTTAAATACTTCATTCTTTGACCCCTCTGGTGGAGGAGATCCAATTCTTTATCAACATTTATTTTGATTTTTTGGACACCCTGAAGTTTATATTTTAATTATTCCAGCATTTGGAATAATTTCTCATATTATCTCTCAAGAATCAGGAAAAAAAGAAACATTTGGAACATTAGGAATAATTTATGCAATAATAACTATTGGATTATTAGGATTTGTTGTATGAGCACATCATATATTTACAGTAGGAATAGATGTAGATACACGAGCTTACTTCACAGCAGCTACTATAATTATTGCTATTCCTACTGGAATTAAAATTTTTAGATGATTAGCAACTTTATATGGATCACAATTAATTTTTAATCCATCTATATTATGAACATTAGGATTTGTATTCCTATTTACTATAGGAGGATTAACAGGAATCATTTTATCAAATTCATCAATTGATATTATTTTACATGATACTTAT
TTTp_Agl.sp_119                CTTAATATTAGGAGCCCCTGATATAGCATTTCCACGATTAAATAACATAAGATTTTGATTTTTACCACCATCAATTACCTTACTTTTATCAAGAAGAATAGTTAATTCAGGTTCAGGGACCGGATGAACAGTATATCCTCCATTATCTAATAGAATCTCACACGCAGGAGCTTCTGTAGATATAACAATTTTTTCTCTTCATTTAGCTGGAATTTCTTCTATCCTAGGAGCCATTAATTTTATCTCAACAATAATTAATATACAAGTAAAAGGAATAAAATTTGAACGTATACCTTTATTCATTTGAGCTGTATCACTAACAGCATTATTACTACTATTATCTCTTCCTGTATTAGCAGGAGCTATTACTATATTATTAACAGACCGAAACCTTAATACATCATTTTTTGATCCATCAGGTGGGGGAGATCCTATTCTTTATCAACATTTATTTTGATTCTTTGGACACCCAGAAGTTTATATTTTAATTATTCCTGCTTTTGGAATAATCTCCCATATCATTTCTCAAGAATCAGGAAAAAAAGAAACTTTTGGAACATTAGGAATAATTTACGCCATAATAACTATTGGATTATTAGGATTTGTAGTTTGAGCTCATCACATATTTACAGTAGGAATAGATGTAGATACTCGAGCATATTTTACTGCAGCTACTATAATTATTGCTATTCCTACAGGAATTAAAATTTTTAGATGATTAGCAACTTTATATGGTTCACAATTAATTTTTAATCCTTCTATATTATGAACTCTAGGATTTGTTTTTCTTTTCACATTAGGAGGTTTAACAGGAATTATTTTATCTAATTCATCTATTGATATTATTCTACATGATACATAT
TTTo_Agl.discolor_53           TTTAATATTAGGGGCCCCTGATATAGCATTTCCACGATTAAATAATATAAGATTTTGATTTTTACCCCCATCAATTACATTACTCTTATCGAGAAGAATAATTAATTCAGGATCAGGAACCGGCTGAACAGTATATCCACCATTATCTAATAGAATTTCACATGCAGGAGCCTCTGTAGATATAACAATTTTTTCTCTTCATTTAGCTGGAATTTCTTCTATTTTAGGAGCCATTAATTTTATCACAACAATAATTAATATACAACTAAAAGGAATAAAATTTGAACGGATACCTTTATTCATTTGAGCTGTATCATTAACAGCCTTATTACTGCTTTTATCTCTTCCTGTATTAGCAGGAGCTATCACTATATTATTAACAGACCGAAACCTTAATACATCATTTTTTGACCCTTCAGGAGGAGGAGATCCTATTCTTTATCAACATTTATTTTGATTCTTTGGACATCCAGAAGTTTATATTTTAATTATCCCCGCTTTTGGAGTAGTATCTCACATTATTTCTCAAGAATCAGGAAAAAAAGAAACTTTTGGAGTATTAGGTATAATTTATGCTATAATAACTATTGGGTTACTAGGATTTGTAGTTTGAGCTCACCATATATTTACAGTAGGAATAGATGTTGATACTCGAGCATATTTTACTGCAGCTACAATAATTATTGCTATTCCTACAGGAATTAAAATTTTTAGATGATTAGCAACTTTATACGGGTCACAATTAATCTTTAACCCATCTATTTTATGAACTCTAGGATTTGTTTTTCTTTTTACATTAGGAGGTTTAACAGGAATTATTTTATCTAATTCATCCATTGATATTATTCTACATGATACATAT
TTTo_Top.tarsata_122           ATTAATATTAGGAGCTCCTGATATAGCATTTCCTCGATTAAATAATATAAGATTTTGATTTTTACCACCCTCAATAACATTATTACTATTAAGAAGAATAGTAAATAGAGGATCAGGAACAGGATGGACCGTATATCCTCCTTTATCAAATAATATTTCACATGCTGGAGCTTCAGTTGATATAACAATTTTCTCTCTTCATCTTGCTGGAATCTCATCAATTTTAGGAGCTATTAATTTCATTTCAACAATAATTAATATAAAAGTAAAAGGAATAAGATTTGAACGAATACCTTTATTTATTTGAGCTGTTTCTCTAACAGCATTACTACTTTTATTATCATTACCTGTTTTAGCTGGAGCTATCACAATATTACTTACAGATCGAAACTTAAATACATCATTCTTTGACCCATCAGGAGGAGGAGATCCAATCTTATATCAACACTTATTCTGATTTTTTGGACACCCTGAAGTTTATATTTTAATTATTCCAGCATTCGGAATAATTTCACATATTATCTCACAAGAATCAGGAAAAAAAGAAACATTTGGAACATTAGGAATAATTTATGCAATAATAACTATTGGACTATTAGGATTTGTAGTATGAGCACATCATATATTCACAGTAGGAATAGATGTAGATACACGAGCTTACTTTACAGCAGCAACAATAATTATTGCTATTCCTACCGGAATTAAAATTTTTAGATGATTAGCAACTTTATACGGATCAAAATTAATTTTTAATCCCTCAATAATATGAACTTTAGGATTTGTATTTCTTTTTACAATAGGAGGATTAACAGGAATTATCTTATCTAATTCATCAATTGATATTATCCTTCATGACACATAC

[Cytb: 397 bases, positions 863-1259]
Xiph_Xip.prolongata_124        ?????????????????????????????????????????????????????????????????????????????????????????????????????????????????????????????????????????????????????????????????????????????????????????????????????????????????????????????????????????????????????????????????????????????????????????????????????????????????????????????????????????????????????????????????????????????????????????????????????????????
Xyel_Xye.curva_62              CTTTTGAGGGGCCACTGTAATTACTAACTTAATCTCAGCCATCCCCTATTTAGGCCAGTATATAGTAGTGTGAATCTGAGGTGGATTTTCAGTTGACAATGCAACTTTAAACCGATTTTATTCATTACATTTTATTATGCCTTTCCTTCTAATAATTTTAGTTACTATTCATTTAACCTTCCTTCATATTACAGGATCTAATAACCCTTTAGGATTAAATAGAAATCTAAATAAAATTTCTTTCCACCCCTACTTCTCAATCAAAGATAGAGTAGGATTTATAATAATAATATTCTCTCTTATAATACTAATTATATTTAACCCTTATCTGTTAAGAGACCCTGACAATTTCATTCCTGCTAACCCATTTATTACCCCTATTCATATTCAACCTGAA
Argi_Arg.ustulata_25           TTTTTGAGGAGCTACAGTAATTACAAATTTATTTTCAGCTATCCCATATTTTGGAGAAAACTTAGTACAATGACTTTGAGGAGGATTTTCTGTTAATAATGCAACATTAACTCGATTTTTTACTTTTCATTTTATTTTACCATTTATTATTTTAGCAATATCAATAATTCACTTAATATTTCTTCATCAAACAGGATCAAGAAATCCAATAGGATTTAATGCAAATTATGATAAAATTCCATTTCATCCATTTTTCACAATTAAAGATATTTTAGGATTTTTAATTATATTAATAATATTAAATTTATTAATTATTATAAATCCTAATATATTAGGAGACCCAGATAATTTTATTCCAGCCAATCCAATAAATACCCCACCCCATATTAAACCTGAA
Blas_Bla.filiceti_137          CTTTTGAGGAGCAACGGTCATTACTAATTTAATATCTGCCATCCCCTACTTAGGCACCAACCTAGTACAATGAATTTGAGGAGGGTTTTCAATTGACAATGCAACACTTAACCGATKTTTTACAAHCCATTTTATACTTCCTTTCATTATTTCAGCATTAGTCATAATCCATTTAATATTTCTGCATAGAACAGGTTCTAATAACCCCCTAGGAACCAACAGAAATCTAGATAAAATCCCCTTTCACCCCTATTTTACTTATAAAGATATTATAGGATTCTTAGTAATATTAATACTATTATATTTAATAATTTTAATCTCCCCTAATATATTAAGAGACCCAGATAATTATTCCCCAGCTAACT???TAAATACCCCCTCCCATATTAAGCCTGA?
Ceph_Cal.filiformis_127        CTTTTGAGGAGCTACGGTAATTACAAATTTAATTTCTGCAATCCCCTACTTAGGTGAATCTATTGTCCTATGAATTTGAGGAAGATTCTCAGTAGATAACGCTACATTAAACCGATTTTATTCACTACACTTTCTCCTTCCATTCATTATCTTAACTATAGTTATTATCCATTTAACTTTCCTTCATTTAACAGGATCAAATAATCCTTTAGGGACTAACAGAAATCTATATAAAATCCCATTCCATCCATACTTTACAATTAAAGATTCAATAGGATTCTTACTACTATTATTTGCTATAATAATATTAATTATAAATAACCCTTATATATTAGGAGATCCAGAAAATTTTACACCAGCAAACCCTTTCGTCACCCCAATTCATATTCAACCTG??
Ceph_Jan.compressus_61         ATTTTGAGGGGCAACAGTTATTACAAACTTATTATCTGCAGTACCTTATTTAGGCACTGATTTAGTTCAATGATTATGGGGAGGATTCTCAGTTGATAATGCTACTTTAACACGATTCTTTACCTTCCATTTCTTACTTCCTTTTATTGTTACAGCTGCAACAATAATTCATCTTTTATTCTTACATCAAACAGGATCAAATAATCCTTTAGGAATTAACAGTAATCTAGATAAAATTCCATTCCATCCATATTTTTCTATAAAAGACTTATTTGGCTTTATAATTATAATAATATTATTAATTCTTCTAACCTTAATTAGACCTAATTTATTAGGAGATCCTGATAATTTTACCCCTGCCAATCCTCTTGTTACTCCTGCCCATATTCAACCAGAA
Dipr_Gil.hercyniae_128         ATTTTGAGGAGCTACTGTTATTACAAATTTACTTTCAGCTGTACCTTATTTAGGAGAATTTACTGTTCAATGATTATGAGGAGGATTTTCCATTAATAATGCTACATTAACACGATTTTTTACTATTCATTTTATTTTACCATTTATTATTATAATAATAGTAATTATTCATTTAATATTTCTTCACCAAACAGGATCAAATAATCCTTTAGGAACAAACAGAAATATAGATAAAGTTCCTTTCCAACCGTATTTTATATTAAAAGATATAATTGGATTTATTATTTTATATATAATATTTACTTATATTATTTTAATAAACCCAAATATACTAGGAGACCC?GACAATTTTATTCCAGCAAATCCtaataGAACCCCACCTCATATTAAACCA???
Dipr_Neo.sertifer_129          ?????????????????????????????????CTCAGCAATCCCATATTTAGGAGAATTTTTAGTTCAATGATTATGAGGGGGATTTTCTATTAATAATGCTACATTAACACGATTTTTTACTCTTCATTTCATTATCCCCTTTATTATTATAATAATAGCAGTTATTCATTTAATATTTCTTCATCATACAGGATCAAGAAACCCTTTAGGAACAAATAGTGACATTGATAAAATTCCTTTTCAACCATATTTTTTACTAAAAGATATTATAGGATTTATTTTTATATACTTTATTTTAATTTATATTATTTTAATAAACCCCAATATATTAGGAGATCCTGATAATTTTACCCCTGCTAATCCTATAATCACTCCCGCTCATATTAAACCCGAG
Mega_Meg.thor_130              TTTTTGAGGGGCAACTGTAATTACTAATATTGTCTCTGCTATTCCATATTTAGGAAATATAATTGTTCAATGAATTTGAGGAAGATTTTCTGTTGATAACCCCACTTTAAATCGTTTTTTTTCAATTCACTTTATTCTCCCCTTTATTATCATTAGAATAGTTATTATCCATCTATTTTTTCTTCATGAAACAGGTTCTAATAATCCTTTAGGTATAGATAGAAATTTATATAAAATTCCATTTCATCCTTATTTTTCTTATAAAGATATATTAGGATTTATAATTATGATTTTTTTCATTTTAATTTTATGTCTTTATAATCCTTTTATATTAAATGATCCAGATAATTTTATAATAGCAAATCCTTCATCAACTCCTAAACATATTCAA??????
Orus_Oru.abietinus_183         ATTCTGAGGTGCCACTGTAATCACTAgCTTATTGTCAGCCATTCCATTCATCGGTAAATTAATTGTTGAATGACTTTGAGGAGGATTTTCAATTAACAATGCTACATTAAATCGATTTTATTCATTTCACTTTATCCTCCCCTTTATCCTTATtATGCTTGTAATATCTCATTTAATATTTCTTCATACAACTGGATCAAATAATCCTATAGGAACTAATAGTAACATTTATAAAATCCCATTTAACATTTATTTCACTATTAAAGACATTATAGGATTTATTCTAATTATAATAATCTTACTATCAATTATTATCGAAAATCCTTATCTATTATCTGACCCTGACAACTTCATCCCAGCTAATCC?aTAAATACACCTACTCATATTAAACCAGAA
Pamp_Aca.erythrocephala_37     ????????????????????????????TTATTGTCAGCTATTCCTTACTTAGGTATTAAATTAGTACAATGACTTTGGGGGGGATTCTCTGTTGATAACCCAACTCTTAACCGATTCTTTGCTATCCATTTTATTTTACCTTTTATAATTATAGCAATAACTATAATTCACTTACTTTTTCTTCATCAAACTGGATCTAATAATCCCCTAAGATCAAATAGTAACTTTGATAAAATTCCTTTCCATCCATTTTTTACTTTTAAAGATCTATTAGGTTTTAATATTATAATAATATTATTAATTATGTTAACTTTAATTAACCCTTTCATACTTAGAGACCCATATAATTTTATTCCTGCAAGAAGATCCTCAACTCCTATTCATATTCAGCCAGAA
Pamp_Neu.saltuum_59            TTTCTGAGGAGCCACTGTAATTACTAATCTTTTATCTGCTATTCCGTACTTAGGAATTACATTAGTACAATGACTTTGAGGGGGATTTTCTGTTGATAACCCAACCTTAACTCGATTTTTTTCATTACATTTTCTAATACCATTTATTGCAAGAGCTATAATTCTGATTCACCTTATATTCCTTCACCAAACTGGATCTAATAATCCTTTAGGTTTAAATAGTAATATTAATAAAATCCCTTTCCACCCCTATTTCTCTTTTAAGGATATTTTTGGTTTTATTATAATAATAATAATTTTAATACTTTTATTATTAATAAAACCTAATTTATTAGGTGATCCCTATAATTTTATTCCCGCTAATAGAACCTCAACACCAGCCCATATCCAACCTGAA
Perg_Gil.tuxius_232            ATTTTGAGGGGCTACTGTTATTACAAATTTACTATCTGCAATTCCTTATTTGGGGGAATTTTTAGTAAAATGATTATGAGGGGGATTTTCAGTGAATAATGCTACTCTAACTCGATTTTCAGCAATTCATTTCTTATTACCATTTATTaTTCTAGCTTTATCAACTATTCACTTATTTTTTTTACATCTAACAGGATCTAGTAACCCCTTAGGAACAAATAGAAATTTAtATAAAGTACCCTTTCATCCATTTTTCTCAATCAAAGATATTTTAGGATTTTTAATTACATTAATAATACTAATtCTATTAATTCTAATTAGACCTaatTATATAGGTGATCCTGATAATTTTATTCCAGCTAATCCAATAAATACCCCACCTCaTATTAARCCAGAA
TAEm_Am.carpini_152            TTTTTGAGGGGCAACAGTTATTACTAATTTATTATCAGCAATCCCCTATCTTGGAGAAATAATAGTTCAATGATTATGGGGGGGATTTTCTGTTGATAATGCAACATTAACACGATTTTTTACATTCCATTTTCTTATCCCATTTATTATTTCAGCTATGGTAATAATTCATCTATTATTTCTTCATCAAACAGGATCTAGAAACCCTTTAGGAACAAATAGAAATTTAGATAAAATTCCTTTTCATCCTTATTTTTCTTTTAAGGATATTATTGGATTTATTATTATAGTAATTTCATTAATTATATTAATTTTAATTAACCCTAATTTATTAGGAGATCCAGATAATTTTATTCCTGCTAATTCAATAGTTACCCCAATTCATATTAAACCTGA?
TAAl_All.rufocinctus_225       TTTTTGAGGAGCAACAGTAATTACTAATTTGTTATCAGCAATTCCTTATTTAGGAACATGTTTAGTTCAATGATTATGAGGAGGTTTTTCTGTAGATAATGCAACTTTAACTCGATTCTTTTCATTTCATTTTATTATCCCATTTATCATTATAGCAATAACTATAATTCATTTAGTTTTTCTTCATAGAACAGGATCAAGAAATCCCCTAGGAACAAATAGAAATTTAGATAAAATCCCATTCCATCCTTACTTTACCTTTAAAGACATTATTGGTTTTATTATTTTATTAATCGTATTAATTTTACTTGTTTTAATTTCACCTAATTTATTAGGAGACCCAGATAATTTTATTCCTGCGAATTCTTTAGTTACACCTCCCCATATTAAACCAG??
TAAl_All.viennensis_158        TTTTTGAGGAGCAACAGTTATTACAAATTTATTGTCAGCAATTCCTTATTTAGGAGAATCATTAGTACAATGATTATGAGGAGGATTTTCTGTTGATAATGCAACTCTTACACGATTTTTCTCATTTCACTTTATTATTCCATTTATTATTTCAGCTATAGTAATAATTCACTTATTTTTTTTACATGAAACTGGGTCAAATAATCCATTAGGTGTAAATAGTAatcTTGACAAAATTCCATTTCACCCATATTTTACATTTAAAGATATTATTGGATTTATTATAATAATTATTTTATTAACTTTACTAGTTTTAATTGCACCTAATTTTCTTGGAGACCCTGATAATTTTATCCCAGCTAACTC?aTAGTCACCCCCCCACAtATTAAACCAGAA
TAAl_All.calceatus_63          CTTTTGAGGAGCAACAGTAATTACTAATTTATTATCAGCAATTCCTTATTTAGGAACATTTTTAGTTCAATGATTATGAGGAGGTTTTTCTGTAGATAATGCAACTTTAACTCGATTCTTCTCATTTCATTTTATTATCCCATTTATCATTATAGCAATAACTATAATTCATTTAATTTTTCTTCATAGAACAGGATCAAGAAATCCGCTAGGAACAAATAGAAACTTAGATAAAATTCCATTCCATCCTTACTTCACCTTTAAAGACATTATTGGTTTTATTATTTTATTAATTATATTAACCCTTCTTGTATTAATTTCACCTAATCTATTAGGAGATCCAGATAATTTTATTCCTGCAAATTCTT???TTACACCTCCTCATATTAAACCAGAA
TAAt_Ath.cordata_65            TTTTTGAGGGGCAACAGTTATTACAAATTTAATATCAGCCATCCCTTATTTAGGGTTAAATTTAGTTCAATGAATTTGAGGAGGATTCTCTGTTGATAATGCAACCCTAACCCGGTTTTTTTCGTTTCATTTTATTACACCTTTTATTATTTTAGCGTTAACAATAATCCACCTATTCTTTTTACACCAAACAGGGTCAAGAAACCCTTTAGGAACAAACAGAAATTTAGATAAAATTCCCTTCCACCCTTATTTTACATTCAAAGATACAATAGGATTTTTAATTATATTATTTTCACTAATAACATTAAATTTAATTAGACCAAATTTTTTAGGAGACCCAGATAATTTTATCCCAGCTAACCCAATAATTACTCCCCCCCATATTAAGCCTGAA
TAAt_Ath.liberta_66            TTTTTGAGGAGCAACAGTAATTACAAATTTAATATCCGCAATTCCTTACCTAGGAATAAATTTAGTTCAATGATTATGAGGAGGATTTTCAGTAGATAATGCTACATTAACACGATTTTTTTCTTTTCATTTTTATTTCACCTTTATTATTTTAGCTATAGTAATTTTACATTTATTTTATTTACACCAAACAGGATCAAGAAACCCTCTAGGAACAAATAGAAATTTAGATAAAATTCCTTTCCATCCTTATTTTACATTTAAAGATACAATAGGATTTATAATTATATTATTTTTTTTTATAATATTAAATTTAACAAATCCAAACTTTCTAGGAGACCCTGATAATTTTATTCCTGCAAATCCTATAATTACACCACCTCATATTAAACCTGAA
TAAt_Ath.rosae_39              TTTTTGAGGAGCTACAGTAATTACAAATTTAATATCAGCTATCCCTTACCTAGGTACAAATTTAGTTCAATGATTATGAGGAGGATTTTCTGTAAATAATGCTACATTAACACGATTCTTTTCATTTCATTTTATAACTCCATTTATTATTTTAGCAATAGTTATTATTCACTTATTTTATTTACATCAAACAGGATCAAGAAACCCTTTAGGAACAAACAGAAATTTAGATAAAATTCCATTTCATCCTTATTTTTCATTTAAAGATATTATAGGATTTATAATTGTATTATTTTTTTTTTTATTATTAAACTTAATAAACCCTTATATATTAAGTGATCCTGATAATTTTATTCCTGCAAACTCAATAGTAACTCCACCTCACATTAAACCTGAA
TAAt_Ath.scutellariae_40       ATTCTGAGGGGCTACAGGTATTACTAATTTAATCTCAACAATTCCTTATATAGGTCAAATAATTGTTGAATGAATTTGAGGGGGATTTTCTATTAATAACCCCACATTAAATCGATTTTTTACTTTCCATTTTATTACTCCTTTTATTATTTTACTATTAATAATAATTCATTTATTATTTATTCATGAAACTGGCTCTAATAATCCCCTAGGAATTAATAGAAATTTAAATAAAATTCCCTTTCACCCTTATTTTACTTTGAAAGATATTTATGGTTTTATTATATTAATTTATTTATTAATAAATATTAATTTTTTAAATCCTTTCATTTTAAGAGATCCAGAAAATTTTATACCGGCAAACCATATAATTACCCCCCCTCATATTCAACCTGAA
TAEm_Emp.immersa_135           ???????????????????????????????????????????????????????????????AGTTCAATGATTATGAGGAGGATTTTCTGTTGACAATGCAACTTTAACTCGATTTTTTACATTTCATTTTATTATTCCATTTATAATTTCAGCAATAACTATTATTCATTTAATATTCCTTCACCAAACAGGATCTAGAAATCCTTTAGGAACAAATAGAAATCTAGATAAAATCCCATTTCACCCATACTTTACTTTTAAAGATATTGTAGGATTTAATATATTATTATTAATATTAATCTTATTAGTATTAATCGCACCAAACCTTTTAGGAGACCCTGATAATTTTATTCCAGCAAATCCTCTTGGTACCCCCCCCCATATTAAACCTGAA
TAEm_Eop.beaumonti_67          ?????????????????????????????????????????????????????????????????????????????????????????????????????????????????????????????????????????????????????????????????????????????????????????????????????????????????????????????????????????????????????????????????????????????????????????????????????????????????????????????????????????????????????????????????????????????????????????????????????????????
TAEr_Eri.ovata_32              ?????????????????????????AATTTACTATCCGCTATTCCTTATATTGGTTCAATAATAGTTCAATGGTTATGGGGAGGATTTTCTGTTGATAATGCTACATTAACACGATTTTTAACTCTCCATTTTATTATCCCATTTATTATTTTAGCTTTAGCAGTTATTCATCTACTTTTTCTTCATATAACTGGATCAAATAATCCATTAGGAACTAATAGAAATTTAGATAAAATTTCATTCCATCCTTATTTTACTTATAAAGATATTATAGGATTCTTAATTATAATTATAATATTGAATTTATTAGTTTTAATTTCACCTAATAAATTAGGAGACCCTGATAATTTTATTCCCACTAATTCACTTATTACACCACCCCATATTAAACCAGAA
TAEr_Eri.umbratica_70          aTTTTGAGGTGCTACTGtAATTACTAATTTATTATCAGCTATTCCATATATTGGACCAATAATAGTACAATGATTGTGAGGGGGATTCTCTGTTGATAATGCTACATTAACACGATTCTTTACTATTCATTTTATTATTCCTTTTATTATTGCAGCTTTAACAATAATTCATTGAATATTTCTTCATATAACAGGTTcAAACAACCCATTAGGGGTAAATAGAAATTTAGATAAAATTTCATTTCACCCTTACTTTACTTATAAAGATATTGTAGGATTtTTAATTATAATTATATTTTTAACCTTATTAGTtTTAATtTCTCCTAATAAATTAGGAGATCCTGATAACTTTATTCCTGCAAATTCTCTTGTTACTCCTCCCCATATTAAACCAGAA
TBBl_Cla.sp_75                 ATTTTGAGGGGCAACAGTAATTACTAACCTTTTATCAGCAGTTCCTTATTTAGGAACATTTTTAGTACAATGATTATGAGGAGGATTTTCAGTTGATAATGCTACATTAACCCGATTCTTTACATTTCACTTCATTATTCCATTTATAATTATAGCTTTAACTATTATTCATTTAATATTTCTTCATCAAACAGGATCAAGAAATCCATTAGGGATTAATAGAAATATTGATAAAATTCCTTTTCACCCTTATTTTACTTTTAAAGATATTATCGGATTTATTATTATAATAATTATATTAATTTTATTAATTTTAATTTCTCCTAATTTATTAGGAGATCCTGATAATTTTATTCCAGCTAATCCTTTAATTACTCCTCCTCATATTAAACCTGAA
TBBl_Mon.sp_76                 TTTTTGAGGAGCAACAGTAATTACTAATTTATTATCAGCAATTCCTTATTTAGGAAGATTCCTAGTACAATGATTATGAGGAGGGTTTTCAGTAGATAATGCTACATTAACTCGATTTTTTACATTTCATTTTATTATTCCATTTATTATTTTAGCTTTAACAATAATTCATTTAATATTTCTCCATCAAACAGGATCAAGAAATCCTTTGGGAGTTAATAGAAATATTGATAAAATTCCTTTTCACCCCTATTTTACTTTCAAGGATATTATTGGATTTATAATTATAATAATTATATTAATTTTATTAATTATAATTTCTCCAAATTTCTTAGGAGATCCTGACAATTTTATTCCTGCAAATCCATTAATTACACCACCTCATATTAAACCTGAA
TBBl_Cla.alternipes_73         ATTTTGAGGGGCAACAGTAATTACTAACCTTTTATCAGCAGTTCCTTATTTAGGAACATTTTTAGTACAATGATTATGAGGAGGATTTTCAGTTGATAATGCTACATTAACCCGATTCTTTACATTTCACTTCATTATTCCATTTATAATTATAGCTTTAACTATTATTCATTTAATATTTCTTCATCAAACAGGATCAAGAAATCCATTAGGGATTAATAGAAATATTGATAAAATTCCTTTTCACCCTTATTTTACTTTTAAAGATATTATCGGATTTATTATTATAATAATTATATTAATTTTATTAA???TAATTTCTCCTAATTTATTAGGAGATCCTGATAATTTTATTCCAGCTAATCCTTGAGTTACTCCTCCTCATATTAAACCTGAA
TBBl_Cld.elongatula_41         ATTTTGAGGAGCAACTGTAATTACAAACTTATTATCAGCAATCCCATATTTAGGTACATTTTTAGTTCAATGATTATGAGGAGGATTTTCAGTAGATAATGCAACTCTTACACGATTTTTTACTTTTCATTTTATTATCCCATTTATTATTTTAGCCATAACTATAATTCATTTAATATTTTTACACCAAACAGGTTCAAGAAATCCTTTAGGAACAATAAAAAATTTAGATAAAATTCCTTTCCATCCTTATTTTTCATTTAAAGATATTATTGGTTTTATTATTATATTAATTTTATTAATTTTATTAATTTTAATTTCACCTAATATATTAGGAGATCCTGATAATTTTATTCCTGCAAATCCATTAATTACTCCTCCTCATATTAAACCAGAA
TBWa_Wal.carbonaria_250        CTTTTGAGGGGCAACAGTTATTACAAATTTATTATCAGCAATCCCCTATTTAGGAAATTTTTTAGTTCAATGATTATGGGGAGGGTTTTCAGTTAATAACGCTACTTTAACACGATTTTTTTCTTTCCATTTTATTATTCCTTTTATTATTTTAGCTATAGTAATGATTCACTTAATTTTTCTTCATGAAACAGGATCAAATAATCCATTAGGAACAAATAGAAACTTAGATAAAATCCCCTTTCATCCTTATTTTTCATTCAAAGACATTATTGGATTTATTTTAATAATAATTTTACTAATCCTATTGATTTTAATTTCTCCAAATTTTCTAGGAGACCCTGATAATTTTATCCCAGCAAATCCACT?GTTACCCCTCCTCATATTAAACCAGAA
TBBl_Eup.parca_249             ATTTTGAGGAGCAACAGTAATTACAAATCTGCTATCAGCAATTCCATATTTAGGAATATTTTTAGTACAATGATTATGAGGAGGATTCTCAGTTGATAACGCAACATTAACACGATTTTTTACTTTTCATTTTATTATTCCATTTATTATTTTAACAATAGTAATTATTCATTTAATATTTTTACATCAAACAGGATCAAGAAACCCTTTAGGAACAAATAGAAATTTAGATAAAATTCCATTTAATCCATATTTTTCATGAAAAGATATTATTGGATTTATAATTATAATAATTATATTAATTTTATTAATGTTAATTGCACCTAATTTACTAGGAGACCCTGATAATTTTATTATAGCAAATTCTTTAATCACACCACCTCATATTAAACCTGAA
TBBl_Mon.plana_134             ?????????????????????????????????????????????TTACTTAGGAACATCTTTAGTTCAATGATTATGAGGAGGATTTTCAGTTGATAACGCAACTTTAACACGATTCTTTACATTTCATTTTATTATTCCATTTATTATTTTAGCAATAACTATTATTCATTTAACATTTTTACATCAAACTGGATCAAGAAATCCATTAGGTGTAAAAAGAGATCTAGATAAAATTCCCTTTCACCCTTATTTTAGATTCAAGGATATTATTGGATTTATTATAATAATAAATTTATTAATTTTATTAATTTTAATTTCACCTAATATACTAGGAGATCCTGATAATTTTATCCCTGCAAATCCTTTAATTACACCCCCACACATTAAACCAGAA
TBBl_Par.pruni_147             ATTTTGAGGAGCTACTGTTATTACAAATCTATTATCAGCAATCCCTTATTTAGGAACTTCTTTAGTTCAATGATTATGAGGAGGATTTTCTGTTGATAATGCAACATTAACACGATTTTTCACCTTTCATTTCATTATTCCATTTATAATTCTAGCTATAACTATTATTCATTTAACATTTTTACATCAAACAGGTTCAAGAAACCCTTTAGGAACAAATAGAAATATTGATAAAATTCCATTTCATCCTTACTTTTCATTTAAAGATATTATTGGATTTATTATTATAATAATTTTATTAATTATATTAATtaCAGTATCTCCTAATTTATTAGGAGACCCTGATAATTTTATTCCAGCAAACCCTTTAGTTACCCCGCCCCATATTAAACCCGAT
TAEm_Har.lepidus_246           ATTTTGAGGAGCAACAGTTATTACAAATTTATTATCCGCAATTCCTTACTTAGGAACATTTTTAGTTCAATGATTATGAGGAGGATTTTCAGTTGATAATGCAACATTAACACGATTTTTTACTTTTCATTTTATTGTACCTTTTGTAATTTTAGCAATAACAATTATCCATTTATTATTTTTACATCAAACAGGTTCAAGAAACCCTCTAGGAGTAAAAAGTGATTTAGATAAAATTTCATTTCATCCTTATTTTACTTTTAAAGATATTGTTGGATTTATTATTATAATAAATCTATTGATTATATTAATTTTAATCTCACCTAATTTTCTGGGAGATCCTGATAATTTTATTCCAGCTAATCCTTTAGTTACTCCTCCTCATATTAAACCAGAA
TBLy_Hop.xylostei_20           ATTTTGAGGGGCCACAGTAATTACTAACTTATTATCCGCAGTCCCATACTTAGGAAAATTTTTAGTTCAGTGGCTATGAGGAGGGTTTTCAATTGATAACGCAACTTTAACACGATTTTTCACATTCCACTTCTTAATCCCATTCATTATTCTAGCCTTAACTTTAATCCATTTAATATTTCTCCATAGCACAGGATCTAGCAATCCTTTAGGAACAAATAGAAATTTAGATAAAATCCCCTTTCATCCTTACTTTTCATTAAAGGATATTATTGGACTAATTATAATACTAATAATTTTAATCATTTTAACAATAATTTCTCCTAATTTATTAGGAGACCCAGATAATTTTACCCCTGCCAACCCTCTAGTAACCCCTCCTCATATTAAACCTGAA
TBPh_Eur.amauros_139           TTTCTGAGGAGCAACAGTTATTACTAATTTATTATCAGCAATTCCATATATAGGTACATCTCTAGTTCAATGATTATGAGGAGGATTTTCAGTTGATAATTCAACATTAACTCGATTTTTTACGTTaCATTTTTTAATTCCTTTTATTATTTTAATATTAACAATTATTCATTTAATGTTTCTTCATAATACAGGATCAAGAAACCCTTTAGGAACAAATAGAAATTTAGATAAAATCTCATTTCATCCATATTTTACTTTTAAAGATATCATCGGATTTATTATTATAATAATAATAATAATTTTACTTGTATTAATTTCACCTAATTTTTTAGGAGATCCTGATAATTTTATTCCTGCTAATCCTTTAATTACACCCCCTCATATTAAACCTGAA
TBPh_Eur.ventralis_78          ATTTTGAGGGGCAACAGCAATTACTAACTTACTTTCTGCAATCCCATATTTAGGAACATTTTTAGTTCAATGATTATGAGGAGGATTCTCAGTTGATAATGCAACATTAACACGATTTTTTACTTTTCATTTCTTAATCCCATTTATTATTTTAATAATAGTAATTATTCATTTAATATTTCTTCATGATACCGATTCAAGAAACCCTATAGGAACAAATAGAAATTTAGATAAAATTCCTTTTCATCCATATTTCACTTTCAAGGATATTATTGGATTTATTATTATATTAATAATATTAATTATATTAATTTTGATTGCCCCTAATTTTTTAGGAGATCCAGATAATTTTATTCCTGCTAATCCTTTAGTAACTCCACCCCATATTAAACCGGAA
TBPh_Eut.ephippium_79          ATTTTGAGGAGCTACAGTTATTACAAATTTACTTTCAGCAATCCCTTATTTAGGAATATCTTTAGTTCAATGATTATGAGGAGGATTTTCTGTTAATAATGCTACATTAAATCGATTTTTTTCATTTCATTTTTTTATTCCTTTTATTATTCTAGCTCTTACACTAATTCATTTAATATTTCTTCATAATACAGGATCGAGTAATCCTTTAGGAACAAATAGAAATATTGATAAAATTTCATTCCACCCCTATTTTACTTTTAAAGATATTATTGGATTTATTATCATATTATTATTATTAATTTTATTAATTCTAATTGAACCTAATATTCTTGGAGATCCTGATAATTTCATTCCTGCTAATCCCTTAATTACCCCCCCACATATTAAACCAGAA
TBPh_Eut.luteiventris_80       ATTTTGAGGGGCTACTGTAATTACTAATCTTCTTTCAGCAATTCCATATTTAGGGTCATTTTTAGTACAATGACTTTGAGGTGGATTCTCAATCAATAATGCTACATTAACTCGATTCTTTACATTCCATTTTATAATTCCATTTATTATTACAGCTTTAACAATAATACACTTAATATTCCTTCATAATACAGGATCAAATAATCCTTTAGGAACAAATAGAGATTTAGATAAAATTCCTTTTCACCCTTATTTCACTTTTAAAGATATTATTGGATTTTTAATTCTACTAATTTTATTAATTTTATTAATTTTAATTAACCCTTATTATCTTGGTGATCCTGATAATTTTATTCCAGCCAATCCAATGATTACCCCACCTCATATTAAACCAGAA
TBPh_Mon.alpicola_81           ?????????????????????????????????????????????????????????????????????????????????????????????????????????????????????????????????????????????????????????????????????????????????????????????????????????????????????????????????????????????????????????????????????????????????????????????????????????????????????????????????????????????????????????????????????????????????????????????????????????????
TBPh_Mon.speciesA_82           TTTTTGAGGGGCAACAGTTATTACTAATTTACTATCAGCAATCCCATATTTAGGAATATTTTTAGTACAATGATTATGAGGAGGATTTTCAGTTGATAATGCAACATTAACACGATTTTTCACATTTCATTTTCTAATTCCATTTATTATTTTAGCTTTAACAGTTATTCACTTAATATTTTTACATAATACAGGGTCAAATAATCCTTTAGGAACAAATAGAAACTTAGATAAAATCTCATTTCACCCATATTTTACATTTAAAGATATTATTGGATTTATTATAATAATATTTATATTAATTTTATTAATATTAATTGCACCAAATTTACTTGGAGATCCCGATAATTTTATCCCAGCTAATCCTTTAGTAACTCCTCCTCATATTAAACCAGAA
TBPh_Mon.sp1_83                TTTTTGAGGAGCAACAGTTATTACAAATTTATTATCAGCAATTCCTTATTTAGGAATATTTTTAGTACAATGATTATGAGGGGGATTTTCAATTGATAACGCAACATTAACACGATTTTTTACATTTCATTTTTTAATCCCATTTATTATCTTAGCTCTAACAATTATTCATTTAATATTCTTACATAATACAGGATCAAATAATCCTTTAGGAACAAATAGAAATTTAGACAAAATTTCATTTCACCCATATTTTACATTCAAAGATATTATTGGATTTATTATTATAATATTTATATTAATTTTATTAATATTAGTAGCACCAAATTTTCTTGGAGACCCAGATAATTTTATCCCAGCTAATCCTTTAGTAACACCCCCTCATATTAAACCAGAA
TBPh_Mon.speciesB_84           TTTTTGAGGAGCAACAGTTATTACTAATTTACTATCAGCAATTCCATATTTAGGAATATTTTTAGTACAATGATTATGGGGAGGATTTTCAGTTGATAATGCAACATTAACACGATTTTTCACATTTCACTTTCTAATCCCATTTATTATTTTAGCTTTAACAATTATTCACTTAATATTTTTACATAATACAGGATCAAATAATCCTTTAGGAACAAATAGAAACTTAGATAAAATCTCATTCCACCCATATTTTACATTTAAAGATATTATTGGATTTATTATAATAATATTTATATTAATTTTATTAACATTAATTGCACCAAATTTACTTGGAGATCCAGATAATTTTATCCCAGCTAATCCTTTAGTAACTCCCCCTCATATTAAACCAGAA
TBPh_Mon.monticola_85          TTTTTGAGGAGCAACAGTAATTACAAATTTATTATCAGCAATTCCATATTTAGGAACATTTTTAGTACAATGATTATGAGGTGGATTTTCAGTAGATAATGCAACATTAACACGATTCTTTACTTTTCATTTTTTAATTCCATTTATTATTCTAGCATTAACAATTATTCATTTAATATTCCTTCATAATACAGGATCAAATAATCCATTAGGAACAAATAGAAATTTAGATAAAATCTCATTTCATCCATATTTTACATTTAAAGATATTATAGGATTTATTATTATATTAATAATATTAATTTTATTAATATTAATTGCACCAAATTTATTAGGAGATCCAGATAATTTCATTCCAGCTAATCCTTTAGTTACTCCACCTCATATTAAACCAGAA
TBPh_Mon.sp2_42                TTTTTGAGGAGCAACAGTAATTACAAATCTATTATCAGCAATTCCTTATTTAGGAACATTTTTAGTACAATGATTATGGGGGGGATTTTCAGTTGATAACGCTACATTAACACGATTTTTTACTTTTCATTTTTTAATTCCATTTATTATTTTAGCATTAACAATTATTCATTTAATATTCCTTCATAATACAGGATCTAATAATCCTTTAGGAGTAAATAGAAACCTAGATAAAATCTCATTTCACCCATATTTTACATTTAAAGATATTGTAGGATTTATTATTATATTAGTTATACTAATTTTACTAATATTAATTGCACCTAATTTACTAGGAGATCCAGATAATTTTATTCCAGCTAATCCTTTAGTTACCCCACCTCATATTAAACCAGAA
TBPh_Mon.sp3_88                TTTTTGAGGAGCAACAGTAATTACAAATTTATTATCAGCAATTCCTTATTTAGGAACATTTTTAGTACAATGATTATGGGGGGGATTTTCAGTTGATAACGCTACATTAACACGATTTTTTACTTTTCATTTTTTAATTCCATTTATTATTTTAGCATTAACAATTATTCATTTAATATTCCTTCATAATACAGGATCTAATAATCCTTTAGGAGTAAATAGAAACCTAGATAAAATCTCATTTCACCCATATTTTACATTTAAAGATATTGTAGGATTTATTATTATATTAGTTATACTAATTTTACTAATATTAATTGCACCTAATTTACTAGGAGATCCAGATAATTTTATTCCAGCTAATCCTTTAGTTACCTCACCTCATATTAAACCAGAA
TBPh_Mon.sp4_86                TTTTTGAGGAGCAACAGTAATTACAAATTTATTATCAGCAATTCCTTATTTAGGAACATTTTTAGTACAATGATTATGGGGGGGATTTTCAGTTGATAACGCTACATTAACACGATTTTTTACTTTTCATTTTTTAATTCCATTTATTATTTTAGCATTAACAATTATTCATTTAATATTCCTTCATAATACAGGATCTAATAATCCTTTAGGAATAAATAGAAACCTAGATAAAATCTCATTTCACCCATATTTTACATTTAAAGATATTGTAGGATTTATTATTATATTAGTTATATTAATTTTACTAATATTAATTGCACCTAATTTACTAGGAGATCCAGATAATTTTATTCCAGCTAATCCTTTAGTTACCCCACCTCATATTAAACCAGAA
TBPh_Mon.sp5_140               TTTTTGAGGAGCAACAGTAATTACAAATTTRTTATCAGCAATCCCTTATTTAGGGACATTTTTAGTACAATGATTGTGAGGAGGATTTTCAGTTGATAATGCTACATTAACACGATTTTTCACTTTTCATTTTTTAATTCCATTTATTATTTTAGCATTAACAATTATTCATTTAATATTCCTTCATAATACAGGATCTAATAATCCTTTAGGAACAAATAGAAATCTAGATAAAATCTCATTTCATCCATATTTTACATTTAAAGATATTGTAGGATTTATTATTATATTAATWTTATTAATTTTACTAAT?TTAATTGCACCTAATTTACTAGGAGATCCAGATAATTTTATTCCAGCTAATCCTTTAGTTACTCCTCCCCATATTAAACCAGAG
TBPh_Mon.spinolae_P2722        ATTTTGAGGAGCAACAGTAATTACAAATTTACTTTCAGCAATTCCATATTTAGGAACATTTTTGGTACAATGATTATGAGGAGGATTCTCTGTTGATAACGCCACACTTACACGATTTTTTACATTTCACTTCTTAATCCCATTTATTATCTTAGCTTTAACTATTATTCATTTAATATTTCTTCATAATACAGGATCAAGAAACCCTCTAGGAACAAACAGAAATTTAGATAAAATTTCATTTCACCCTTACTTTACTTTTAAAGATTTAATTGGATTTATTATATTAATTATTTTAATAACTATACTTGTCCTAATTTCACCAAATTTACTGGGAGACCCGGATAATTTTACCCCAGCAAACCCTTTAATTACTCCCCCCCATATTAAACCCGAA
TBPh_Par.rudis_248             ATTTTGAGGAGCTACAGTAATTACAAATTTRTTATCAGCAATTCCATATATAGGAATATATTTAGTTCAATGATTATGAGGAGGATTTTCAGTTGATAATGCTACTTTAAATCGATTTTTTACTTTTCATTTTATAATACCTTTTATAATTATAGCAATAACATTAATTCATTTAGCATTTCTTCATCAAACAGGATCAAGAAATCCCTTAGGTACAAATAGAAATTTAGATAAAATTCCTTTTCATCCTTATTTTACTTTTAAAGATATTATTGGATTTATTATTATATTATTAATATTAATAATATTAATTATAATGTCTCCTAATTTTTTAGGAGACCCAGATAATTTTATACATGCAAATCCATTAATTACACCACCACATATTAAACCAGAA
TBPh_Phy.aterrima_43           TTTTTGAGGGgCTAcTGTAAGTACAAATTTAATTTCAACAAGTCCTTATATAGGATTAATAATCGTTGAATGAATTTGAGGAGGATTTTCAGTAAATAACgCtACATTAA?TCGcTTtTTcACATTTCATTTTATCACTCCATTTATTATTTTAATAATAGTAATAATTCATTTATTATTTATTCATGAAACAGGGTCTAATA????ATTAGGAATTAATAGTAATATAAATAAAATCCCATTTCACTTATATTTTTCATTAAAAGATATTTATGGATTTATTATAATAATATATTTATTAATAAATTTAAATTTTATAATACCATTTATTTTAGGAGACCCAGAAAATTTTATATTAGCAAATCCTATAATTACCCCAATTCATATCAAATAtAAA
TBPh_Phy.fumipennis_247        ATTCTGAGGTGCTACTGTAATTACTAATTTGTTATCAGCTATTCCTTATCTAGGTAGTTATTTAGTTCAATGATTATGAGGAGGATTTTCAGTTAATAACGCAACATTAACCCGATTTTTTACCTTTCATTTTATTTTTCCTTTTATTATTTTAGCATTAACAATTATTCACTTAATATTTCTTCATCAAACAGGATCAAATAATCCTTTAGGAACAAATAGAAATTTAGATAAAATTCCTTTTCATCCATATTTTTCTTTTAAAGATATTATTGGTTTTATTATTATATTATTAATAATTATTCTTTTAACATTAATTTCCCCTAATATACTAGGAGATCCAGATAATTTTATTCCTGCAAATTCTTTtATTACACCCCCTCATATTAAACCAGAA
TBPh_Rha.micans_87             ATATTGAGGTGCAACTGTAATTACAAATCTTATTTCAGCTATTCCATATTTAGGAAATTATTTAGTTCAATGATTATGAGGAGGATTTTCAATTAATAATGCTACACTTACACGATTTTTTACATTTCATTTTATTATACCATTTATTATTTTAGTATTAACAATTATTCATTTAATATTTCTTCATCAAACTGGATCTAATAACCCTATAGGAACAAATAGAAATTTAGATAAAATTTCATTTAATCCCTATTTTTATATAAAAGATATAATTGGATTTATAATTATATTAATTATATTAATTATATTAA??TTAATATCGCCTAATTTATTAGGAGATCCAGATAATTTCATTCCTGCAAATTATATATTAACACCACCACATATTAAACCAGAA
TBPh_Rha.aldrichi_44           ATTCTGAGGGGCAACTGTTATTACAAATCTAATATCAGCAATTCCTTATTTAGGATCTTATTTAGTACAATGATTATGGGGAGGGTTTTCAGTTGATAATGCTATATTAACCCGATTCTTTACATTTCATTTTATTACTCCTTTTATTATTATAATATTAACTATTATTCATTTAATATTTCTTCATCAAACAGGATCAAATAATCCTTTAGGAGTAAATAGAAATTTAGATAAAATTCCCTTTCATCCATATTTTTCTTTTAAAGATATTGTTGGATTTATTATTATAATATTAATACTAATTATTCTAATTTTAATTTCACCTAATATATTAGGAGATCCAGATAATTTCATCCCTGCAAATTCATTAGTAACTCCTCCTCATATTAAACCAGAA
TBPh_Rha.nodicornis_2          ATTTTGAGGAGCTACTGTAATTACAAATTTAATATCAGCAGTACCTTATTTAGGAAATTATTTAGTACAATGATTATGAGGAGGATTTTCAGTAGATAATGCTATATTAACTCGATTTTTCACATTTCACTTTATTATTCCTTTTATTATTTTAGCTTTATCCATTATTCATTTAATATTTCTTCATCAAACAGGATCAAATAATCCATTAGGAGTAAACAGAAATTTAGATAAAATTCCCTTTCACCCTTATTTCTTTTTTAAAGATATTATTGGATTTATTATAATAATTTTTATATTAATTATTTTAACTTTAATCTCACCTAATTTTCTTGGAGACCCAGATAATTTTATTCCTGCTAATTCTTTATTAACACCTCCTCATATTAAACCAGAA
TBPh_Rha.reitteri_142          ATTTTGAGGAGCCACTGTAATTACAAATCTTATATCAGCTATACCATATTTAGGAAATTATTTAGTTCAATGACTTTGAGGAGGATTCTCAATTAATAATGCAACTCTTACACGATTTTTTACATTTCATTTTATTTTACCATTTATTATTTTAGCTTTAACCATTATCCATTTAATATTTCTCCATCAAACTGGATCAAATAATCCTTTAGGAACAAATAGAAATTTAGATAAAATTTCATTCAATCCTTATTTTTTTATGAAAGATTTAATTGGATTTATTATTATATTAATTTTATTAATTTTATTAATTCTAATTTCACCTAATTTTTTAGGAGATCCTGATAATTTTACTCCTGCCAATTCTATAATAACACCCCCTCATATTAAACCAGAA
TBPh_Rha.bensoni_3             ATTTTGAGGTGCCACTTTAATTACAAATCTTTTATCAGCTTTACCTGACCTAGGAGATTATTTAGTTCAATGATTATGGGGTGGATTTTCAATTAATAATGCAACTTTAACACGATTTTTTACCTTTCATTTTATTTTTCCATTTATTATTATAATAATAACAATTATTCATTTAATATTTCTACATCAAACTGGATCAAATAACCCATTAGGAACAAATAGAAATTTAGATAAAATTCCATTTCATCCTTACTTTACTTTTAAAGATATAATTGGATTTATTATTATATTAATAATATTAATTATATTAATTCTAATTTCTCCAAATATATTAGGTGACCCTGATAATTTTTTCCACGCTAATCCTATAATAACACCACCTCATATTAAACCAGAA
TBTo_Tom.nigritus_4            ATTTTGAGGAGCTACTGTAATTACAAATTTATTATCAGCTATTCCTTATTTAGGGATGGATTTAGTTCAATGATTATGAGGAGGATTTTCTGTTGATAATGCTACTCTTACACGATTTTTCACTTTTCATTTTATTATTCCATTTATTATTACAGCATTAACAATAATTCATTTATTATTCCTTCATCAAACAGGATCAAGAAATCCTCTAGGAACAAATAGAAATTATGATAAAATTCCTTTTCATCCTTATTTTTCTTACAAAGATATTATTGGATTTATTATTATATTAATAATATTAATTTTATTAATTTTAATTTCACCTAACTATTTAGGAGATCCAGATAATTTCATTCCAGCAAATCCTCTAAATACCCCTCCTCATATTAAACCTGAA
TBWa_Hal.affinis_90            ?????????????????????????????????????????????????????????????ATAGTTCAATGATTATGAGGAGGATTTTCAGTTAATAATGCTACCTTAACTCGTTTTTTTACATTTCATTTTATTATCCCATTTATTATTTTAGCTATAACAATTATTCATTTAATATTTCTTCACCAAACAGGTTCTAATAATCCTTTAGGAATTTCTAACAATTTAGATAAAATTCCATTTCACCCTTATTTTTCATTTAAAGACATTATAGGATTTATTATTATATTTATTTTATTAATTTTATTAATCTTAATTGCCCCTAATTTATTAGGTGATCCAGATAATTTCATTCCAGCAAACTCTTTAGTAACCCCCCCTCATATTAAACCTGAA
THCa_Cal.cinxia_45             ATTTTGAGGAGCTACAGTAATTACTAATTTAGTATCAGCAATCCCTTATTTAGGAAATGATTTAGTTCAATGAATTTGAGGAGGATTCTCAGTAAATAATGCAACTTTATCACGATTTTACTCATTTCATTTTTTATTACCTTTTATTATTTTAACAATAACAATTATTCATTTAATATTTCTTCATAGAACAGGTTCAAACAATCCTTTAGGAACAAAAAAAAATTTAGATAAAATTCCATTTCATCCTTACTTTATTTATAAAGATTTAATTGGATTCATAATTTTAATTATTATATTTATTATACTTTTCCTAATTTCTCCTAATTTACTAGGTGATCCAGATAATTTTATTCCAGCTAATCCAATAGTTACCCCTCCTCACATTAAACCAGAA
THCa_End.aethiops_92           ????????????????????????????????????AGCAATCCCATATTTAGGGACATTTTTAGTACAATGATTATGGGGAGGACCTTCTGTAGACAATGCTACATTAACCCGATTTTTCACATTTCATTTTATAATTCCTTTTATTATCTTAGCTATAACTATTATTCACTTAACATTTCTTCATCAAACAGGGTCTAATAATCCATTAGGGACAAAAAGAGACTTAGATAAAATTCCTTTTCACCCCTTTTTTTCATTTAAAGATTTAGTAGGATTTATTATCATAATCTTTTTTTTAATTTTATTAATTTTAATTTCACCTAATTTATTAGGAGATCCTGATAATTTTATTCCTGCAAATCCTTTAATTACACCACCTCATATTAAACCAGAA
TSRo_Roc.longipennis_231       ?????????????????????????????????????????????????????????????????????????????????????????????????????????????????????????????????????????????????????????????????????????????????????????????????????????????????????????????????????????????????????????????????????????????????????????????????????????????????????????????????????????????????????????????????????????????????????????????????????????????
THFe_Fen.nana_46               CTTTTGGGTAGCAACAGTAATTACTAACCTTTTATCTGCTATTCCCTATTTAGGTTCATCTATAGTAGAATGATTATGAGGAGGATTCTCAGTTGATAATGCAACCTTAACTCGATTCTTTACTTTCCACTTTTTAATTCCCTTTATTATTTTAGCTATAACTATCATTCATTTAACATTCCTTCACCAAACAGGGTCAAGAAATCCCTTAGGAACAAATAGAAATTTAGATAAAATTCCATTTCACCCTTATTTTTCTTTTAAAGATATTATTGGATTTATTTTAATATTAATAAGACTAATATTATTAATCTTAATTGCCCCTAACTATTTAGGAGATCCAGATAATTTCATTCCTGCAAACCCTTTAATAACACCCCCTCATATTAAACCAGAA
THFe_Met.lanceolatus_22        TTTTTGAGGAGCTACCGTAATTACAAATTTAATTTCAGCAATTCCTTATCTAGGAAATTATATTGTAGAATGATTGTGGGGAGGATTTTCTATTAATAATGCTACATTAACTCGATTCTATACATTCCATTTTTTAATACCTTTTATAATTTCAGGTCTTACAATAATTCATTTATTATTTCTTCATAATTCAGGCTCAAGAAACCCCTTAGGTATAAATAGAAATTTGGATAAAATTCCATTTCACCCATACTTTACCTTTAAGGATATTATTGGGTTTCTAATTATAATAATTATATTAACTTTACTAATTTTAATTTCACCAAATTATTTAGGAGATCCTGATAATTATACACCAGCTAATCCTTTAGTTACTCCCCCTCATATTAAACCAGAA
THFe_Notofenusa_sp._234        ATTCTGAGGTGCAACAGTTATTACTAATTTATTATCTGCATTACCTTACTTAGGAGTAACAATAGTAGAATGATTATGGGGAGGATTTTCTGTAGATAATGCCACATTAACCCGATTTTTCACATTTCATTTTTTAATTCCATTTATTATTTTAGGATTAACTATTATTCACTTAACCTTCCTTCACCAAACAGGATCAAATAATCCTCTAGGTACTAATAGAAACTTAGATAAAATTCAATTTCACCCATATTTTTCTTTTAAAGACATTATCGGTTTTATTATTATATTAGCCTCTCTTATTTTATTAATATTAATTTCACCTAATATATTAGGGGATCCAGATAATTTTATTCCAGCAAACCCATTAgTAACCCCCCCTCATATCAAACCA???
THFe_Par.apicalis_29           ATTTTGAGGAGC?ACCGTAATTACAAATTTACTTTCAGCAGTACCATATTTAGGAACATCAATAGTAGAATGATTATGAGGAGGATTTTCTGTAAATAATGCAACTCTAACACGATTTTTTACATTTCACTTTATAATTCCATTTATTATTGCAGCTTTAACTATAATTCACTTAATATTTCTTCATCAAACTGGATCAAGAAATCCATTAGGAACAAATAGAAATCTTGATAAAATTCCATTTCACCCTTACTTTATATTTAAAGATATTGTTGGATTTGTAATTATATTATCTTTATTAATTATATTAGTATTAATTTCACCTAATTTATTAGGAGATCCTGATAATTTTATTCCAGCAAATCCTCTTATTACACCACCTCATATTAAACCAGAA
THFe_Sco.betuleti_23           TTTTTGAGGAGCTACCGTAATTACTAATTTATTATCAGCAATCCCATATTTAGGAACATACATAGTAGAATGATTATGAGGAGGCTTTTCAGTTGATAACGCCACTCTTACTCGATTTTTTACATTCCATTTTTTAATTCCTTTCATTATTTTAGCTATAACTATTATCCATTTAACATTTTTACATCAAACAGGGTCAAGAAACCCTTTAGGAGTAAATAGAAATTTAGATAAAATTCCATTTCACCCTTACTTTACTTTCAAAGATATTATTGGATTTATTATAATAATATTAAGATTAATTTTATTAACCTTAATCGCCCCTAATTATTTAGGAGACCCTGATAATTTTATTCCAGCAAACCCTTTAATTACACCCCCCCATATTAAGCCAGAA
THHe_Het.cuneifrons_6          ACTTTGAGGGGCTACAGTTATTACAAATTTATTATCAGCTATTCCATACTTAGGAACTTTTTTAGTAGAATGATTATGAGGAGGATTTTCAATTGATAATGCAACTTTAACACGATTTTTTACATTTCATTTTTTAATACCTTTTATAATTTTAGCTTTAACAATTATTCATTTAATATTCCTTCATCAAACAGGATCAAATAATCCTTTAGGAATCAATAGAAATATTGATAAAATTCCTTTTCATCCTTATTTTACTTTTAAAGATATTATTGGATTTATAATTACTTTAATAATATTAATATTATTAATTATAATTTCACCAAATTTTCTTGGTGATCCAGATAATTTTACACCAGCTAATCCTCTAATTACACCTCCACATATTAAACCAGAA
THHe_Het.microcephalus_7       GTTTTGAGGAGCTACAGCTATTACAAATTTATTATCAGCTATTCCTTACTTAGGAAATTATTTAGTAGAATGATTATGAGGAGGGTTTTCTATTGATAATGCAACTTTAACACGATTCTTTACATTTCATTTTTTAATACCTTTTATAATTCTTGCATTAACAATAGTTCATCTAATATTTTTACACCAAACAGGATCTAATAATCCTCTTGGAATTAATAGAAATATTGATAAAATTCCATTTCATCCATATTTTACTTTTAAAGATATTATTGGATTTATAATTATAATAATTATATTAATTTTGTTAGTATTAA?TTCACCAAATTTTTTAGGGGATCCTGATAATTTCACACCAGCAAATCCTTTAATTACACCACCTCATATTAAACCAGAA
TNCl_Cla.compressicornis_34    ATTCTGAGGGGCAACAGTACTTACTAGATTATTATCAGCAATCCCCTATCTAGGAACATCTATAGTTCATTGATTATGAGGAGGATTTTCTGTTGATAATGCTACTCTAACTCGATTCTTCTCTTTCCATTTTATTATTCCTTTTATTATTGTTATATTAACAATTATTCATTTAATATTTCTTCATAGAACAGGATCAAGAAATCCTCTAGGATTAAATAGAAATTATGATAAAGTCCCCTTTCACCCTTATTTCTCATTTAAAGATATTTTAGGATTCATAATTTTATTAAGAATTTTAATTCTAATTGTGTTAATTTCACCTAATATATTTGGGGATCCAGATAATTTTACACCAGCAAATCCAATAATCACTCCTACCCATATTAAACCAGAA
TNCl_Cla.pectinicornis_49      ATTTTGAGGAGCTACAGTAATTACTAGATTAATATCAGCAATTCCTTATCTAGGAATATCTATGGTTTACTGATTATGAGGGGGATTTTCTGTAGATAATGCTACTTTAACTCGATTTTTTACATTTCACTTTTTAATCCCCTTTATTATTCTAGCAATAACAATTATTCACTTAATATTTCTACATAATACAGGATCAAGAAATCCTTTAGGATTAAATAGAAATTTTGATAAAATCCCATTTCACCCTTATTTTTCATTTAAAGACATTTTAGGATTTATAATTATATTAACAGTTTTAATTTTAATTGTATTAATTTCACCTAATTTATTTGGAGATCCTGATAATTTTACACCAGCAAACCCTATAGTTACCCCTATTCACATTAAACCAGAA
TNDi_Hem.australis_38          TTTTTGAGGAGCTACTGTAATTACTAGATTATTATCAGCTATTCCTTATTTAGGAACGTATTTAGTATATTGATTATGAGGAGGATTTTCTGTTGATAATGCTACTTTAACTCGTTTTTTTTCATTTCATTTTATTATTCCATTTATTATTTTAGCATTTACATTAATTCATCTTATATTTTTACATGAAAGTGGATCAAGAAATCCTTTAGGATTAAATAGAAATTTTGATAAAATTCCATTTCACCCTTATTTTACTTTTAAAGATATTTTAGGTTTTATTATAATAATTAGTTTACTACTAATAGTAATTTTAATTTCACCAAATTTATTTGGTGATCCTGATAATTTTATAACAGCTAATCCAATAATTACACCATTACATATTAAACCAGAA
TNDi_Hem.crocea_9              TTTTTGAGGTGCCACTGTAATTACTAGATTATTATCCGCTATTCCTTATTTAGGAACATCTTTAGTATATTGATTATGAGGTGGATTTTCTGTAGATAATGCAACTTTAACACGTTTTTTTTCTTTTCATTTTATTATTCCATTTATTATTTTAGCTTTCACCCTTATTCATCTAATATTTTTACACGAAAGAGGATCAAGAAATCCTTTAGGATTAAATAGAAATTTTGATAAAATCCCATTTCACCCATACTTTACTTTTAAAGACATTTTAGGTTTTATTATTTTAATTACTTTATTAATTATAGTAATCTTAATTTCTCCAAATTTATTTGGTGATCCTGATAATTTTTTAGCAGCTAACCCAATAATTACACCTTTACATATTAAACCAGAA
TNDi_Nei.acuminatus_31         CTTTTGAGGTGCAACTGTAATTACTAGATTATTATCAGCTATTCCTTATTTAGGAACATCCTTAGTATATTGATTATGAGGAGGATTTTCAGTTGATAACGCTACATTAACTCGATTTTTTTCATTCCATTTTATTATCCCATTTATTATTTTAGCATTCACCTTAATTCATTTATTATTCTTACATGAAACTGGATCAAGAAATCCTTTAGGATTAAATAGAAATATAGATAAAATTCCATTTCACCCATACTTTACTTTTAAAGATATTTTAGGATTCATTATAATAATTACATTTTTAATTATACTTGTATTAATTGCTCCAAACCTATTTGGAGACCCAGATAATTTTATAACAGCTAACCCAATAGTTACACCTTTACATATTAAACCAGAA
TNHo_Hop.fulvicornis_95        ATTTTGAGGAGCAACTGTAATTACCAGACTTTTATCTGCTATTCCATACTTAGGTACATACTTAGTATACTGATTGTGAGGGGGATTTTCTGTTGATAATGCAACTTTAACTCTATTTTTTACTTTTCATTTTATCATCCCTTTTATTATTCTTGCTTTCACTATAATTCACCTTTTATTTCTCCATGAAACTGGATCAAGAAACCCACTAGGTATAAATAGAAATTTTGATAAAATTCCATTTCATCCTTATTTTACTTTTAAAGATATTTTAGGATTTATTATTATATTAACTTTCTTAATTTTGGTAATTTTAATTTCTCCTAATATATTTGGAGACCCTGATAATTTTATACCAGCAAATTCTATAATTACCCCTCTTCATATTAAACCTGA?
TNHo_Hop.testudinea_192_30     ATCTTGAAGTGCAACTGTAATAACCAGTCTTTTATCCGCTATCCCATACTTAGGAACATCTATAGTATACTGATTATGAGGGGGATTCTCTATTGATAATGCTACTTTAACTCGATTTTTTACATTTCATTTTATTATTCCTTTTATTATTCTTGCTTTTACTATAATTCATCTTCTTTTCCTTCATGAAACTGGATCAAGAAACCCATTAGGATTAAATAGAAATTTAGATAAAATCCCTTTCCACCCTTATTTTACTTTCAAGGATATCTTAGGATTTATTATTATATTAATACTCTTAATCATAGTAGTTCTAATTTCACCTAATATATTTGGAGACCCTGATAATTTTATATCAGCAAATCCAATAATTACCCCCATCCATATTAAACCTGAA
TNMe_Mes.opaca_96              ATTTTGAGGAGCCACTGTTATTACTAGATTATTATCTGCAGTACCATACCTAGGAACATCAATAGTATATTGACTATGAGGAGGTTTTTCAGTAGATAATGCCACTCTAACTCGATTTTTCACTTTCCATTTTATTATTCCTTTTATTATTCTTGCCCTAACATTAATTCATTTAATATTCTTACATGAAACAGGATCAAGAAATCCTTTAGGTACAAATAGAAATCTAGATAAGATTCCATTTCATCCTTATTTTTCATTCAAAGATATTTTAGGATTTATTATTATATTTACATTTTTAATTATAGTAATTTTAATTTCACCTAATATATTAGGAGACCCAGATAATTTTATACCAGCTAATCCTATAGTTACACCTTTACATATTAAACCTG??
TNNe_Amn.amplus_15             ATTTTGAGGAGCAACAGGCATTACTAGATTATTATCAGCAATCCCATATTTAGGAACATCCCTAGTATATTGATTATGGGGGGGACTTTCAGTTGATAATGCTACTTTAACACGATTTTTTACTTTTCATTTTATCATTCCTTTTATTATTCTTGCTCTAACAATAATTCATTTAATATTTTTACATGAAACAGGATCTAGAAACCCATTAGGATTGAATAGAAATTTAGATAAAATTCCATTTCACCCTTATTTCTCATTCAAAGATATTTTAGGATTTATTATAATAATTACATTTTTAGTGATAGTAGTTTTAATGTCACCCAACATATTTGGAGATCCAGATAATTTTATACCAGCTAATCCTATAATTACACCTCTTCATATTAAACCTGAA
TNNe_Cra.alniastri_24          ATTTTGAGGAGCAACCGTTATTACAAGACTACTTTCAGCAATTCCTTATTTAGGTACATCATTAGTTCATTGACTATGAGGAGGATTTTCTGTAGATAATGCTACATTAACTCGATTTTTTACTTTCCATTTCATCATCCCATTTATTATTCTTGCACTAACAATTATTCATTTAATATTTCTTCATGAAACAGGATCAAGAAATCCATTAGGATTAAACAGAAATTTAGATAAAATCCCATTTCATCCATACTTTTCTTTTAAAGATATTTTAGGATTTATAATTATAATTTCATTATTATTAATAATTGTATTAATTGCACCTAACATACTCGGAGATCCAGATAATTTTTTACCTGCAAACCCAATAGTTACACCAATTCATATTAAACCAGAA
TNNe_Cra.latipes_179           ?TTTTGAGGAGCAACTGTTATTCCAAGATTACTTTCAGCAATTCCTTACTTAGGAACATCTTTAGTTTATTGACTATGAGGAGGATTTTCTGTAGATAATGCAACACTAACTCGATTCTTTACTTTTCATTTCATTATTCCTTTTATTATTCTAGCCCTAACAATAATTCATTTAATATTTCTTCATGAAACAGGATCAAGAAACCCATTAGGATTAAACAGAAATTTAGATAAAaTtCCATTCCACCCATACTTtTCTTTCAAAGACATTTTAGGATTCATAATTATAATTTATTTATTATTAATAGTAGTaTTAATTTCACCTAATTTATTAGGAGACCCAGATAATTTTATACCCGCAAACCCWATAATTACACCAATCCATATTAAACCAGAA
TNNe_Cra.septentrionalis_99    ATTTTGAGGGGCAACTGTTATTACAAGATTACTCTCAGCAATTCCTTACTTAGGAACATCTTTAGTTTATTGACTATGAGGAGGATTTTCTGTAGATAATGCAACACTAACTCGATTTTTTACTTTTCATTTCATTATTCCTTTTATTATTCTAGCCCTAACAATAATTCATTTAATATTTCTTCATGAAACAGGATCAAGAAACCCATTAGGATTAAACAGAAATTTAGATAAAATCCCATtTCATCCATACTTtTCTTTTAAAGACATTTTAGGATTCATAATTATAATTTATTTATTATTAATAGTAGtaTTAATTTCACCTAATTTATTAGGAGATCCAGATAATTTTATACCCGCAAATCcaATAAATACACCAATCCATATT?????????
TNNe_Nem.caeruleocarpus_150    CTTTTGAGGAGCTACTGTAATTACTAGATTACTATCAGCAATCCCCTACATTGGAACATCATTAGTATATTGATTATGAGGGGGATTCTCAGTAGACAATGCTACATTAACCCGATTTTTTACATTACATTTTATCATACCATTTATTATTGTTGCTTTAACTATAATTCATTTAATATTTTTACATGAAACAGGATCAAGAAATCCATTAGGATTAAATAGAAATTTAGATAAAATTCCATTTCACCCCTACTTCTCATTTAAAGATTTATTAGGATTTATAATCATAATTACAATTTTAATAATAGTAGTATTAATATCCCCAAATATATTCGGAGACCCAGATAATTTTATACCTGCAAACCCAATAATTACTCCACTACATATTAAACCAGAA
TNNe_Nem.melanocephalus_149    ATTTTGAGGGGCAACTGTTATCACTAGATTATTATCTGCAATTCCTTATTTAGGAACATCCCTAGTATATTGACTATGAGGAGGATTCTCAGTTGATAATGCTACATTAACACGATTTTTTACATTTCATTTTATTATCCCTTTTATTATTATTGCAATAACAATAATTCATTTAATATTTCTACATGAAACAGGATCAAGAAATCCATTAGGAATAAATAGAAACTTGGATAAAATTCCATTTCATCCTTATTTCTCATTCAAAGATATTTTAGGATTTATTATCATAATTACATTTTTAATTATAGTAGTATTAATATCACCAAATTTATTTGGAGATCCAGATAATTTCATACCCGCAAATCCAATAATTACTCCCCTGCATATTAAACCAGAA
TNNe_Nem.pavidus_36            ATTTTGAGGGGCAACTGTAATCACTAGATTATTATCTGCAATTCCATACCTTGGCACATCCCTTGTATACTGATTATGAGGGGGATTCTCAGTAGATAATGCTACATTAACACGATTTTTTACTTTGCATTTTATTATTCCTTTTATTATTCTAACCTTAACATTAATCCATTTAATATTCTTACATGAAACGGGTTCAAGAAACCCATTAGGGTTAAATAGAAATATAGATAAAATCCCATTTCATCCTTATTTTTCATTCAAAGACATTTTAGGATTTATTATTATAATTACATTATTAATTATAGTAGTTTTAGTATCCCCTAATTTATTTGGAGACCCTGATAATTTCATACCTGCAAATCCTATAATTACCCCTCTTCACATTAAACCAGAA
TNNe_Pik.scutellatum_153       ATTTTGAGGAGCAACTGTAATTACTAGATTATTATCTGCAATCCCATACTTAGGTACGTCTCTAGTATATTGATTATGAGGGGGATTCTCAGTAGATAATGCTACATTAACACGATTTTTTATTTTTCATTTTATTATCCCATTTATTATTCTTGCACTAACAATAATTCATTTAATATTTTTACATGAAACAGGGTCAAGAAATCCTTTAGGACTAAATAGAAATTTAGATAAAATCCCATTTCACCCTTATTTCTCATTTAAAGACATTTTAGGTTTTATTATTATAATTACATTTTTAATTATAGTAGTTTTAATTTCACCCAATATATTTGGAGACCCAGATAATTTTATACCTGCAAATCC?ATAATTACTCCTCTCCATATTAAACCAG??
TNPr_Pri.geniculata_33         ATTTTGAGGAGCTACAGTAATTACTAGACTATTATCAGCAATCCCATATTTAGGAACATCTCTTGTATATTGATTATGGGGAGGATTTTCTGTTGATAATGCTACTTTAACCCGATTTTTTTCATTTCATTTTATTATCCCATTTATTATTATTGCTTTAACTATTATTCATTTAATATTTTTACATGAAACAGGATCAAGAAATCCTATAGGAATAAATAGAAATTTAGACAAAATTCCATTCCACCCTTATTTTTCATTTAAAGATATATTAGGATTTATTATTATAATTACTATATTAACCTTAGTAATTTTAATCTCACCAAATATATTTGGAGACCCAGATAATTTTATACCAGCAAACCCTATAATTACACCCCTTCATATTAAACCAGAA
TNPr_Pri.testacea_178          ATTTTGAGGAGCAACAGTTATTACTAGATTACTATCAGCTATCCCATATTTAGGAACATCTATAGTATACTGATTATGAGGAAGATTTTCTATTGATAATGCCACTTTAACACGTTTCTTTACATTTCACTTTATTATTCCATTTATTATTATTGCTTTAACCATTATTCACTTAATATTTTTACACGAAACAGGATCAAGAAATCCTTTAGGGGTTAATAGAAATTTAGATAAAATTCCTTTTCACCCTTATTTTTCTTTTAAAGATATTTTAGGATTTATTATTATAATTACTATATTAATTATAGTAATTTTAATTTCACCTAATATATTTGGTGACCCTGATAATTTTATGCCAGCAAATCCTATAATCACTCCACTTCATATTAAACCAGAA
TNPr_Prc.incisus_100           TTTTTGAGGGGCGACAGTAATTACTAGTCTCCTATCAGCAATCCCATACCTAGGAACATCATTAGTATATTGATTATGGGGAGGATTTTCTGTTGATAATGCAACTTTAACACGATTTTTCACATTTCATTTTATTATAGCATTTATTATTGTTGCTTTAACTATAATTCATTTAATATTTTTACACGAAACAGGATCAAGAAACCCTTTAGGAGTAAATAGAAATTTTGATAAAATCCCATTTCACCCATATTTTTCATTTAAAGATATTTTAGGGTTTATTATTATAATTACGATCCTAATTATAGTAGTTTTAATCTCACCAAATATATTTGGAGAGCCTGACAATTTTATACCAGCTAACCCCATCgtcaCACCTCTCCACATCAAACC????
TNPs_End.anemones_97           TTTTTGAGGAGCAACTGTAATTACAAGATTATTATCTGCAGTACCTTATTTAGGAATATCTATAGTATATTGACTATGAGGAGGATTTTCTGTAGATAATGCAACTTTAACCCGATTTTTTACATTTCACTTTATTATCCCATTCATAATTTTAGCCCTTACAATAATTCATTTAATATTTCTACATGAAACAGGTTCGAGAAATCCTTTAGGATTAAATAGAAATTTAGATAAAATTCCTTTTCACCCTTATTTTACTTTTAAAGATATTGTAGGATTTATAATTATAATATATTATTTAATTATAATTATTTTAATTTCACCCAATTTATTTGGAGACCCCGATAATTTTATAGCCGC?????????????????????????????????????
TNPs_Pse.fuscula_98            TTTTTGAGGGGCAACTGTAATTACTAGATTATTATCAGCAATTCCATATCTTGGAAGATCACTAGTATATTGACTTTGAGGAGGATTCTCTGTAGATAATGCAACCCTAACACGATTTTTCACCTTCCATTTCATCATCCCATTTATTATTCTTGCATTTACTTTAATTCATTTAATATTTTTACATGAAACAGGATCAAGAAATCCTCTAGGACTAAATAGAAATATAGATAAAATACCATTCCACCCCTATTTTACATTCAAAGATGTCATAGGATTTGTAATATTAATCACATTATTAATAATAATTGTATTAATTTGTCCAAACCTATTTGGAGACCCAGATAACTTTATAGCAGCAAACC????????????????????????????????
TSAn_Ane.padi_11               ??TTTGAGGAGCTACAGTTATTACAAATTTATTATCAGCTATTCCTTATTTAGGAACATTTTTAGTTCAATGATTATGAGGAGGATTTTCGATTGATAATGCTACATTAACACGATTTTTTATATTTCATTTTATTATACCATTTATTATTTTAGCTTTTACATTAATTCATTTAATATTTTTACATAATACAGGATCTAATAATCCTTTAGGAACAAATAGAAATTTAGATAAAATTTCATTTCATCCTTATTTTACATTTAAAGATATTACAGGATTCTTAATTATAATATTTTCTTTAATTATATTAATTATAATTTCACCTTACTTTCTTGGAGATCCAGATAATTTTACTCCAGCTAATTCAATAATTACACCATTACATATTAAACCAGAA
TSAn_Nes.morio_50              ?????????????????????????????????????????????????????????????????????????????????????????????????????????????????????????????????????????????????????????????????????????????????????????????????????????????????????????????????????????????????????????????????????????????????????????????????????????????????????????????????????????????????????????????????????????????????????????????????????????????
TSDo_Dol.aeneus_57             ATTTTGAGGAGCTACTGTTATTACAAATTTATTATCAGCTATTCCTTATTTAGGAAACTATTTAGTACAATGATTATGAGGAGGATTTTCAGTTGATAACGCAATATTAACACGATTTTTTACTTTTCATTTTTTAATTCCTTTTATTATTACTGCAATAACTATAATTCATTTAATATTTTTACATGAAACAGGATCAAGAAATCCTTTAGGAACAAACAGAAATTTAGATAAAATTCCTTTTCACCCTTATTTTTCATTTAAAGATATTGTAGGATTTATTATTATAATTATATTATTAATTATATTAGTTCTTATCTCACCAAATTATTTAGGTGATCCTGATAATTTTATTCCAGCAAATTCATTAGTTACTCCTATACATATTAAACCAGAA
TSDo_Dol.vestigialis_144       TTTTTGAGGAGCAACAGTAATTACTAATTTGTTATCAGCTATCCCTTATTTAGGAACCTATTTAGTACAATGATTATGAGGAGGTTTTTCTGTTGACAATGCAACATTAACACGATTTTTTACTTTTCATTTTATTATTCCTTTTATTATTGCTGCAATATCCTTAATTCATTTAATATTTTTACATGAAACAGGATCAAGAAATCCTTTAGGAACAAATAGAAATTTAGATAAAATTCCATTTCATCCATACTTTTCATTTAAAGATATTATTGGTTTTATTATTATATTAATATTATTAATTTTATTAGTACTAATTTCGCCTAATTATTTAGGAGATCCTGATAATTTTATTCCAGCAAATTCATTAGTTACTCCTCCTCATATTAAACCAG??
TSHe_Hep.dahlbomi_103          ATTTTGAGGAGCAACTGTAATTACAAATTTACTTTCAGCAATTCCATATTTAGGAACAATATTAGTTCAATGATTATGAGGAGGATTCTCAGTTGATAACCCAACTTTAACACGATTTTTTTCTTTTCACTTCCTAATTCCYTTTATTATTTTAGCAATAGTAATTATTCACTTAATATTTTTACATGAAACCGGATCTAATAATCAACTTGGAACAAATAGAAACCTTGATAAAATTCCATTTCACATACTATTTTCTTTAAAAGATTTAATTGGATTTATTATAATAATATTTATACTAATCTTATTAGTTCTTATTTCACCTAACTTCCTAGGAGATCCAGATAATTTTACCCTAGCAAATcc???taTTACTCCTCCTCAT????????????
TSHe_Pse.runari_104            ATTCTGAGGAGCCACAGTAATTACAAATTTACTTTCGGCTACCCCTTACTTAGGAGAATATTTAGTTCAATGATTATGAGGAGGATTCTCAGTAAATAATCCTACTTTAACTCGATTTTTTAGTTTCCATTTTCTTATTCCATTTATTATTACAGCAATAGTAATAATTCATTTAATATTTTTACATGAAACAGGTTCTAGAAATCCTCTAGGATCAAATAGAAATTTAGATAAATTACCATTTCACCCTTATTTTACCTTCAAAGATCTAAGAGGATTTATTATTATATTTTTATTATTAATTTTATTAATTTTAATATCTCCTAATTTATTAGGAGACCCAGATAATTTTACCTTAGCAAACCCTATAATAACTCCCCCCCACCATATCAA????
TSSe_Bra.flavens_136           ATTTTGAGGAGCTACAGTAATTACAAATTTACTTTCAGCTATCCCATATTTAGGAGACTATTTAGTACAATGATTATGAGGAGGATTTTCAGTAAATAACGCAACTTTAAATCGAK?TTTTATATTTCATTTTTTATTACCTTTTATTATTACAATATTTATTATAATTCACTTAATATTTCTTCATAATACAGGATCTAATAATCCTTTAGGTATAAATAGAAATTTAGATAAAATCCCCTTTCATCCTTATTTTACTTTTAAAGATTTAATTGGATTCATTATACTAATTATAATATTAATTTTATTGATTTTAATTTCTCCTTTTTATTTTAGTGATCCTGATAATTTTATTCCAGCTAACTCATTAGTTACTCCTCCTCATATTAAACCAGAA
TSSe_Sel.serva_105             ?????????????????????????????????ATCAGCAATTCCTTATTTAGGAGACTATTTAGTACAATGATTATGAGGAGGATTTTCTGTAGATAATGCAACATTAACACGATTTTTCACTTTTCATTTTATTATTCCTTTTATTATTAGAGCAATAACTTTAATTCATCTAATATTTTTACATGAAACAGGATCTAATAATCCTTTAGGAACAAATAGAAATTTAGATAAAATTCCTTTTCATCCCTATTTTTCATTAAAAGATATTATTGGATTTATTATTATAATAATAATATTAATTTTATTAGTATTAATTTCACCAAATTACTTAGGAGATCCTGATAATTTTATTCCAGCAAATTCAATAATTACACCTTTCCATATTAAACCAGAA
TSSt_Thr.contigua_148          ATTTTGAGGGGCTACTGTTATTACAAATCTtTTATCTGCCATTCCTTATCTaGGAGATTCATTAGTACAGtGATTATGAGGAGGATTTTCAG??GATAATGCAACATTAACcCGATtTCATATAttTCATtTTCTTATACCAttCATaATTATAGCttATACTATTATTCATTTAATATTTCTTCATATGGCAGGtaCAAGTAATCCATTAGGAACAAACAGAAATTTAGATAAAATTCCTATTCAACCTTATTTAACTATTAATGATATTATAGGTTATATATTATTAATAATATTATTATTAATACTAATtTTAATTTCTCCTAATTTATTAGGAGACCCAGATAATTTTATTCCTGCTAATTCATTAATTACTCCTCCTCATATTAAACCAG??
TSSt_Strom.delicatulus_12      TTTTTGAGGAGCTACAGTAATTACAAATTTACTATCAGCAATCCCTTATTTAGGAAATACTTTAGTACAATGATTATGAGGAGGATTTTCAGTTAATAATGCAACCTTAACACGATTTTTTATATTTCATTTTTTAATTCCTTTTATTATCCTAGCATTTACAATTATTCACTTAATATTTCTTCATAATACCGGATCAAGAAATCCTCTTGGAACAAATAGAAATTTAGATAAAATTTCTTTTCACCCTTACTTTACTTTTAAAGATATTTCAGGATTTATTATTATTATAATATTATTACTAATATTAGTATTAATTTCACCTAACTACTTAGGAGATCCAGATAATTTTATTCCAGCTAATCCTATAGTAACTCCTCCTCATATTAAACCAGAA
TSSt_Stron.filicis_51_194      TTTTTGAGGTGCAACAGTTATTACTAATCTTTTATCAGCAATCCCTTATTTAGGAATATACTTAGTTCAGTGATTATGAGGGGGATTTTCAGTTGACAACGCAACATTAACACGATTTTTCATATTTCATTTTCTTATCCCATTTATTATTTCAGCTTTAACTATTATTCATTTAATATTTTTACATAATACTGGATCAAGAAACCCTTTAGGAACAAATAGAGATTTAGATAAAATCCCATTTCATCCATATTTCACTTTCAAAGATATTTCAGGTTTTATTATTATAATAATAATATTAACATTATTAGTATTAATATCCCCAAATATATTAGGAGATCCTGATAATTTTATTCCAGCTAATCCTATAGTCACCCCCCCTCATATTAAACCAGAA
TSSt_Stron.multifasciata_13    ATTTTGAGGAGCAACAGTAATTACAAATCTACTTTCTGCTATCCCATATTTAGGAAATTATCTTGTTCAATGATTATGAGGAGGATTTTCTATTGATAATGCAACTTTAACACGATTTTTTATATTTCATTTTATTATTCCATTTATTATTTTAGCAATAACTATTATTCATCTTTTATTTCTTCATAATACAGGATCAAGAAACCCTTTAGGAACAAATAGAAATTTAGATAAAATTCCATTCCATCCATATTTTACATTTAAAGATATTATAGGATTTATAATTATACTGATAATGTTAACATTATTAGTATTAATTTCTCCTAATATTTTAGGAGATCCTGATAATTTTACCCCAGCAAATCCTTTAGTTACACCACCTCATATCAAACCTGAA
TNSu_Sus.annulata_107          TTTTTGAGGAGCTACAGTAATTACTAGATTATTATCCGCCATCCCATATTTAGGAACATCAATAGTATATTGATTATGGGGAGGATTTTCAGTAGATAATGCTACATTAACTCGATTCTTTTCATTTCATTTTATTATCCCATTTATTATTTTAGCTTTTACTTTAATTCACCTTATATTTCTTCATGAAACTGGATCTAATAACCCTTTAGGATTGAATAGAAATATAGATAAAATCCCATTTCACCCTTATTTCTCTTTTAAGGACATTTTAGGATTTATTATTATAATTTCAATTTTAGTAATAATTATTTTGATTGCACCAAATTTATTTGGAGATCCTGATAATTTTATAGCAGCTAATCCTATAAGTACTCCCATTCATATTAAACC????
TNSu_Sus.cupressi_26           TTTTTGAGGAGCAACAGTAATTACTAGATTATTATCTGCTATTCCATATTTAGGAACATCAATAGTTTACTGACTTTGAGGAGGATTTTCAGTAGATAATGCCACATTAACTCGATTTTTTTCTTTTCATTTTATTATCCCATTTATTATTTTAGCTTTTACTTTAATTCATCTAATATTTCTTCATGAAACTGGATCAAATAATCCATTAGGATTAAATAGAAATATAGATAAAATTCCTTTTCATCCTTACTTCTCTTTTAAAGATATTTTAGGTTTTATTATTATAATTACATTTTTAATTATAGTAATTTTAATTTCACCTAATTTATTTGGAGACCCTGATAATTTTATAGCAGCTAACCCTATAATTACCCCTCTTCACATTAAACCAGAA
TTMa_Mac.alboannulata_54       ATTTTGAGGAGCTACAGTTATCACAAATTTATTATCAGCAATACCATATTTAGGAACATCTCTAGTAGAATGATTATGGGGAGGATTTTCCATTGATAATGCAACCCTTACTCGATTTTATACATTTCATTTTATTATTCCTTTCATTATTTTATCTATAACTATAATCCATTTAATGTTTTTACATCAAACTGGGTCAAATAATCCCTTAGGAACAAATAGAAATTTAGATAAAATTCCCTTCCACCCATACTTTACCTTTAAAGATATTATAGGATTTATAATTATATTAATTTGCTTAATTAATTTAATTTTAATTAATCCTAACATATTAGGAGATCCAGATAATTTTATACCTGCAAATTCATTAATTACACCCCCCCATATTAAACCAGAA
TTMa_Mac.ribis_109             ?????????????????????????????????????????????????????????????CTAGTAGAATGATTATGGGGAGGTTTCTCTATCGATAACGCAACTTTAACTCGTTTTTATACCTTTCATTTTATTATTCCTTTTATTATTTTATCTTTAACTTTAATCCATTTAATATTTCTTCATCAAACTGGATCAAATAACCCATTAGGAACAAATAGAAACCTAGATAAAATCCCCTTTCACCCATATTTTACATTTAAAGATATTGTAGGATTTATTATTATACTAATTTGCTTAATTATCTTAATTTTAATTAATCCTAATTTATTAGGAGATCCAGATAATTTTATACCTGCAAACTCATTAATTACACCACCTCATATTAAACCAGAA
TTMa_Pac.antennata_116         ATTTTGAGGAGCTACAGTAATTACTAATTTATTATCCGCAATCCCTTATTTAGGAACATTTTTAGTAGAATGATTATGAGGAGGATTTTCAATTGATAATGCTACTTTAACTCGTTTTTATACTTTTCATTTTATTATTCCATTTATTATTCTATCTATAACTTTAATTCATTTAATATTTCTTCATCAAACCGGATCTAATAACCCCTTAGGGACTAATAGAAATCTTGATAAAATCCCCTTTCATCCTTATTTTACTTTTAAAGATATTATTGGATTTATTATTATATTAATTTGCTTAATTAATTTAA??TTAATTAATCCTAATTTATTAGGAGACCCTGATAATTTTATACCAGCAAATT??MTTATCACACCCCCTCATATAAAACCTGAA
TTMa_Pac.rapae_55              GTTTTGAGGTGCTACAGTAATTACTAATCTACTATCCGCAATTCCTTATTTAGGGACATTTTTAGTAGAATGATTATGGGGTGGATTTTCAATTGATAATGCAACCTTAACTCGTTTCTATACTTTTCATTTTATTATTCCTTTTATTATTTTATCAATAACTTTAATTCATTTAATATTTCTTCATCAAACTGGATCAAATAATCCTCTAGGAACTAATAGAAATCTAGATAAAATCCCATTTCACCCTTATTTTACTTTTAAAGATATTATTGGATTTATTATTATATTAATTTGTTTAATTAATTTAATTTTAATTAATCCTAATTTACTAGGAGACCCTGATAATTTTATACCAGCAAACTCACTTATTACACCACCTCATATTAAACCTGAA
TTMa_Pac.simulans_111          ?????????????????????????????????????????????????????????????????????????????????????????????????????????????????????????????????????????????????????????????????????????????????????????????????????????????????????????????????????????????????????????????????????????????????????????????????????????????????????????????????????????????????????????????????????????????????????????????????????????????
TTPe_Per.rubi_112              ATTTTGAGGGGCAACAGTTATTACAAACTTACTTTCAGCTATTCCTTATTTAGGAGAATTTCTTGTTCAATGATTATGGGGGGGATTTTCTGTTGATAATGCAACACTTACACGATTTTTTACATTTCACTTTATTATTCCATTTATTATTATAGCTTTAACTATAGTTCATTTAATATTTCTTCATCAAACTGGATCTAATAACCCCCTAGGAACAAATAGAAATTTAGATAAAATACCCTTTCATCCTTATTTTTCAACAAAAGATATAATTGGATTTATAATTATATTAATAATGTTAATTCTTATTGTATTAATTTCCCCTAATTTATTAGGAGATCCAGATAATTTTATTCCTGCAAACTC???????????????????????????????
TTTe_Ten.koehleri_113          ATTCTGAGGAGCAACTGTTATTACAAATCTATTATCAGCTATCCCTTATTTAGGGACATTTTTAGTAGAATGATTATGAGGAGGATTTTCTGTTGATAATGCAACATTAACTCGATTTTTTACCTTTCATTTTATTATTCCTTTTATTATTCTAGCTTTAGTAATAATTCATTTAATATTTCTTCATCAAACAGGATCAAATAATCCTTTAGGAACAAATAGAAACCTAGATAAAATTCCTTTTCACCCATATTTTTATTTAAAAGACCTAGTTGGGTTTATCATAATCATAACTATATTAATTATATTAGTATTAATTTCACCAAATTTATTAGGAGACCCAGATAATTTTATCCCAGCTAACCCWCTWG???CACCACCTCACATTAAACC????
TTSc_Sci.consobrina_114        ATTTTGAGGAGCAACAGTTATTACTAATCTATTATCAGCTATTCCTTATTTAGGTACATTTTCAGTAGAATGACTTTGGGGAGGATTTTCTGTAGATAACGCAACTCTAACTCGATTTTTTACTTTCCATTTATTATTCCCTTTTATTATTTTAATATTAACAATAATTCACTTAATATTCCTTCATCAAACAGGATCAAATAACCCTTTAGGAACAAATAGAAATTTAGATAAAATTCCCTTTCATCCATATTTTTCTTTTAAAGATTTAATAGGATTTATTATTACTTTAATAATACTAATTATATTAGTTTTAATCTCACCTAATTTATTAGGAGACCCCGATAATTTTATTCCWGCTAATCCWWTAGTAACTCCACCTCA?????????????
TTSi_Sio.sturmii_52            ATTCTGAGGAGCTACTGTAATTACAAATTTATTATCAGCAATTCCTTATTTAGGAAATTTAATAGTACAATGATTATGAGGAGGATTTTCTGTAGATAATGCAACATTAAATCGATTTTTCACATTTCATTTTATTATTCCATTTATTATTTCAATAATAGTAATAATTCATTTAATATTTCTTCATGAAAATGGATCAAATAATCCTTTAGGATTAAACAGAAATTTAGATAAATTACCTTTTCATCCATATTACACTTTTAAGGATATTATTGGAATAATTATTATAATAATATTATTAATTATATTGATTATAATTTCTCCTAATTTATTAGGAGACCCTGATAATTTTACTCCAGCTAACCCCCTAGTTACCCCTCCTCATATTAAACCTGAA
TTTe_Ten.campestris_56         ATTTTGGGGAGCAACTGTAATTACAAATTTATTATCAGCATTCCCATATTGAGGTATATTTTTAGTAGAATGATTATGAGGAGGATTCTCTGTTGATGATGCAACATTCACACGATTTTTCACTTTTCATTTCATTCTCTCATCTATTATTTTAGCTATAACTTTAATTCACTTAATATCTCTTCATCAAACAGGTTCAAATAATCCTTTAGGAAATAATAGAAATTTAGATAAAATTCGATTTTACCCATTTATCTCATTTGAAGATTTAGTTGGTTTCATTACAGTAATAATCTTACTAATTAATTTAGTATTAATCTCACCTAATTTATTAGGAGATCCAGATAATTTTATCCCAGCTAATCCATTAGTTACTCCACCTCATATTAAACCAGAA
TTTe_Ten.scrophulariae_14      ATTTTGAGGAGCTACAGTGATTACAAACCTCTTATCAGCTATCCCTTACTTAGGAACATTCTTAGTAGAGTGATTATGAGGAGGATTCTCTGTTGATAATGCAACATTAACACGATTTTTCACTTTCCACTCTATTATCCCATTTATCATCACCGCTTTAACCTTAATCCACCTAATATTTCTCCATCAAACAGGATCAAGTAATCCATTAGGAAGAAATAGAAACTTAGATAAAGATCCAATTCAATCAATTTTTTCCTTCAAGGACTTGTTAGGATTTATTACAATTCTATCAATACTAATAGTCCTTGTACTAATTTCACCTAACCTTCTAGGAGACCCAGATAATTTTATTCCTGCCAATCCATTAGTAACACCACCTCATATTAAACCAGAA
TTTe_Ten.ignobilis_156         ATTTTGAGGAGCAACTGTAATTACAAATTTATTATCAGCTATCCCATATTTAGGAATATTTTTAGTAGAATGATTATGAGGAGGATTTTCTGTTGATAACGCAACATTAACACGATTTTTTACCTTTCATTTTATTATCCCATTTATTATTTTAGCTATAACTTTAATCCATTTAATATTTCTTCATCAAACAGGTTCAAATAACCCTTTAGGAAGAAATAGAAATTTAGATAAAATCCCATTTCATCCATATTTTTCATTTAAAGATTTAATTGGTTTTATTATTATACTTATTTTATTAATTAACTTAGTATTAATTTCTCCAAATTTACTAGGAGATCCTGATAATTTTATCCCAGCTAACCCTTCAGTTACACCACCTCACATTAAACCAGAA
TTTp_Agl.sp_119                ATTTTGAGGAGCTACAGTTATTACAAATTTATTATCTGCAATTCCTTATTTAGGAACAATAATAGTTCAATGATTATGAGGAGGCTTTTCTGTAGATAATGCTACTTTAACTCGATTTTTTACATTTCATTTCATTATCCCTTTCATCATTATAGCTTTAACTATAATTCATCTAATATTTCTTCACCAAACAGGATCTAATAATCCTTTGGGGACAAATAGAAATTTAGATAAAATCCCTTTCCATCCATATTTCACTTTTAAAGATATTTCAGGATTTATCATAATATTATTAATTTTAACCTTACTAGTATTAATTTCTCCTAATATATTAGGAGATCCTGATAATTTTATTCCAGCTAATCCTTTTGTAACCCCTCCTCATATTAAACCAGAA
TTTo_Agl.discolor_53           ATTTTGAGGGGCTACAGTTATTACAAATTTATTATCCGCAATCCCTTATTTAGGAACAATAATAGTTCAATGATTATGAGGAGGATTCTCTGTAGATAACGCTACTTTAACTCGATTCTTTTCATTTCACTTCATTATCCCTTTTATTATTATAGCTTTAACTATAATTCATCTTATATTTCTTCATCAAACAGGATCTAACAATCCTTTAGGAACAAATAGAGACTTAGACAAAATTCCTTTTCATCCATACTTTACCTTTAAAGATATTTCAGGATTTATCATAATATTATTAATATTAACCTTACTAGTATTAATTGCTCCTAATATATTAGGAGACCCTGATAATTTTATTCCAGCTAATCCTTTAGTAACACCTCCTCATATTAAACCAGAA
TTTo_Top.tarsata_122           ATTCTGAGGAGCAACAGTAATTACAAATCTTCTATCTGCAATTCCTTACTTAGGAACCTCACTTGTTCAGTGATTATGGGGAGGATTCTCAGTAGATAATGCAACATTAAATCGATTTTTTACATTTCATTTTATAATCCCATTTATCATTATAGCTTTAACAATAATTCATTTAATATTTCTCCATCAAACAGGTTCTAATAACCCTCTAGGAACAAATAGAAATTTTGACAAAGTACCCTTTCATCCTTATTTCACTTTTAAAGATATTTCAGGATTTATTATAATACTATTTATATTAATTTCATTAGTAATAATTTCCCCAAATTTATTAGGTGACCCAGATAACTTTATCCCTGCTAACCCTATAGTAACTCCTCCCCATATT?????????

[28S: 999 bases, positions 1260-2258]
Xiph_Xip.prolongata_124        TTGAAAAGAACTTTGAAGAGAGAGTTCAAGAGTACGTGAAACCGTTCAGGGGTAAACCTGAGAAACCCAAAAGATCGAAT-GGGGAGATTCACCGTAAGCGGGGCAGGC-TCTGCGCGKGTTCGCGATGT------TGCGG---------TTTCGGTCGCG-ACACGCGTC-T--CGCGCTCG---A-CGTTCGGCCTCGCCGGCGTGCACTTCTCCC--CTAGTAGGACGTCGCGACCCGTTGGGTGTCGGTCTACGGCACG-GGTGGAGGTCCGCGGAT------GTCAGCACCT------CGC-GGTGCTCGTCCCGAGCCACCCGA-GCGCCTGATCGGCTGCTCGACGGTAC---GCAAAGCACGGTAT-AGGGCCGCAG-TCGTTCGCGA----GTGCGTCC--AG-CCC--GTCGAAAGCGGG-GTCAGTGCATAACCCGATGGTAACGGACTTCGCGCCGTCCTCGGGCCTGACTCGCTGTTGGTCGACGGTGTTCTCGGACTGGCCAA---GAAAT--------GTATATCGGTCGGCGACGCTATTGCTTTGGGTACTTTCAGGACCCGTCTTGAAACACGGACCAAGGAGTCTAACATGTGCGCGAGTCATTGGG-AC---TTGAAAAGCCTAAAGGCGCAATGAAAGTGAAGGTG-GACC-TCGCGTCAACCGAGGGAGGATGGGTCGCGTCGAGGCGCGATCTCGCACTCCCGGGGCGTCTCGCTCTCATTGCGAGATGAGGCGCACCCAGAGCGTACACGTTGGGACCCGAAAGATGGTGAACTATGCCTGGTCAGGATGAAGTCAGGGGAAACCCTGATGGAGGTCCGTAGCGATTCTGACGTGCAAATCGATCGTCGGAACTGGGTATAGGGGCGAAAGA-CTACT-CGAACCATCTAGTAGCTGGTTCCCTCCGAAGTTTCCCTCA-GGATAGCTGGCACTCGC----TAGAA---------GCG--AGTTTCATCCGGTAA
Xyel_Xye.curva_62              ???????????????????????????????????????????????????????????????????????????????????????????????????????????????????????????????????????????????????????????????????????????????????????????????????????????????????????????????????????????????????????????????????????????????????????????????????????????????????????????????????????????????????????????????????????????????????????????????????????????????????????????????????????????????????????????????????????????????????????????????????????????????????????????????????????????????????????????????????????????????????????????????????????????????????????????????????????????????????????????????????????????????????????????????????????????????????????????????????????????????????????????????????????????????????????????????????????????????????????????????????????????????????????????????????????????????????????????????????????????????????????????????????????????????????????????????????????????????????????????????????????????????????????????????????????
Argi_Arg.ustulata_25           TTGAAAAGAACTTTGAAGAGAGAGTTCAAGAGTACGTGAAACCGTTCAGGGGTAAACCTGAGAAACCCGAAATTTCGTATTGGGGTGATTCATCGTCAACGGTGTCGGCTTCGTCATGGTTTCGCGATG--------CTGGGACTCC-----GCGTTCGCG-GTACGCTGC-CAT-GCGA--------TGCCCGTCATCGACGACGTGCACTTCTCCC--CTTGCAGGACGTCGCGACCCGTTGGGCGTCGGTCTACGGCCCGAGTCGGTAGCCTGTT---------CTCGGCGTTCG-----TTC--GC-CG-GGGGCAGACC-GTCGG-TTGCCCGGCCGGCTGCTCGGCGGTAC---CCG---TACGGTAT-CTAGCCGCA-----T-C-GAATT----GCGTCC--AG-TCC--GTCGCAAGCGAG-ACCAGCG-TTC-GCCGGTGGT--CGGACCATGCGCCGGCCCCGGAACTGGTCGGCTGTTCGCAGACGGTGTCCTCGGACGGGCTA-------TAATTT------TTACCGGTCGGCGACGCTATTGCTTCGGGTACTTTCAGGACCCGTCTTGAAACACGGACCAAGGAGTCTAGCATGTGCGCGAGTCATTGGG-ATT--TTGAAA--CCTAAAGGCGCAATGAAAGTGAAGGTC-AACC-ACGCGTTGACCGAGGGAGGATGGGTCGCGTCGCGGCGCGGTCCCGCACTCCCGGGGCGTCTCGTTCTCATCGCGAGAAGAGGCGCACCCAGAGCGTACACGTTGGGACCCGAAAGATGGTGAACTATGCCTGGTCAGGACGAAGTCAGGGGAAACCCTGATGGAGGTCCGTAGCGATTCTGACGTGCAAATCGATCGTCGGAACTGGGTATAGGGGCGAAAGA-CTAAT-CGAACCATCTAGTAGCTGGTTCCCTCCGAAGTTTCCCTCA-GGATAGCTGGCACTCGTGCG-GAAAA--ATTTTGAACG--AGTCTCATCCGGTAA
Blas_Bla.filiceti_137          ???????????????????????????????????????????????????????????????????????????????????????????????????????????????????????????????????????????????????????????????????????????????????????????????????????????????????????????????????????????????????????????????????????????????????????????????????????????????????????????????????????????????????????????????????????????????????????????????????????????????????????????????????????????????????????????????????????????????????????????????????????????????????????????????????????????????????????????????????????????????????????????????????????????????????????????????????????????????????????????????????????????????????????????????????????????????????????????????????????????????????????????????????????????????????????????????????????????????????????????????????????????????????????????????????????????????????????????????????????????????????????????????????????????????????????????????????????????????????????????????????????????????????????????????????????
Ceph_Cal.filiformis_127        ???????????TTTGAAGAGAGAGTTCAAGAGTACGTGAAACCGTTCAGGGGTAAACCTGAGAAACCCGAAAGATCGAAA-GGGGAGATTCATCGTCGGCGAAGCTGGCCTCACGGCGGTT-CGTGATGTCCG---CGCGCGATTTCG-GTCGCGGGCGCG-GCACGCGTC-CGTCATGTTT----A-CGTCCGGCGGCGTCGGCGTGCACTTCTCCT--CTAGTAGGACGTCGCGACCCGTTGGGTGTCGGTCTACGGCCCG-GGTGGTAGTCTGTTGTGCGAGG-TACCGCGTCGCAAG-ACGCGATTGCCTCGCCCAGACC-CTCGG-AGGCCCGGCCGGCTGCCCGGCGGTATAATTCGAAACACGGTAT-CGGGCCGCACGCAATTTATTGCGC--TGCGTCG--GA-CCC--GCCGCAAGCGAGTGTCAGTG-TTT-CCCGTTGTGA-CGGACCAAGCGCCGTTCTCGGGCCTGACCAGCTGTTGGCAGGCGGTGCTCCCCGACAGGCTCTTTTAACATATG-----ATATACCGGTCGGCGATGCTAATGCTTTGGGTACTTTCAGGACCCGTCTTGAAACACGGACCAAGGAGTCTAACATGTGCGCGAGTCATTGGGGACTATGTGGAA-GCCCAAAGGCGCAATGAAAGTGAAGGTC-GGCC-TCGCGCCGACCGAGGGAGGATGGGCCGCGTCACGATGCGGCTCCGCACTCCCGGGGCGTCTCGTTCTCATTGCGAGAGGAGGCGCACCCAGAGCGTACACGTTGGGACCCGAAAGATGGTGAACTATGCCTGGTCAGGACGAAGTCAGGGGAAACCCTGATGGAGGTCCGTAGCGATTCTGACGTGCAAATCGATCGTCGGAACTGGGTATAGGGGCGAAAGA-CTAAT-CGAACCTTCTAG?AGCTGGTTCCCTCCGAAGTTTCCCTCA-GGATAGCTGGCACTCGTACGTTCTTATGAAC????????????????????????
Ceph_Jan.compressus_61         TTGAAAAGAACTTTGAAGAGAGAGTTCAAGAGTACGTGAAACCGTTCAGGGGTAAACCTGAGAAACCCGAAAGATCGAAA-GGGGAGATTCATCGTCGGCGAAGCTGGCCTCACGGCGGTT-CGTGATGTCCG---TGCGCGA-TCTCGGTCGCGCGCGCG-GCACGCGTC-CGCCATGTTA----A-CGTCCGGCTGTGCCGGCGTGCACTTCTCCC--CTAGTAGGACGTCGCGACCCGTTGGGTGTCGGTCTACGGCCCG-GGTGGTAGTCTGTTGCGAGAAGGTCCGGCGTCTCACCGACGCCGGTGCCTCTCCCAGACC-CTCGG-AGTCCCGACCGGCTGCCCGGCGGTATAATTCGAAACACGGTAT-CGAGCCGCAC-GCCCTCTGGGCGA--TGCGTCG--GG-CCC--GCCGCAAGCGAGTGTCAGTGTTTT-CCCGGTGGCG-CGGACCCAGTGCCGTCCCCGGGCCTGGCCAGCTGTTGGCAGGCGGTGCTCTCCGACAGGCTCTTTCATGATATATAT-AATATACCGGTCGGCGATGCTAATGCTTTGGGTACTTTCAGGACCCGTCTTGAAACACGGACCAAGGAGTCTAACATGTGCGCGAGTCATTGGG-ACTATGTGGAA-GCCTAAAGGCGCAATGAAAGTGAAGGTC-GGCC-TCGCGCCGACGGAGGGAGGATGGGCCGCGTCACGATGCGGCTCCGCACTCCCGGGGCGTCTCGTTCTCATTGCGAGAGGAGGCGCACCCAGAGCGTACACGTTGGGACCCGAAAGATGGTGAACTATGCCTGGTCAGGACGAAGTCAGGGGAAACCCTGATGGAGGTCCGTAGCGATTCTGACGTGCAAATCGATCGTCGGAACTGGGTATAGGGGCGAAAGA-CTAAT-CGAACCATCTAGTAGCTGGTTCCCTCCGAAGTTTCCCTCA-GGATAGCTGGCACTCGTGCGTTCTTATGAACCGAAGCG--AGTCTCATCTGGTAA
Dipr_Gil.hercyniae_128         TTGAAAAGAACTTTGAAGAGAGAGTTCAAGAGTACGTGAAACCGTTCAGGGGTGAACCTGAGAAACCCGAAAGATCGAAC-GGGGAGATTCATCGTCAGCGACGCAGGCTTCGCCGCGGCT-CGTGATG--------TCGGG--ACCT---CGCGTCCACG-GCACTCGGT-CGCGGTGCA-----A-TGTCCGGTGGCGCCGTCGTGCACTTCTCCC--CTAGTAGGACGTCGCGACCCGTTGGGTGTCGGTCTAAGGCCCG-GTCGGSTGCCTGT----------CTCGGCGTT-------CGC--GT-C--GGGGCAGACC-CCCGG-TTGCCCGTCSGKSTGCKCGGGGATAC---RCG---CACGGTATGAGAGCCGCT-----T-T-GTAC----TGCGTCG--GG-CCC--GCCGCAAGCGCG-GTCCGCG-ATT-CCCGGTGGT--CGGACCCAGCGCCGTRCCCGGGCCTGGCCAGCTGTTGGCTGGCGGTGTCCTCTCGCTGGCTTGTGWKAATTTTTCA----GATACCGGTCGGCGACGCTATTGCTTTGGRTACTTTCAGGACCCGTCTTGAAACACRGACCATGAAGTCTAACATGTGCGCGAGTCATTGGG-AC---GAGCAA-ACCTGAAGGCGAAATGARAGTAARGGTC-GACC-CAGCGCCGACCGAKSGAGGATGGRTCGCGTCACGATGCGACCMCGCACTCCGDGGGCGTCTTGTTCTCATTGCGAVAAGGRGCGCACCCAKAGCGTTCACKTTGAWRCCCGAAATATGGTGAACTATGCCTGGTCAGGAWRAACTCTGGGGAAACCCTGATGGAGGTCCGTAGCGATTCTGACGTGCAAATC?ATCGTCGGAACTGGGTATAGGGGCGAAAGA-CTMAT-C?AACC?TYTCGTA?CTGGTTCCCYCCGAAGTTTCCCT??????????????????????????????????????????????????????????
Dipr_Neo.sertifer_129          ??????????????GAAGAGAGAGTTCAAGAGTACGTTAAACCGTTCAGGGGTAAACCTGAGAAACCCGAAAGATCGAAC-TGAAAGATTCATCGTCAGCGACGCAGGCTTCACCGCGGCT-TGTGATG--------TCTGG--ACCT---CGCGTCCACG-GCACTCGGT-CGCGATGCA-----A-TGTCTGGCGGCGCTGGCGTGCACTTTTCCC--CTGGTGGGACACCGCGACCCGTTGGGTGTCGGTCTAAGGCCCG-GTCGGTCGCCTGT----------CTCGGCGTT-------TGC--GT-C--TGGGCGGACC-CCTGG-TTGCCCGTTCAGCTGCCCGGGGGTAC---CCG---CAAGGTAA-AGAGCCGCA-----T-T-TAAC----TGCGTCG--GG-CCC--GCCGCAAGCGCG-GTCAGCG-ATT-CCCGGTGGT--CGGACCTAGCGCCGTTCCCGGGCCTGGCCAGCTGTTGGCTGGCGATGTCCTCTGGCTGGCTTGTGCAAATTAT-CA----GATACCGGTCGGCGACGCTATTGCTTTGGGTACTTTCAGGACCCGTCTTGAAACACGGACCAAGGAGTCTAACATGTGCGCGAGTCATTGGG-AC---GAGCAA-GCCTAAAGGCGAAATGAAAGTAAAGGTC-AGCC-CAGCGCTGACMGAGAGAGGATGGGCCGCGTCACGATGCGGCCCCGCACTCCCGGGGCGTCTCGTTCTCACTGCGAGAAGAGGCGCACCCAGAGCGTACACGTTGGGACCCGAAAGATGGTGAACTATGCCTGGTCAGGACGAAGTCAGGGGAAACCCTGATGGAGGTCCGTAGCGATTCTGACGTGCAAATCGATCGTCGGAACTGGGTATAGGGGCAAAAGA-CTAAT-CSAACCATCTAGTAGCTGGTTTCTTCCGAAGTTTCCCTCA-GGATAGCTGGCATTAGCG---TACAA--AACGTACACG--AATCTCATCCGGTGA
Mega_Meg.thor_130              TTGAAAAGAACTTTGAAGAGAGAGTTCAAGAGTACGTGAAACCGTTCAGGGGTAAACCTGAGAAACCCGAAAGATCGAAT-GGGGAGATTCATCGTCAGCGGAGTCGTCTTCGCCTCGGCG-TGCGATG--------CCGGGAAA----TTCGTTTCCACG-GCACTCCGT-CGGGGTGTTA----A-TGCACGGCAACGCGGGCGTGCACTTCTCCC--CTAGTAGGACGTCGCGACCCGTTGGGTGCCGGCCTACGGTCCG-GTGGGCCGCCTAT----------CCCGGCGTTTAA---TCGC--GT-CG-TGGACAGACC-CCCGG-TTACCCGGCCGGCTGCTCGGCGGTAC---TCG---CACGGTAT-CGGGCCGCA-----T-TCGAACT----GCGTCC--AG-CCC--GCCGCAAGCGCG-GTCAGTGTATA-CCCGTCGGT--CGGACCTAGTGCCGTCCCCGGGCCTGACCAGCTGTTGGTCGGCGGTGTCCTCGGACTGGCCC--TCGAACTTA------TGATACCGGTCGGCGACGCTATTGCTTTGGGTACTTTCAGGACCCGTCTTGAAACACGGACCAAGGAGTCTAACATGTGCGCGAGTCATTGGG-AAC--GTATGAAACCTAAAGGCGCAATGAAAGTGAAGGTC-GGCCTTTGTGCCGACCGAGGGAGGATGGGTCGCGTCAAGATGCGGCCCCGCACTCCCGGGGCGTCTCGTTCTCATTGCGAGAAGAGGCGCACCCAGAGCGTACACGTTGGGACCCGAAAGATGGTGAACTATGCCTGGTCAGGACGAAGTCAGGGGAAACCCTGATGGAGGTCCGTAGCGATTCTGACGTGCAAATCGATCGTCGGAACTGGGTATAGGGGCGAAAGA-CTAAT-CGAACCATCTAGTAGCTGGTTCCCTCCGAAGTTTCCCTCA-GGATAGCTGGCACTCGGGA--TTCTT--ATTTTGAACGCGAGTCTCATCCGGTAA
Orus_Oru.abietinus_183         TTGAAAAGAACTTTGAAGAGAGAGTTCAAGAGTACGTGAAACCGTTCAGGGGTAAACCTGAGAAACCCGAAAGATCGAGT-GGGGAGATTCATCGTCAGCGAAGTCGGATCCCCGTTGGGATCGCGATGCGGGTGACCCGGGC-CCTCG-TGGTACCCACGGTCCCTCGGCACGCGTCCCTCGGGGAACGTCCGGCGGCGTCGGCGCGCACTTCTCCC--CTGGTAGGACGTCGCGACCCGTCGGGTGTCGGTCTACGGCTCG-GGCGGTTGCCTGT----------CCCGTCGCTTCGG---TGC--AC----GGGACAGACC-CCCGG-TGTCCCGGCCGGCTGCTCGGCGGTAC---TCG---TACGGTAT-TGGGCCGCAA-AAATGTTGAAC----TGCGTCGCAGGGCCC--GCCGCAAGCGCG-GTCAGTG---AACCCGGATGCG-CGGACCAAGCGCCGCCCCCGGACCTGGCCAGCTGTTGGCAGGCGGTGTCCTCGGACAGGCCGAATGG------------CGATACCGGTCGGCGACGCTACTGCTTTGGGTACTTTCAGGACCCGTCTTGAAACACGGACCAAGGAGTCTAACATGTGCGCGAGTCATTGGG-ACC--GAGGAA-GCCTAAAGGCGAAATGAAAGTGAAGGTC-GGCC-CAGCGCCGACCGAGGGAGGATGGACGGCGTCACGATGCCGTCCCGCACTCCCGGGGCGTCTCGTTCTCATTGCGAGAAGAGGCGCACCCAGAGCGTACACGTTGGGACCCGAAAGATGGTGAACTATGCCTGGTCAGGACGAAGTCAGGGGAAACCCTGATGGAGGTCCGTAGCGATTCTGACGTGCAAATCGATCGTCGGAACTGGGTATAGGGGCGAAAGA-CTAAT-CGAACCATCTAGTAGCTGGTTCCCTCCGAAGTTTCCCTCA-GGATAGCTGGCACTCGCGTGTTCCCAGGAACCTGTGCG--AGTCTCATCTGGTAA
Pamp_Aca.erythrocephala_37     TTGAAAAGAACTTTGAAGAGAGAGTTCAAGAGTACGTGAAACCGTTCAGGGGTAAACCTGAGAAACCCGAAAGATCGAAT-GGGGAGATTCATCGTCGGCGAAGCTGGCTTCGCCGTGGCT-CGCGATG--------CTGCGATTCTT---CGGGATCGCG-GCACACGGC-CGCGGCGCTC----A-TGTCCGGCGACGCCGGCGTGCACTTCTCCC--CTAGTAGGACGTCGCGACCCGTTGGGTGTCGGTCTAAGGCCCG-GTGGGATGCCTGT----------TCCGTCGTTAA-----CGC--GC-AC-GGGACAGACC-CCCGG-TTGCCCGGCCGGCTGCCCGTCGGTAC---TCG---CAAGGTAT-CGGGCCGCA-----T-C-GAATG---TGCGTCG--GG-CCC--GCCGCAAGCGCG-GTCAGTG-TTT-CCCGGTGTT--CGGACCTAGCGCCGTTCCCGGGCCTGCCCAGCTGTTGGCCGGCGGTGTCCTTTGACAGGCTCGCCCGTTA---------TGATACCGGTCGGCGACGCTACTGCTTTGGGTACTTTCAGGACCCGTCTTGAAACACGGACCAAGGAGTCTAACATGTGCGCGAGTCATTGGG-ACT--ATTGAA-ACCTAAAGGCGCAATGAAAGTGAAGGTCCAGCC-TCGCGCTGACCGAGGGAGGATGGGCCGCGTCACGATGCGGCCCCGCACTCCCGGGGCGTCTCGTTCTCATTGCGAGATGAGGCGCACCCAGAGCGTACACGTTGGGACCCGAAAGATGGTGAACTATGCCTGGTCAGGACGAAGTCAGGGGAAACCCTGATGGAGGTCCGTAGCGATTCTGACGTGCAAATCGATCGTCGGAACTGGGTATAGGGGCGAAAGA-CTAAT-CGAACCATCTAGTAGCTGGTTCCCTCCGAAGTTTCCCTCA-GGATAGCTGGCACTCGCG---TGCTC--AAAGTACACG--AGTCTCATCCGGTAA
Pamp_Neu.saltuum_59            TTGAAAAGAACTTTGAAGAGAGAGTTCAAGAGTACGTGAAACCGTTCAGGGGTAAACCTGAGAAACCCGAAAGATCGAAT-GGGGAGATTCATCGTCAGCGGCGCAGGCTTCGCCGTGGCT-CGTGATG--------TCGGGG-TCCA---CGGATCCACG-GCACTCGGC-CGCGGTGCT-----A-TGTCCGGCAACGCCGGCGTGCACTTCTCCC--CTAGTGGGACGTCGCGACCCGTTGGGTGTCGGTCTACGGCCCG-GTGGGCTGCCTGT----------TCCGTCGTTAA-----CGC--GCAC--GGGACAGACC-CCCGG-TTGCCCGGCCGGCTGCCCGGCGGTAC---TCG---CAAGGTAT-CGGGCCGCA-----T-TTGAACTGTGTGCGTCG--GG-CCC--GCTGCAAGCGCG-GTCAGAG-TTT-CCCGGTGGT--CGGACCTAGCGCCGTCCCCGGGCCTGGCCAGCTGTTGGCCGGCGGTGTCCTTTGACTGGCTCATAAC-------------GATACCGGTCGGCGACGCTACTGCTTTGGGTACTTTCAGGACCCGTCTTGAAACACGGACCAAGGAGTCTAACATGTGCGCGAGTCATTGGG-AAC--ATTGAA-ACCTAAGGGCGCGATGAAAGTGACGGTCCAGCC-TCGCGCTGACCGAGGGAGGATGGGCCGCGTCACGATGCGGCCCCGCACTCCCTGGGCGTCTCGTTCTCATTGCGAGATGAGGCGCACCCAGAGCGTACACGTTGGGACCCGAAAGATGGTGAACTATGCCTGATCAGGACGAAATCAGGGGAAACCCTGATGGAGGTCCGTARCGATTCTGACGTGCAAATCGATCGTCGGAACTGGGTAAAGGGGCAAAAGAACTAATTCGAACCAT???????CTGGTTCCCTCCGAAGTTTCCCTCA-GGAT?GCTGGCACTC??G---TACTC---AAGTC??C---AGTY-CATCCGGTAA
Perg_Gil.tuxius_232            ???????????????ATGAGAGAGTTCAAGAGTACGTGAAACCGTTCARGGGTAAACCTGAGAAACCCGAAAGATCGAAC-GGGGAGATTCATCGTCAGCGACGTCGGCTTCGCCGTGACT-CGTGATG--------TCGGGG-ACCC---CGCGTCCACG-GCACATGGY-CSCGTTGCGT----TATGCCCGGCGGCGTCGGCGTGCACTTCTCCC--CTAGTAGGACGTCGCGACCCGTTGGGCGTCGGCATAAGGCCCG-TACGGTAGCCTGT----------CTCGGTGCT-------TGC--GC-C--GGGGCAGACC-CTCGG-TCGCCCGGCCGGCTGCCCGGCGGTAC---TCG---CACGGTAT-CGAGCCGCA-----T-C-GAACT---TGCGTCC--AG-CCC--GTCGCAAGCGCG-GTCAGCG-ATT-CCCGGTGGT--CGGACCTAGCGCCGTCCCCGGGCCTGGCCAGCTGCTGGCAGACGGTGCCCTCGGACCGGCTCGCTCG------------TATTACCGGTCGGCGACGCTACTGCTTTGGGTACTTTCAGGACCCGTCTTGAAACACGGACCAAGGAGTCTAACATGTGCGCGAGTCATTGGG-AC---ATCGAA-ACCTAAAGGCGCAATGAAAGTGAATGTC-AGCC-CAGCGCTGACAGAGGGAGGATGGGTCGCGTCACGATGCGGCCCCGCACTCCCGGGGCGTCTCGTTCTCATTGCGAGAAGAGGCGCACCCAGAGCGTACACGTTGGGACCCGAAAGATGGTGAACTATGCCTGGTCAGGACGAAGTCAGGGGAAACCCTGATGGAGGTCCGTAGCGATTCTGACGTGCAAATCGATCGTCGGAACTGGGTATAGGGGCGAAAGA-CTAAT-CGAACCATCTAGTAGCTGGTTCCCTCCGAAGTTTCCCTCA-GGATAGCTGGCACTCGCG---TGCRA--AACGTACACG--AGTCTCATTCGGTAA
TAEm_Am.carpini_152            ?TGAAAAGAACTTTGAAGAGAGAGTTCAAGAGTACGTGAAACCGTTCAGGGGTAAACCTGAGAAACCCGAAAGATCGAAC-GGGGAGATTCATCGTCAGCGGAGTTGGCTTCTCCGCGGCT-CGTGATG--------TCGGG--ACCC---CGTGTCCACG-GCACTCGGC-CGCGGTGCTT----A-CGTCCGACGACGCCGGCGTGCACTTCTCCC--CTAGTAGGACGTCGCGACCCGTTGGGTGTCGGTCTAAGGCCCG-GTGGGCTGCCTGT----------CTCGGCGTT-------CGC--GT-C--GGGGCAGACC-CCCGG-TTGCCCGTCCGACTGCCCGGCGGTAC---CCG---CACGGTAT-TGAGCCGCA-----T-T-GAAC----TGCGTCG--GG-CCC--GCCGCAAGCGCG-GTCAGCG-ATT-CCCGGTGGT--CGGACCTAGCGCCGTCCCCGGGCCTGGCCAGCTGTTGGCAGGCGGTGTCCTCTGACTGGCTCATTTGAAATATTAAA----ATACCGGTCGGCGACGCTATTGCTTTGGGTACTTTCAGGACCCGTCTTGAAACACGGACCAAGGAGTCTAACATGTGCGCGAGTCATTGGG-AC---ACGCAA-ACCTAAAGGCGAAATGAAAGTGAAGGTC-AGCC-TAGCGCTGACCGAGGGAGGATGGGCCGCGTCACGATGCGGCCCCGCACTCCCGGGGCGTCTCGTTCTCATTGCGAGAAGAGGCGCACCCAGAGCGTACACGTTGGGACCCGAAAGATGGTGAACTATGCCTGGTCAGGACGAAGTCAGGGGAAACCCTGATGGAGGTCCGTAGCGATTCTGACGTGCAAATCGATCGTCGGAACTGGGTATAGGGGCGAAAGA-CTAAT-CGAACTATCTAGTAGCTGGCTCCCTCCGAAGTTTCCCTCA-GGATAGCTGGCACTCGCG---TACAA--AACGTACACG--AGTCTCATCCGGTAA
TAAl_All.rufocinctus_225       ATGAAAAGAACTTTGAAGAGAGAGTTCAAGAGTACGTGAAACCGTTCAGGGGTAAACCTGAGAAACCCGAAAGATCGAAC-GGGGAGATTCATCGTCAGCGGGGTTGGCTTCTCCGTGGCT-CGTGATG--------TCGGG--ACCC---CGTGTCCACG-GCACTCGGC-CGCGGTGTT-----A-CGTCCGACCACGCCGGCGTGCACTTCTCCC--CTAGTAGGACGTCGCGACCCGTTGGGTGTCGGTCTACGGCCCG-GTGGGAAGCCTGT----------CTCGGCGTT-------CGC--GT-C--GGGGCAGACC-CCCGG-TTGCCTGTCCGGCTGCCCGGCGGTAC---CCG---CACGGTAT-AGAGCCGCA-----T-T-GAAC----TGCGTCG--GG-CCC--GCCGCAAGCGCG-GTCAGCG-ATT-CCCGGTGGT--CGGACCTAGCGCCGTCCCCGGGCCTGGCCAGCTGTTGGCAGGCGGTGTCCTCTGACAGGCTCATTTGAAATATTAAC----ATACCGGTCGGCGACGCTATTGCTTTGGGTACTTTCAGGACCCGTCTTGAAACACGGACCAAGGAGTCTAACATGTGCGCGAGTCATTGGG-AC---ACGCAA-ACCTAAAGGCGAAATGAAAGTGAAGGTC-AGCC-TAGCGCTGACCGAGGGAGGATGGGCCGCGTCACGATGCGGCCCCGCACTCCCGGGGCGTCTCGTTCTCATTGCGAGAAGAGGCGCACCCAGAGCGTACACGTTGGGACCCGAAAGATGGTGAACTATGCCTGGTCAGGACGAAGTCAGGGGAAACCCTGATGGAGGTCCGTAGCGATTCTGACGTGCAAATCGATCGTCGGAACTGGGTATAGGGGCGAAAGA-CTAAT-CGAACTATCTAGTAGCTGGTTCCCTCCGAAGTTTCCCTCA-GGATAGCTGGCAGTCGCG---TACAA--AACGTACACG--AGTCTCATCCGGTAA
TAAl_All.viennensis_158        TTGAAAAGAACTTTGAAGAGAGAGTTCAAGAGTACGTGAAACCGTTCAGGGGTAAACCTGAGAAACCCGAAAGATCGAAC-GGGGAGATTCATCGTCAGCGGAGTTGGCTTCACCGTGGCT-CGTGATG--------TCGGG--ACCC---CGTGTCCACG-GCACTCGGC-CGCGGTGTC-----A-TGTCCGACGACGCCGGCGTGCACTTCTCCC--CTAGTAGGACGTCGCGACCCGTTGGGTGTCGGTCTACGGCCCG-GTGGGATGACTGT----------TTCGGCGTT-------CGC--GT-C--GGGGCAGACC-CCCGG-TTGCCCGTCCGGCTGCCCGGCGGTAC---CCG---CACGGTAT-AGAGCCGCA-----T-T-GAAC----TGCGTCG--GG-CCC--GCCGCAAGCGCG-GTCAGCG-ATT-CCCGGTGGT--CGGACCTAGCGCCGTCCCCGGGCCTGGCCAGCTGTTGGCTGGCGGTGTCCTCTGACTGGCTCATTTGAAATAATAAT----ATACCGGTCGGCGACGCTATTGCTTTGGGTACTTTCAGGACCCGTCTTGAAACACGGACCAAGGAGTCTAACATGTGCGCGAGTCATTGGG-AC---ACGCAA-ACCTAAAGGCGAAATGAAAGTGAAGGTC-AGCC-TAGCGCTGACCGAGGGAGGATGGGCCGCGTCACGATGCGGCCCCGCACTCCCGGGGCGTCTCGTTCTCATTGCGAGAAGAGGCGCACCCAGAGCGTACACGTTGGGACCCGAAAGATGGTGAACTATGCCTGGTCAGGACGAAGTCAGGGGAAACCCTGATGGAGGTCCGTAGCGATTCTGACGTGCAAATCGATCGTCGGAACTGGGTATAGGGGCGAAAGA-CTAAT-CGAACTATCTAGTAGCTGGTTCCCTCCGAAGTTTCCCTCA-GGATAGCTGGCACTCGCG---TACAA--AACGTACACG--AGTCTCATCCGGTAA
TAAl_All.calceatus_63          ???????????????????????????????????????????????????????????????????????????????????????????????????????????????????????????????????????????????????????????????????????????????????????????????????????????????????????????????????????????????????????????????????????????????????????????????????????????????????????????????????????????????????????????????????????????????????????????????????????????????????????????????????????????????????????????????????????????????????????????????????????????????????????????????????????????????????????????????????????????????????????????????????????????????????????????????????????????????????????????????????????????????????????????????????????????????????????????????????????????????????????????????????????????????????????????????????????????????????????????????????????????????????????????????????????????????????????????????????????????????????????????????????????????????????????????????????????????????????????????????????????????????????????????????????????
TAAt_Ath.cordata_65            ???????GAACTTTGAAGAGAGAGTTCAAGAGTACGTGAAACCGTTCAGGGGTAAACCTGAGAAACCCGAAAGATCGAAC-GGGGAGATTCATCGTCAGCGAAACTGGCTTCGCCGTGGCT-CGTGATG--------CTGGG--ACCT---CGCGTCCACG-GCACTCGTC-CGCGGTGTTC----AATGTCCGGTGACGCCGGCGTGCACTTCTCCC--CTAGTAGGACGTCGCGACCCGTTGGGTGTCGGTCTAAGGCCCG-GGTGGACGCCTGT----------CACGTCGTT-------CGC--GT-C--GTGACAGACC-CCCGG-TTGCCCGTCCGACTGCTCGGCGGTAC---CCG---CACGGTAT-AGAGCCGCA-----T-T-CGAC----TGCGTCA--AG-CCC--GCCGCAAGCGCG-GTCAGCG-ATT-CCCGGTGGT--CGGACCTAGTGCCGTCCCCGGGCCTGGCCAGCTGTTGGTCGGCGGTGTTCTCTGACTGGCTCA-----------CAT--TGT-ACCGGTCGGCGACGCTATTGCTTTGGGTACTTTCAGGACCCGTCTTGAAACACGGACCAAGGAGTCTAACATGTGCGCGAGTCATTGGG-AG---ACTCAA-ACCTAAAGGCGCAATGAAAGTAAAGGTC-AGCC-TAGCGCTGACCGAGGGAGGATGGGCCGCGTCACGATGCGGCCCCGCACTCCCGGGGCGTCTCGTTCTCATTGCGAGAAGAGGCGCACCCAGAGCGTACACGTTGGGACCCGAAAGATGGTGAACTATGCCTGGTCAGGACGAAGTCAGGGGAAACCCTGATGGAGGTCCGTAGCGATTCTGACGTGCAAATCGATCGTCGGAACTGGGTATAGGGGCGAAAGA-CTAAT-CGAACCATCTAGTAGCTGGTTCCCTCCGAAGTTTCCCTCA-GGATAGCTGGCACTCACG---TACAA--AATGTACACG--AGTCTCATCCGGTAA
TAAt_Ath.liberta_66            TTGAAAAGAACTTTGAAGAGAGAGTTCAAGAGTACGTGAAACCGTTCAGGGGTAAACCTGAGAAACCCGAAAGATCGAAC-GGGGAGATTCATCGTCAGCGAAACCGGCTTCGCCGTGGCT-CGTGATG--------CTGGG--ACCT---CGCGTCCACG-GCACTCGTC-CGCGGTGTTC----A-TGTCCGGTGACGCCGGCGTGCACTTCTCCC--CTAGTAGGACGTCGCGACCCGTTGGGTGTCGGTCTAAGGCCTG-GGTGGACGCCTGT----------CACGTCGTT-------CGC--GT-C--GTGTCAGACC-CCCGG-TTGCCCGTCCGACTGCCCGGCGGTAC---CCG---CACGGTAT-AGAGCCGCA-----T-T-CGAC----TGCGTCA--AGACCC--GCCGCAAGCGCG-GTCAGCG-ATT-CCCGGTGGTT-CGGACCTAGTGCCGTCCCCGGGCCTGGCCAGCTGTTGGTCGGCGGTGTTCTCTGACCGGCTCATTCGAATTTTATAT--TGTTACCGGTCGGCGACGCTATTGCTTTGGGTACTTTCAGGACCCGTCTTGAAACACGGACCAAGGAGTCTAACATGTGCGCGAGTCATTGGG-AG---ACTCAA-ACCTAAAGGCGCAATGAAAGTAAAGGTC-AGCC-TAGCGCTGACCGAGGGAGGATGGGTCGCGTCACGATGCGGCCCCGCACTCCCGGGGCGTCTCGTTCTCATTGCGAGAAGAGGCGCACCCAGAGCGTACACGTTGGGACCCGAAAGATGGTGAACTATGCCTGGTCAGGACGAAGTCAGGGGAAACCCTGATGGAGGTCCGTAGCGATTCTGACGTGCAAATCGATCGTCGGAACTGGGTATAGGGGCGAAAGA-CTAAT-CGAACCATCTAGTAGCTGGTTCCCTCCGAAGTTTCCCTCA-GGATAGCTGGCACTCGCG---TACAA--AATGTACACG--AGTCTCATCCGGTAA
TAAt_Ath.rosae_39              TTGAAAAGAACTTTGAAGAGAGAGTTCAAGAGTACGTGAAACCGTTCAGGGGTAAACCTGAGAAACCCGAAAGATCGAAC-GGGGAGATTCATCGTCAGCGAAACCGGCTTCGCCGTGGCT-CGTGATG--------CTGGG--ACCT---CGCGTCCACG-GCACTCGTC-CGCGGTGTTC----A-TGTCCGGTGACGCCGGCGTGCACTTCTCCC--CTAGTAGGACGTCGCGACCCGTTGGGTGTCGGTCTAAGGCCTG-GGTGGAAGCCTGT----------CACGTCGTT-------CGC--GT-C--GTGTCAGACC-CCCAG-TGCCCCGTCCGACTGCCCGGCGGTAC---CCG---CACGGTAT-AGAGCCGCA-----T-T-CGAC----TGCGTCA--AGACCC--GCCGCAAGCGCG-GTCAGCG-ATT-CCCGGTGGTT-CGGACCTAGCGCCGTCACCGGGCCTGGCCAGCTGTTGGTCGGCGGTGTTCTCTGACCGGCTCATTCGAATTTTATAT--TGTTACCGGTCGGCGACGCTATTGCTTTGGGTACTTTCAGGACCCGTCTTGAAACACGGACCAAGGAGTCTAACATGTGCGCGAGTCATTGGG-AG---ACTCAA-ACCTAAAGGCGCAATGAAAGTAAAGGTC-AGCC-TAGCGCTGACCGAGGGAGGATGGGTCGCGTCACGATGCGGCCCCGCACTCCCGGGGCGTCTCGTTCTCATTGCGAGAAGAGGCGCACCCAGAGCGTACACGTTGGGACCCGAAAGATGGTGAACTATGCCTGGTCAGGACGAAGTCAGGGGAAACCCTGATGGAGGTCCGTAGCGATTCTGACGTGCAAATCGATCGTCGGAACTGGGTATAGGGGCGAAAGA-CTAAT-CGAACCATCTAGTAGCTGGTTCCCTCCGAAGTTTCCCTCA-GGATAGCTGGCACTCGCG---TACAA--AATGTACACG--AGTCTCATCCGGTAA
TAAt_Ath.scutellariae_40       TTGAAAAGAACTTTGAAGAGAGAGTTCAAGAGTACGTGAAACCGTTCAGGGGTAAACCTGAGAAACCCGAAAGATCGAAC-GGGGAGATTCATCGTCAGCGAGACCGGCTTCGCCGCGGAT-CGTGATG--------TCGGGG-ACCT---CGCGTCCTCG-GCACTCGTC-CGCGGTGTTC----A-TGTCCGGTGACGCCGGCGTGCACTTCTCCC--CTAGTAGGACGTCGCGACCCGTTGGGTGTCGGTCTAAGGCCCG-GGAGGACGCCTGT----------CACGTCGTT-------CGC--GT-C--GTGGCAGACC-CCCGG-TTGCCCGTCCGACTGCCCGGCGGTAC---CCG---CACGGTAT-AGAGCCGCA-----T-T-TGAC----TGCGTCA--AG-CCTAAGCCGCAGGCTCG-GTCAGCG-ATT-CCCGGTGGT--CGGACCTAGCGCCGTCATCGGGCCTGGCCAGCTGTTGATCGGCGGTGTTCTCTGACTGGCTCATTCGAATATTACAT--TGT-ACCGGTCGGCGACGCTATTGCTTTGGGTACTTTCAGGACCCGTCTTGAAACACGGACCAAGGAGTCTAACATGTGCGCGAGTCATTGGG-AG---ACTCAA-ACCTAAAGGCGCAATGAAAGTAAAGGTC-AGCC-TCGCGCTGACCGAGGGAGGATGGGCCGCGTCACGATGCGGCCCCGCACTCCCGGGGCGTCTCGTTCTCATTGCGAGAAGAGGCGCACCCAGAGCGTACACGTTGGGACCCGAAAGATGGTGAACTATGCCTGGTCAGGACGAAGTCAGGGGAAACCCTGATGGAGGTCCGTAGCGATTCTGACGTGCAAATCGATCGTCGGAACTGGGTATAGGGGCGAAAGA-CTAAT-CGAACCATCTAGTAGCTGGTTCCCTCCGAAGTTTCCCTCA-GGATAGCTGGCACTCACG---TACAA--AACGTACACG--AGTCTCATCCGGTAA
TAEm_Emp.immersa_135           ???????????????????????????????????????????????????????????????????????????????????????????????????????????????????????????????????????????????????????????????????????????????????????????????????????????????????????????????????????????????????????????????????????????????????????????????????????????????????????????????????????????????????????????????????????????????????????????????????????????????????????????????????????????????????????????????????????????????????????????????????????????????????????????????????????????????????????????????????????????????????????????????????????????????????????????????????????????????????????????????????????????????????????????????????????????????????????????????????????????????????????????????????????????????????????????????????????????????????????????????????????????????????????????????????????????????????????????????????????????????????????????????????????????????????????????????????????????????????????????????????????????????????????????????????????
TAEm_Eop.beaumonti_67          TTGAAAAGAACTTTGAAGAGAGAGTTCAAGAGTACGTGAAACCGTTCAGGGATAAACCTGAGAAACCCGAAAGATCGAAC-GGGGAGATTCATCGTCAGCGGAGTTGGCTTCTCCGTGGCT-CGTGATG----------------------------CGTG-GC------T-CGTGATGC------G-TGCACGACGACGCCGGCGTGCACTTCTCCC--CTAGTAGGACGTCGCGACCCGTTAGGTGTCGGTCAACGGCCCG-GTGGGATGCCTGC----------CTCGGCGTT-------CGC--GT-C--GCGGTAGACC-CCCGG-TTGCCCGTCCGGCTGCCCGGCGGTAC---CCG---CACGGTAT-TGAGCTGCA-----T-T-GAAC----TGCGTCG--GG-CC--AGCCGCAAGCGCG-GTCAGCG-ATT-CCCGGTGGT--CGGACCTAGCGCCGTCCCCGGGCCTGGCCAGCTGTTGGCTGGCGGTGTCCTCTGACTGGCTCGTTTGAAATAATAAA----ATACCGGTCGGCGACGCTATTGCTTTGGGTACTTTCAGGACCCGTCTTGAAACACGGACCAAGAAGTCTAACATGTGCGCGAGTCATTGGG-AC---ACGCAA-ACCTAAAGGCGAAATGAAAGTGAAGGTC-AGCC-TTGCGCTGACCGAGGGAGGATGGGCCGCGTCACGATGCGGCCCCGCACTCCCGGGGCGTCTCGTTCTCATTGCGAGAAGAGGCGCACCCAGAGCGTACAAGTTGGGACCCGAAAGATGGTGAACTATGCCTGGTCAGGACGAAGTCAGGGGAAACCCTGATGGAGGTCCGTAGCGATTCTGACGTGCAATTCGCTCGTCGGAACTGGGTATAGGGGCGAAAGA-CTAAT-CGAACTATCTAGTAGCTGGTTCCCTCGGAAGTTTCCCTCA-GGATAGCTGGCACTCGTG---TACAA--AACTTACACG--AGTCTCATCCGGTAA
TAEr_Eri.ovata_32              ???????????????????????????????????????????????????????????????????????????????????????????????????????????????????????????????????????????????????????????????????????????????????????????????????????????????????????????????????????????????????????????????????????????????????????????????????????????????????????????????????????????????????????????????????????????????????????????????????????????????????????????????????????????????????????????????????????????????????????????????????????????????????????????????????????????????????????????????????????????????????????????????????????????????????????????????????????????????????????????????????????????????????????????????????????????????????????????????????????????????????????????????????????????????????????????????????????????????????????????????????????????????????????????????????????????????????????????????????????????????????????????????????????????????????????????????????????????????????????????????????????????????????????????????????????
TAEr_Eri.umbratica_70          ???????????????????????????????????????????????????????????????????????????????????????????????????????????????????????????????????????????????????????????????????????????????????????????????????????????????????????????????????????????????????????????????????????????????????????????????????????????????????????????????????????????????????????????????????????????????????????????????????????????????????????????????????????????????????????????????????????????????????????????????????????????????????????????????????????????????????????????????????????????????????????????????????????????????????????????????????????????????????????????????????????????????????????????????????????????????????????????????????????????????????????????????????????????????????????????????????????????????????????????????????????????????????????????????????????????????????????????????????????????????????????????????????????????????????????????????????????????????????????????????????????????????????????????????????????
TBBl_Cla.sp_75                 ???????????????????????????????????????????????????????????????????????????????????????????????????????????????????????????????????????????????????????????????????????????????????????????????????????????????????????????????????????????????????????????????????????????????????????????????????????????????????????????????????????????????????????????????????????????????????????????????????????????????????????????????????????????????????????????????????????????????????????????????????????????????????????????????????????????????????????????????????????????????????????????????????????????????????????????????????????????????????????????????????????????????????????????????????????????????????????????????????????????????????????????????????????????????????????????????????????????????????????????????????????????????????????????????????????????????????????????????????????????????????????????????????????????????????????????????????????????????????????????????????????????????????????????????????????
TBBl_Mon.sp_76                 ???????????????????????????????????????????????????????????????????????????????????????????????????????????????????????????????????????????????????????????????????????????????????????????????????????????????????????????????????????????????????????????????????????????????????????????????????????????????????????????????????????????????????????????????????????????????????????????????????????????????????????????????????????????????????????????????????????????????????????????????????????????????????????????????????????????????????????????????????????????????????????????????????????????????????????????????????????????????????????????????????????????????????????????????????????????????????????????????????????????????????????????????????????????????????????????????????????????????????????????????????????????????????????????????????????????????????????????????????????????????????????????????????????????????????????????????????????????????????????????????????????????????????????????????????????
TBBl_Cla.alternipes_73         ???????????????????????????????????????????????????????????????????????????????????????????????????????????????????????????????????????????????????????????????????????????????????????????????????????????????????????????????????????????????????????????????????????????????????????????????????????????????????????????????????????????????????????????????????????????????????????????????????????????????????????????????????????????????????????????????????????????????????????????????????????????????????????????????????????????????????????????????????????????????????????????????????????????????????????????????????????????????????????????????????????????????????????????????????????????????????????????????????????????????????????????????????????????????????????????????????????????????????????????????????????????????????????????????????????????????????????????????????????????????????????????????????????????????????????????????????????????????????????????????????????????????????????????????????????
TBBl_Cld.elongatula_41         ???????????????????????????????????????????????????????????????????????????????????????????????????????????????????????????????????????????????????????????????????????????????????????????????????????????????????????????????????????????????????????????????????????????????????????????????????????????????????????????????????????????????????????????????????????????????????????????????????????????????????????????????????????????????????????????????????????????????????????????????????????????????????????????????????????????????????????????????????????????????????????????????????????????????????????????????????????????????????????????????????????????????????????????????????????????????????????????????????????????????????????????????????????????????????????????????????????????????????????????????????????????????????????????????????????????????????????????????????????????????????????????????????????????????????????????????????????????????????????????????????????????????????????????????????????
TBWa_Wal.carbonaria_250        TTGAAAAGAACTTTGAAGAGAGAGTTCAAGAGTACGTGAAACCGTTCAGGGGTAAACCTGAGAAACCCGAAAGATCGAAC-GGGGAGATTCATCGTCAGCGAAGTCGGCTACTCCGTGGCT-CGTGATG--------TCGGG--ACCC---CGTGTCCACG-GCACTCGGC-CGCGGTGTT-----A-CGTCCGGCGACGCCGGCGTGCACTTCTCCC--CTAGTAGGACGTCGCGACCCGTTGGGTGTCGTTCTACGGCCCG-GTGGGCTGCCTGT----------CTTGGCGTT-------CGC--GT-C--GAGGCAGACC-CCCGG-TTGCCTGTCCGGCTGCCCGGCGGTAC---ACG---CACGGTAT-AGAGCCGCA-----T-T-GAAC----TGCGTCG--GG-CCC--GCCGCAAGCGCG-GTCAGCG-TTT-CCCGGTGGT--CGGACCTAGCGCCGTCCCCGGGCCTGGCCAGCTGTTGGCTGGCGGTGTCCTCTGACTGGCTCATTCGAATTTTTTTC--ACATACCGGTCGGCGACGCTATTGCTTTGGGTACTTTCAGGACCCGTCTTGAAACACGGACCAAGGAGTCTAACATGTGCGCGAGTCATTGGG-AC---ACGCAA-ACCTAAAGGCGAAATGAAAGTAAAGGTC-AGCC-TAGCGCTGACCGAGGGAGGATGGGCCGCGTCACGATGCGGCCCCGCACTCCCGGGGCGTCTCGTTCTCATTGCGAGAAGAGGCGCACCCAGAGCGTACACGTTGGGACCCGAAAGATGGTGAACTATGCCTGGTCAGGACGAAGTCAGGGGAAACCCTGATGGAGGTCCGTAGCGATTCTGACGTGCAAATCGATCGTCGGAACTGGGTATAGGGGCGAAAGA-CTAAT-CGAACCATCTAGTAGCTGGTTCCCTCCGAAGTTTCCCTCA-GGATAGCTGGCACTCGTG---TACAA--AATTTACACG--AGTCTCATCCGGTAA
TBBl_Eup.parca_249             ???????????????????????????????????????????????????????????????????????????????????????????????????????????????????????????????????????????????????????????????????????????????????????????????????????????????????????????????????????????????????????????????????????????????????????????????????????????????????????????????????????????????????????????????????????????????????????????????????????????????????????????????????????????????????????????????????????????????????????????????????????????????????????????????????????????????????????????????????????????????????????????????????????????????????????????????????????????????????????????????????????????????????????????????????????????????????????????????????????????????????????????????????????????????????????????????????????????????????????????????????????????????????????????????????????????????????????????????????????????????????????????????????????????????????????????????????????????????????????????????????????????????????????????????????????
TBBl_Mon.plana_134             TTGAAATGAACTTCGAAGAGAGAGTTCAAGAGTACGTGAAACCGTTCAGGGGTAAACCTGAGAAACCCGAATGATCGAAC-GGGGAGATTCATCGTCAGCGAAGTCGGCTTCTCCGTGGCT-CGTGATG--------TCTTG--ATCC---CGTGTCCACG-GCACACGGT-CGCGGTGCA-----A-CGTCTGACAACGTCGGCGTGCACTTCTCCC--CTATTAGGACGTCGCGACCCAGTGGGTGTCGGTCTACGGCCCG-GGTGGCTGACTGT----------CTCGGCGTT-------CGC--GT-C--GGGGCAGACC-CCCGG-TTGCCCGTCCGGCTGCCCGGTGGTAC---CCG---CACGGTAT-CGAGCCGCA-----T-T-GAAC----TGCGTCT--GG-CCC--GCCGCAAGCGCG-ATCAGCG-ATT-CCCGGTGGT--CGGACCTAGTGCC-----------TGGCCAGCTGTTGGTTGGCGGTGTCCGCTGACTGGCTCATTCGAATTATT----CATATACCGGTCGGCGACGCTATTGCTTTGGGTACTTTCAGGACCCGTCTTGAAATACGGACCAAGGAGTCTAACATGTGCGCGAGTCATTGGG-AC---ACGCAA-ACCTGAAGGCGAAATGAAAGTATAGGTC-AGCC-TAGCGCTGACCGAGGGAGGATGGGCCGCGTCACGATGCGGCCCCGCACTCCTGGGGCGTCTCGTTCTCATTGCGAGAAGAGGCACACCCAGAGCGTACACGTTGGGACCCGAAATATGGTGAACTATGCCTGGTCAGGACGAAGTCAGGGGAAACCCTGATGGAGGTCCGTAGCGATTCTGACGTGCAAATCGATCGTCGGAACTGGGTATAGGGGCGAAAGA-CTAAT-CGAACCATCTAGTAGCTGGTTCCCTCCGAAGTTTCCCTCA-GGACAGCTGGCACTCGCG---TACAA--AACGTACACG--AGTCTCATCCGGTAA
TBBl_Par.pruni_147             ???????????????????????????????????????????????????????????????????????????????????????????????????????????????????????????????????????????????????????????????????????????????????????????????????????????????????????????????????????????????????????????????????????????????????????????????????????????????????????????????????????????????????????????????????????????????????????????????????????????????????????????????????????????????????????????????????????????????????????????????????????????????????????????????????????????????????????????????????????????????????????????????????????????????????????????????????????????????????????????????????????????????????????????????????????????????????????????????????????????????????????????????????????????????????????????????????????????????????????????????????????????????????????????????????????????????????????????????????????????????????????????????????????????????????????????????????????????????????????????????????????????????????????????????????????
TAEm_Har.lepidus_246           TTGAAAAGAACTTTGAAGAGAGAGTTCAAGAGTACGTGAAACCGTTCAGGGGTAAACCTGAGAAACCCGAAAGATCGAAC-GGGGAGATTCATCGTCAGCGGAGTTGGCTTCTCCGTGGCT-CGTGATG--------TCGGG--ACCC---CGTGTCCACG-GCACGCGGC-CGCGGTGTTT----A-CGCCCGACGACGCCGGCGTGCACTTCTCCC--CTAGTAGGACGTCGCGACCCGTTGGGTGTCGGTCTACGGCCCG-GGTGGCTGACTGT----------CACGGCGTT-------CGC--GT-C--GTGGCAGATC-CCCGG-TTGCCCGTCCGACTGCCCGGCGGTAC---CCG---CACGGTAT-AGAGCCGCA-----T-T-GAAC----TGCGTCG--GG-CCC--GCCGCAAGCGCG-GTCAGCG-ATT-CCCGGTGGT--CGGACCTAGCGCCGTCCCCGGGCCTGGCCAGCTGTTGGCTGGCGGTGTCCTCTGACTGGCTCATTCGAATCAATCAA----ATACCGGTCGGCGACGCTATTGCTTTGGGTACTTTCAGGACCCGTCTTGAAACACGGACCAAGGAGTCTAACATGTGCGCGAGTCATTGGG-AC---ACGCAA-GCCTAAAGGCGAAATGAAAGTGAAGGTC-AGCC-TAGCGCTGGCCGAGGGAGGATGGGCCGCGTCACGATGCGGCCCCGCACTCCCGGGGCGTCTCGTTCTCATTGCGAGAAGAGGCGCACCCAGAGCGTACACGTTGGGACCCGAAAGATGGTGAACTATGCCTGGTCAGGACGAAGTCAGGGGAAACCCTGATGGAGGTCCGTAGCGATTCTGACGTGCAAATCGATCGTCGGAACTGGGTATAGGGGCGAAAGA-CTAAT-CGAACCATCTAGTAGCTGGTTCCCTCCGAAGTTTCCCTCA-GGATAGCTGGCACTCGCG---TACAA--AACGTACACG--AGTCTCATCCGGTAA
TBLy_Hop.xylostei_20           ???????????????????????????????????????????????????????????????????????????????????????????????????????????????????????????????????????????????????????????????????????????????????????????????????????????????????????????????????????????????????????????????????????????????????????????????????????????????????????????????????????????????????????????????????????????????????????????????????????????????????????????????????????????????????????????????????????????????????????????????????????????????????????????????????????????????????????????????????????????????????????????????????????????????????????????????????????????????????????????????????????????????????????????????????????????????????????????????????????????????????????????????????????????????????????????????????????????????????????????????????????????????????????????????????????????????????????????????????????????????????????????????????????????????????????????????????????????????????????????????????????????????????????????????????????
TBPh_Eur.amauros_139           ???????????????????????????????????????????????????????????????????????????????????????????????????????????????????????????????????????????????????????????????????????????????????????????????????????????????????????????????????????????????????????????????????????????????????????????????????????????????????????????????????????????????????????????????????????????????????????????????????????????????????????????????????????????????????????????????????????????????????????????????????????????????????????????????????????????????????????????????????????????????????????????????????????????????????????????????????????????????????????????????????????????????????????????????????????????????????????????????????????????????????????????????????????????????????????????????????????????????????????????????????????????????????????????????????????????????????????????????????????????????????????????????????????????????????????????????????????????????????????????????????????????????????????????????????????
TBPh_Eur.ventralis_78          ???????????????????????????????????????????????????????????????????????????????????????????????????????????????????????????????????????????????????????????????????????????????????????????????????????????????????????????????????????????????????????????????????????????????????????????????????????????????????????????????????????????????????????????????????????????????????????????????????????????????????????????????????????????????????????????????????????????????????????????????????????????????????????????????????????????????????????????????????????????????????????????????????????????????????????????????????????????????????????????????????????????????????????????????????????????????????????????????????????????????????????????????????????????????????????????????????????????????????????????????????????????????????????????????????????????????????????????????????????????????????????????????????????????????????????????????????????????????????????????????????????????????????????????????????????
TBPh_Eut.ephippium_79          TTGAAAAGAACTTTGAAGAGAGAGTTCAAGAGTACGTGAAACCGTTCAGGGGTAAACCTGAGAAACCCGAAAGATCGAAC-GGGGAGATTCATCGTCAGCGGAGTTGGCTTCGCCGTTGCT-CGTGATG--------CCGGT--ACCC---CGCGTACACG-GCACTCGGC-GGCGGTGTT-----A-CGTCCGACTACGCCGGCGTGCACTTCTCCC--CTAGTAGGACGTCGCGACCCGTTGGGTGTCGGTCTACGGCCCG-GGTGGCTGCCTGT----------CTCGGCGTT-------CGC--GT-C--GGGGCAGACC-CCCGG-TTGCCCGTCCGGCTGCCCGGCGGTAC---ACG---CACGGTAT-TGAGCCGCA-----C-T-TGAA----TGCGTCG--GG-CCC--GCCGCAAGCGCG-GTCAGCG-ATT-CCCGGTGTT--CGGACCTAGCGCCGTCCCCGGGCCTGGCCAGCTGTTGGCAGGCGGTGTCCTCTGACCGGCTCTTTCGAACTTATGAC---AATACCGGTCGGCGACGCTATTGCTTTGGGTACTTTCAGGACCCGTCTTGAAACACGGACCAAGGAGTCTAACATGTGCGCGAGTCATTGGG-AC---ACGCAA-ACCTAAAGGCGAAATGAAAGTGAAGGTC-AGCCCTAGCGCTGGCCGAGGGAGGATGGGCCGCGTCACGATGCGGCCCCGCACTCCCGGGGCGTCTCGTTCTCATTGCGAGAAGAGGCGCACCCAGAGCGTACACGTTGGGACCCGAAAGATGGTGAACTATGCCTGGTCAGGACGAAGTCAGGGGAAACCCTGATGGAGGTCCGTAGCGATTCTGACGTGCAAATCGATCGTCGGAACTGGGTATAGGGGCGAAAGA-CTAAT-CGAACCATCTAGTAGCTGGTTCCCTCCGAAGTTTCCCTCA-GGATAGCTGGCACTCGCG---TACAA--AACGTACACG--AGTCTCATCCGGTAA
TBPh_Eut.luteiventris_80       TTGAAAAGAACTTTGAAGAGAGAGTTCAAGAGTACGTGAAACCGTTCAGGGGTAAACCTGAGAAACCCGAAAGATCGAAC-GGGGAGATTCATCGTCAGCGGAGTTGGCTTCGCCGCGGCT-CGTGATG--------CCGGG--ACCC---CGTGTCCACG-GCACTCGGC-CGCGGTGTT-----A-CGTCCGACGACGCCGGCGTGCAATTTTCCC--ATAGTAGGACGTCGCGACCCGTTGAGTGTCGGTCTACGGCCCG-GGTGGCTGTCTGT----------CTCGGCGTT-------CGC--GT-C--GGGGCAGACC-CCCGG-TTGCCCGTCCGGCTGCCCGGCGGTAC---ACG---CACGGTAT-TGAGCCGCA-----C-T-TGAA----TGCGTCG--GG-CCC--GCCGCAAGCGCG-GTCAGCG-ATT-CCCGGTGTT--CGGACCTAGCGCCGTCCCCGGGCCTGACCAGCTGTTTGCAGGCGGTGTCCTCTGACTGGCTCATTCGAACTTTTGAC---AATACCGGTCGGCGACGCTATTGCGTTGGGTACTTTCAGGACCCGTCTTGAAACACGGACCAAGGAGTCTAACATGTGCGCGAGTCATTGGGAAC---ACGCAA-ACCTAAAGGCGAAATGAAAGTGAAGGTC-AGCCCTAGCGCTGGCCGAGGGAGGATGGGCCGCGTCACGATGCGGCCCCGCACTCCCGGGGCGTCTCGTTCTCATTGCGAGAAGAGGCGCACCCAGAGCGTACACGTTGGGACCCGAAAGATGGTGAACTGTGCCTGGTCAGGACGAAGTCAGGGGAAACCCTGATGGAGGTCCGTAGCGATTCTGACGTGCAAATCGATCGTCGGAACTGGGTATAGGGGCGAAAGA-CTAAT-CGAACCATCTAGTAGCTGGTTCCCTCCGAAGTTTCCCTCA-GGATAGCTGGCACTCGCG---TACAA--AACGTACACG--AGTCTCATCCGGTAA
TBPh_Mon.alpicola_81           TTGAAAAGAACTTTGAAGAGAGAGTTCAAGAGTACGTGAAACCGTTCAGGGGTAAACCTGAGAAACCCGAAAGATCGAAC-GGGGAGATTCATCGTCAGCGGAGTTGGCTTCTCCGCGGCT-CGTGATG--------TCGGG--ACCC---CGTGTCCACG-GCACTCGGT-CGCGGTGCT-----A-CGTCCGACTACGCCGGCGTGCACTTCTCCC--CTAGTAGGACGTCGCGACCCGTTGGGTGTCGGTCTACGGCCCG-GGTGGCTGCCTGT----------CTCGGCGTT-------TAC--GT-C--GGGGCAGACC-CCCGG-TTGCCCGTCCGGCTGCCCGGCGGTAC---CCG---CACGGTAT-CGAGCCGCA-----T-T-GAAC----TGCGTCG--GG-CCC--GCCGCAAGCGCG-GTCAGCG-ATT-CCCGGTGGT--CGGACCTAGCGCCGTCCCCGGGCCTGGCCAGCTGTTGGCTGGCGGTGTCCTCTGACTGGCTCATTTGAATCATTTAC---AATACCGGTCGGCGACGCTATTGCTTTGGGTACTTTCAGGACCCGTCTTGAAACACGGACCAAGGAGTCTAACATGTGCGCGAGTCATTGGG-AC---ACGCAA-ACCTAAAGGCGAAATGAAAGTGAAGGTC-AGCC-TAGCGCTGACCGAGGGAGGATGGGCCGCGTCACGATGCGGCCCCGCACTCCCGGGGCGTCTCGTTCTCATTGCGAGAAGAGGCGCACCCAGAGCGTACACGTTGGGACCCGAAAGATGGTGAACTATGCCTGGTCAGGACGAAGTCAGGGGAAACCCTGATGGAGGTCCGTAGCGATTCTGACGTGCAAATCGATCGTCGGAACTGGGTATAGGGGCGAAAGA-CTAAT-CGAACTATCTAGTAGCTGGTTCCCTCCGAAGTTTCCCTCA-GGATAGCTGGCACTCGCG---TACAA--AACGTACACG--AGTCTCATCCGGTAA
TBPh_Mon.speciesA_82           ???????????????????????????????????????????????????????????????????????????????????????????????????????????????????????????????????????????????????????????????????????????????????????????????????????????????????????????????????????????????????????????????????????????????????????????????????????????????????????????????????????????????????????????????????????????????????????????????????????????????????????????????????????????????????????????????????????????????????????????????????????????????????????????????????????????????????????????????????????????????????????????????????????????????????????????????????????????????????????????????????????????????????????????????????????????????????????????????????????????????????????????????????????????????????????????????????????????????????????????????????????????????????????????????????????????????????????????????????????????????????????????????????????????????????????????????????????????????????????????????????????????????????????????????????????
TBPh_Mon.sp1_83                ???????????????????????????????????????????????????????????????????????????????????????????????????????????????????????????????????????????????????????????????????????????????????????????????????????????????????????????????????????????????????????????????????????????????????????????????????????????????????????????????????????????????????????????????????????????????????????????????????????????????????????????????????????????????????????????????????????????????????????????????????????????????????????????????????????????????????????????????????????????????????????????????????????????????????????????????????????????????????????????????????????????????????????????????????????????????????????????????????????????????????????????????????????????????????????????????????????????????????????????????????????????????????????????????????????????????????????????????????????????????????????????????????????????????????????????????????????????????????????????????????????????????????????????????????????
TBPh_Mon.speciesB_84           ?TGAAAAGAACTTTGAAGAGAGAGTTCAAGAGTACGTGAAACCGTTCAGGGGTAAACCTGAGAAACCCGAAAGATCGAAC-GGGGAGATTCATCGTCAGCGGAGTTGGCCTCTCCGCGGCT-CGTGATG--------TCGGG--ACCC---CGTGTCCACG-GCACTCGGT-CGCGGTGTT-----A-CGTCCGACTACGCCGGCGTGCACTTCTCCC--CTAGTAGGACGTCGCGACCCGTTGGGTGTCGGTCTACGGCCCG-GGTGGCTGCCTGT----------CTCGGCGTT-------TAC--GT-C--GGGGCAGACC-CCCGG-TTGCCTGTCCGGCTGCCCGGCGGTAC---CCG---CACGGTAT-CGAGCCGCA-----T-T-GAAC----TGCGTCG--GG-CCC--GCCGCAAGCGCG-GTCAGCG-ATT-CCCGGTGGT--CGGACCTAGCGCCGTCCCCGGGCCTGGCCAGCTGTTGGCTGGCGGTGTCCTCTGACTGGCTCATTCGAATCATTTAC---AATACCGGTCGGCGACGCTATTGCTTTGGGTACTTTCAGGACCCGTCTTGAAACACGGACCAAGGAGTCTAACATGTGCGCGAGTCATTGGG-AC---ACGCAA-ACCTAAAGGCGAAATGAAAGTGAAGGTC-AGCC-TAGCGCTGACCGAGGGAGGATGGGCCGCGTCACGATGCGGCCCCGCACTCCCGGGGCGTCTCGTTCTCATTGCGAGAAGAGGCGCACCCAGAGCGTACACGTTGGGACCCGAAAGATGGTGAACTATGCCTGGTCAGGACGAAGTCAGGGGAAACCCTGATGGAGGTCCGTAGCGATTCTGACGTGCAAATCGATCGTCGGAACTGGGTATAGGGGCGAAAGA-CTAAT-CGAACTATCTAGTAGCTGGTTCCCTCCGAAGTTTCCCTCA-GGATAGCTGGCACTCGCG---TACAA--AACGTACACG--AGTCTCATCCGGTAA
TBPh_Mon.monticola_85          TTGAAAAGAACTTTGAAGAGAGAGTTCAAGAGTACGTGAAACCGTTCAGGGGTAAACCTGAGAAACCCGAAAGATCGAAC-GGGGAGATTCATCGTCAGCGGAGTTGGCTTCTCCGCGGCT-CGTGATG--------TCGGG--ACCC---CGTGTCCACG-GCACTCGGT-CGCGGTGTT-----A-CGTCCGACTACGCCGGCGTGCACTTCTCCC--CTAGTAGGACGTCGCGACCCGTTGGGTGTCGGTCTACGGCCCG-GGTGGCTGCCTGT----------CTCGGCGTT-------TAC--GT-C--GGGGCAGACC-CCCGG-TTGCCCGTCCGGCTGCCCGGCGGTAC---CCG---CACGGTAT-TGAGCCGCA-----T-T-GAAC----TGCGTCG--GG-CCC--GCCGCAAGCGCG-GTCAGCG-ATT-CCCGGTGGT--CGGACCTAGCGCCGTCCCCGGGCCTGGCCAGCTGTTGGCTGGCGGTGTCCTCTGACTGGCTCATTCGAATCATTTAC---AATACCGGTCGGCGACGCTATTGCTTTGGGTACTTTCAGGACCCGTCTTGAAACACGGACCAAGGAGTCTAACATGTGCGCGAGTCATTGGG-AC---ACGCAA-ACCTAAAGGCGAAATGAAAGTGAAGGTC-AGCC-TAGCGCTGACCGAGGGAGGATGGGCCGCGTCACGATGCGGCCCCGCACTCCCGGGGCGTCTCGTTCTCATTGCGAGAAGAGGCGCACCCAGAGCGTACACGTTGGGACCCGAAAGATGGTGAACTATGCCTGGTCAGGACGAAGTCAGGGGAAACCCTGATGGAGGTCCGTAGCGATTCTGACGTGCAAATCGATCGTCGGAACTGGGTATAGGGGCGAAAGA-CTAAT-CGAACTATCTAGTAGCTGGTTCCCTCCGAAGTTTCCCTCA-GGATAGCTGGCACTCGCG---TACAA--AACGTACACG--AGTCTCATCCGGTAA
TBPh_Mon.sp2_42                TTGAAAAGAACTTTGAAGAGAGAGTTCAAGAGTACGTGAAACCGTTCAGGGGTAAACCTGAGAAACCCGAAAGATCGAAC-GGGGAGATTCATCGTCAGCGGAGTTGGCTTCTCCGCGGCT-CGTGATG--------TCGGG--ACCC---CGTGTCCACG-GCACTCGGT-CGCGGTGTT-----A-CGCCCGACTACGCCGGCGTGCACTTCTCCC--CTAGTAGGACGTCGCGACCCGTTGGGTGTCGGTCTACGGCCCG-GGTGGCTGCCTGT----------CTCGGCGTT-------TAC--GT-C--GGGGCAGACC-CCCGG-TTGCCCGTCCGGCTGCCCGGCGGTAC---CCG---CACGGTAT-TGAGCCGCA-----T-T-TAAC----TGCGTCG--GG-CCC--GCCGCAAGCGCG-GTCAGCG-ATT-CCCGGTGGT--CGGACCTAGCGCCGTCCCCGGGCCTGGCCAGCTGTTGGCTGGCGGTGTCCTCTGACTGGCTCATTCGAATCATTTAC---AATACCGGTCGGCGACGCTATTGCTTTGGGTACTTTCAGGACCCGTCTTGAAACACGGACCAAGGAGTCTAACATGTGCGCGAGTCATTGGG-AC---ACGCAA-ACCTAAAGGCGAAATGAAAGTGAAGGTC-AGCC-TAGCGCTGACCGAGGGAGGATGGGCCGCGTCACGATGCGGCCCCGCACTCCCGGGGCGTCTCGTTCTCATTGCGAGAAGAGGCGCACCCAGAGCGTACACGTTGGGACCCGAAAGATGGTGAACTATGCCTGGTCAGGACGAAGTCAGGGGAAACCCTGATGGAGGTCCGTAGCGATTCTGACGTGCAAATCGATCGTCGGAACTGGGTATAGGGGCGAAAGA-CTAAT-CGAACTATCTAGTAGCTGGTTCCCTCCGAAGTTTCCCTCA-GGATAGCTGGCACTCGCG---TACAA--AACGTACACG--AGTCTCATCCGGTAA
TBPh_Mon.sp3_88                TTGAAAAGAACTTTGAAGAGAGAGTTCAAGAGTACGTGAAACCGTTCAGGGGTAAACCTGAGAAACCCGAAAGATCGAAC-GGGGAGATTCATCGTCAGCGGAGTTGGCTTCTCCGCGGCT-CGTGATG--------TCGGG--ACCC---CGTGTCCACG-GCACTCGGT-CGCGGTGTT-----A-CGCCCGACTACGCCGGCGTGCACTTCTCCC--CTAGTAGGACGTCGCGACCCGTTGGGTGTCGGTCTACGGCCCG-GGTGGCTGCCTGT----------CTCGGCGTT-------TAC--GT-C--GGGGCAGACC-CCCGG-TTGCCCGTCCGGCTGCCCGGCGGTAC---CCG---CACGGTAT-TGAGCCGCA-----T-T-TAAC----TGCGTCG--GG-CCC--GCCGCAAGCGCG-GTCAGCG-ATT-CCCGGTGGT--CGGACCTAGCGCCGTCCCCGGGCCTGGCCAGCTGTTGGCTGGCGGTGTCCTCTGACTGGCTCATTCGAATCATTTAC---AATACCGGTCGGCGACGCTATTGCTTTGGGTACTTTCAGGACCCGTCTTGAAACACGGACCAAGGAGTCTAACATGTGCGCGAGTCATTGGG-AC---ACGCAA-ACCTAAAGGCGAAATGAAAGTGAAGGTC-AGCC-TAGCGCTGACCGAGGGAGGATGGGCCGCGTCACGATGCGGCCCCGCACTCCCGGGGCGTCTCGTTCTCATTGCGAGAAGAGGCGCACCCAGAGCGTACACGTTGGGACCCGAAAGATGGTGAACTATGCCTGGTCAGGACGAAGTCAGGGGAAACCCTGATGGAGGTCCGTAGCGATTCTGACGTGCAAATCGATCGTCGGAACTGGGTATAGGGGCGAAAGA-CTAAT-CGAACTATCTAGTAGCTGGTTCCCTCCGAAGTTTCCCTCA-GGATAGCTGGCACTCGCG---TACAA--AACGTAC????????????????????
TBPh_Mon.sp4_86                TTGAAAAGAACTTTGAAGAGAGAGTTCAAGAGTACGTGAAACCGTTCAGGGGTAAACCTGAGAAACCCGAAAGATCGAAC-GGGGAGATTCATCGTCAGCGGAGTTGGCTTCTCCGCGGCT-CGTGATG--------TCGGG--ACCC---CGTGTCCACG-GCACTCGGT-CGCGGTGTT-----A-CGCCCGACTACGCCGGCGTGCACTTCTCCC--CTAGTAGGACGTCGCGACCCGTTGGGTGTCGGTCTACGGCCCG-GGTGGCTGCCTGT----------CTCGGCGTT-------TAC--GT-C--GGGGCAGACC-CCCGG-TTGCCCGTCCGGCTGCCCGGCGGTAC---CCG---CACGGTAT-TGAGCCGCA-----T-T-TAAC----TGCGTCG--GG-CCC--GCCGCAAGCGCG-GTCAGCG-ATT-CCCGGTGGT--CGGACCTAGCGCCGTCCCCGGGCCTGGCCAGCTGTTGGCTGGCGGTGTCCTCTGACTGGCTCATTCGAATCATTTAC---AATACCGGTCGGCGACGCTATTGCTTTGGGTACTTTCAGGACCCGTCTTGAAACACGGACCAAGGAGTCTAACATGTGCGCGAGTCATTGGG-AC---ACGCAA-ACCTAAAGGCGAAATGAAAGTGAAGGTC-AGCC-TAGCGCTGACCGAGGGAGGATGGGCCGCGTCACGATGCGGCCCCGCACTCCCGGGGCGTCTCGTTCTCATTGCGAGAAGAGGCGCACCCAGAGCGTACACGTTGGGACCCGAAAGATGGTGAACTATGCCTGGTCAGGACGAAGTCAGGGGAAACCCTGATGGAGGTCCGTAGCGATTCTGACGTGCAAATCGATCGTCGGAACTGGGTATAGGGGCGAAAGA-CTAAT-CGAACTATCTAGTAGCTGGTTCCCTCCGAAGTTTCCCTCA-GGATAGCTGGCACTCGCG---TACAA--AACGTACACG--AGTCTCATCCGGTAA
TBPh_Mon.sp5_140               TTGAAAAGAACTTTGAAGAGAGAGTTCAAGAGTACGTGAAACCGTTCAGGGGTAAACCTGAGAAACCCGAAAGATCGAAC-GGGGAGATTCATCGTCAGCGGAGTTGGCTTCTCCGCGGCT-CGTGATG--------TCGGG--ACCC---CGTGTCCACG-GCACTCGGT-CGCGGTGTT-----A-CGCCCGACTACGCCGGCGTGCACTTCTCCC--CTAGTAGGACGTCGCGACCCGTTGGGTGTCGGTCTACGGCCCG-GGTGGCTGCCTGT----------CTCGGCGTT-------TAC--GT-C--GGGGCAGACC-CCCGG-TTGCCCGTCCGGCTGCCCGGCGGTAC---CCG---CACGGTAT-TGAGCCGCA-----T-T-TAAC----TGCGTCG--GG-CCC--GCCGCATGCGCG-GTCAGCG-ATT-CCCGGTGGT--CGGACCTAGCGCCGTCCCCGGGCCTGGCCAGCTGTTGGCTGGCGGTGTCCTCTGACTGGCTCATTCGAATCATTTAC---AATACCGGTCGGCGACGCTATTGCTTTGGGTACTTTCAGGACCCGTCTTGAAACACGGACCAAGGAGTCTAACATGTGCGCGAGTCATTGGG-AC---ACGCAA-ACCTAAAGGCGAAATGARAGTGAAGGTC-AGCC-TAGCGCTGACCGAGGGAGGATGGGCCGCGTCACGATGCGGCCCCGCACTCCCGGGGCGTCTCGTTCTCATTGCGAGAAGAGGCGCACCCAGAGCGTACACGTTGGGACCCGAAAGATGGTGAACTATGCCTGGTCAGGACGAAGTCAGGGGAAACCCTGATGGAGGTCCGTAGCGATTCTGACGTGCAAATCGATCGTCGGAACTGGGTATAGGGGCGAAAGA-CTAAT-CGAACTATCTAGTAGCTGGTTCCCTCCGAAGTTTCCCTCA-GGATAGCTGGCACTCGCG---TACAA--AACGTACACG--AGTCTCATCCGGTAA
TBPh_Mon.spinolae_P2722        ???????????????????????????????????????????????????????????????????????????????????????????????????????????????????????????????????????????????????????????????????????????????????????????????????????????????????????????????????????????????????????????????????????????????????????????????????????????????????????????????????????????????????????????????????????????????????????????????????????????????????????????????????????????????????????????????????????????????????????????????????????????????????????????????????????????????????????????????????????????????????????????????????????????????????????????????????????????????????????????????????????????????????????????????????????????????????????????????????????????????????????????????????????????????????????????????????????????????????????????????????????????????????????????????????????????????????????????????????????????????????????????????????????????????????????????????????????????????????????????????????????????????????????????????????????
TBPh_Par.rudis_248             ???????????????????????????????????????????????????????????????????????????????????????????????????????????????????????????????????????????????????????????????????????????????????????????????????????????????????????????????????????????????????????????????????????????????????????????????????????????????????????????????????????????????????????????????????????????????????????????????????????????????????????????????????????????????????????????????????????????????????????????????????????????????????????????????????????????????????????????????????????????????????????????????????????????????????????????????????????????????????????????????????????????????????????????????????????????????????????????????????????????????????????????????????????????????????????????????????????????????????????????????????????????????????????????????????????????????????????????????????????????????????????????????????????????????????????????????????????????????????????????????????????????????????????????????????????
TBPh_Phy.aterrima_43           ???????????????????????????????????????????????????????????????????????????????????????????????????????????????????????????????????????????????????????????????????????????????????????????????????????????????????????????????????????????????????????????????????????????????????????????????????????????????????????????????????????????????????????????????????????????????????????????????????????????????????????????????????????????????????????????????????????????????????????????????????????????????????????????????????????????????????????????????????????????????????????????????????????????????????????????????????????????????????????????????????????????????????????????????????????????????????????????????????????????????????????????????????????????????????????????????????????????????????????????????????????????????????????????????????????????????????????????????????????????????????????????????????????????????????????????????????????????????????????????????????????????????????????????????????????
TBPh_Phy.fumipennis_247        ???????????????????????????????????????????????????????????????????????????????????????????????????????????????????????????????????????????????????????????????????????????????????????????????????????????????????????????????????????????????????????????????????????????????????????????????????????????????????????????????????????????????????????????????????????????????????????????????????????????????????????????????????????????????????????????????????????????????????????????????????????????????????????????????????????????????????????????????????????????????????????????????????????????????????????????????????????????????????????????????????????????????????????????????????????????????????????????????????????????????????????????????????????????????????????????????????????????????????????????????????????????????????????????????????????????????????????????????????????????????????????????????????????????????????????????????????????????????????????????????????????????????????????????????????????
TBPh_Rha.micans_87             ???????????????????????????????????????????????????????????????????????????????????????????????????????????????????????????????????????????????????????????????????????????????????????????????????????????????????????????????????????????????????????????????????????????????????????????????????????????????????????????????????????????????????????????????????????????????????????????????????????????????????????????????????????????????????????????????????????????????????????????????????????????????????????????????????????????????????????????????????????????????????????????????????????????????????????????????????????????????????????????????????????????????????????????????????????????????????????????????????????????????????????????????????????????????????????????????????????????????????????????????????????????????????????????????????????????????????????????????????????????????????????????????????????????????????????????????????????????????????????????????????????????????????????????????????????
TBPh_Rha.aldrichi_44           ???????????????????????????????????????????????????????????????????????????????????????????????????????????????????????????????????????????????????????????????????????????????????????????????????????????????????????????????????????????????????????????????????????????????????????????????????????????????????????????????????????????????????????????????????????????????????????????????????????????????????????????????????????????????????????????????????????????????????????????????????????????????????????????????????????????????????????????????????????????????????????????????????????????????????????????????????????????????????????????????????????????????????????????????????????????????????????????????????????????????????????????????????????????????????????????????????????????????????????????????????????????????????????????????????????????????????????????????????????????????????????????????????????????????????????????????????????????????????????????????????????????????????????????????????????
TBPh_Rha.nodicornis_2          ???????????????????????????????????????????????????????????????????????????????????????????????????????????????????????????????????????????????????????????????????????????????????????????????????????????????????????????????????????????????????????????????????????????????????????????????????????????????????????????????????????????????????????????????????????????????????????????????????????????????????????????????????????????????????????????????????????????????????????????????????????????????????????????????????????????????????????????????????????????????????????????????????????????????????????????????????????????????????????????????????????????????????????????????????????????????????????????????????????????????????????????????????????????????????????????????????????????????????????????????????????????????????????????????????????????????????????????????????????????????????????????????????????????????????????????????????????????????????????????????????????????????????????????????????????
TBPh_Rha.reitteri_142          ???????????????????????????????????????????????????????????????????????????????????????????????????????????????????????????????????????????????????????????????????????????????????????????????????????????????????????????????????????????????????????????????????????????????????????????????????????????????????????????????????????????????????????????????????????????????????????????????????????????????????????????????????????????????????????????????????????????????????????????????????????????????????????????????????????????????????????????????????????????????????????????????????????????????????????????????????????????????????????????????????????????????????????????????????????????????????????????????????????????????????????????????????????????????????????????????????????????????????????????????????????????????????????????????????????????????????????????????????????????????????????????????????????????????????????????????????????????????????????????????????????????????????????????????????????
TBPh_Rha.bensoni_3             ???????????????????????????????????????????????????????????????????????????????????????????????????????????????????????????????????????????????????????????????????????????????????????????????????????????????????????????????????????????????????????????????????????????????????????????????????????????????????????????????????????????????????????????????????????????????????????????????????????????????????????????????????????????????????????????????????????????????????????????????????????????????????????????????????????????????????????????????????????????????????????????????????????????????????????????????????????????????????????????????????????????????????????????????????????????????????????????????????????????????????????????????????????????????????????????????????????????????????????????????????????????????????????????????????????????????????????????????????????????????????????????????????????????????????????????????????????????????????????????????????????????????????????????????????????
TBTo_Tom.nigritus_4            TTGAAAAGAACTTTGAAGAGAGAGTTCAAGAGTACGTAAAACCGTTCAGGGGTAAACCTGAGAAACCCGAAAGATCGAAC-GGGGAGATTCATCGTCAGCGGAGTTGGCTACTCCGCGGCT-CGTGATG--------TCGGG--ACCC---CGTGTCCACG-GCACTCGTC-CGCGGTGTT-----A-CGCCCGACGACGCGGGCGTGCACTTCTCCC--CTAGTAGGACGTCGCGACCCGTTGGGTGTCGGTCTACGGCCCG-G-GTCTTGCCTGT----------CTCGGCGTT-------CGC--GT-T--GGGGTGGACC-CCCGG-TTGCCCGTCCGGCTTCCCGACGGTAC---CCG---CACGGTAT-TGAGCCGCA-----T-T-AAAC----TGCGTCG--GG-CCC--GTCGCAAGCGCG-GTCAGCG-ATT-CCCGGTGGT--CGGACCTAGCGCCGTCCCCGGGCCTGGCTAGCTGTTGGCTGGCGGTGTCCTCTGACTGGCTCATTTGAATTTA-TTC---TATACCGGTCGGCGACGCTCTTGCTTTGGGTACTTTCAGGACCCGTCTTGAAACACGGGCCAAGGAGTCTAACATGTGCGCGAGTCATTGGG-AC---ACGCAA-ACCTAAAGGCGAAATGAAAGTGAAGGTC-AGCC-TTGCGCTGACCGAGGGAGGATGGGCCGCGTCACGATGCGGCCCCGCACTCCCGGGGCATCTCGTTCTCATTGCGAGAAGAGGCGCACCCAGAGCGTACACGTTGGGACCCGAAAGATGGTGAACTATGCCTGGTCAGGACGAAGTCAGGGGGAACCCTGATGGAGGTCCGTAGCGATTCTGACGTGCAAATCGATCGTCGGAACTGGGTATAGGGGCGAAAGA-CTAAT-CGAACCATCTAGTAGCTGGTTCCCTCCGAAGTTTCCCTCA-GGATAGCTGGCACTCGCG---TACAA--AACGTACACG--AGTCTCATCCGGTAA
TBWa_Hal.affinis_90            TTGAAAAGAACTTTGAAGAGAGAGTTCAAGAGTACGTGAAACCGTTCAGGGGTAAACCTGAGAAACCCGAAAGATCGAAC-GGGGAGATTCATCGTCAGCGAAGTCGGCTCCTCCGTGGCT-CGTGATG--------TCGGG--ACTC---CGTGTCCACG-GCACTCGGC-CGCGGTGTT-----A-CGCCCGACAACGCCGGCGTGCACTTCTCCT--CTAGTAGGACGTCGCGACCCGTTGGGTGTCGGTCTACGGCCCG-GGTGGCTGCCTGT----------CTCGGCGTT-------CGC--GT-C--GGGGCAGACC-CCCGG-TTGCCTGTCCGGCTGCCCGGCGGTAC---CCG---CACGGTAT-AGAGCCGCA-----T-T-GAAC----TGCGTCG--GG-CCC--GTCGCAAGCGCG-GTCAGCG-ATT-CCCGGTGGT--CGGACCTAGTGCCGTCCCCGGGCCTGGCCAGCTGTTGGCTGGCGGTGTCCTCTGACAGGCTCATTCGAATTATTCAT----ATACCGGTCGGCGACGCTATTGCTTTGGGTACTTTCAGGACCCGTCTTGAAACACGGACCAAGGAGTCTAACATGTGCGCGAGTCATTGGG-AC---ACGCAA-ACCTAAAGGCAAAATGAAAGTAAAGGTC-ASCC-TAGCGCTGACCGAGGGAGGATGGGCCGCGTCACGATGCGGCCCCGCACTCCCGGGGCGTCTCGTTCTCATTGCGAGAAGAGGCGCACCCAGAGCGTACACGTTGGGACCCGAAAGATGGTGAACTATGCCTGGTCAGGACGAAGTCAGGGGAAACCCTGATGGAGGTCCGTAGCGATTCTGACGTGCAAATCGATCGTCGGAACTGGGTATAGGGGCGAAAGA-CTAAT-CGAACCATCTAGTAGCTGGTTCCCTCCGAAGTTTCCCTCAAGGATAGCTGGCACTCGCG---TACAA--AATGTACACG--AGTCTCATCCGGTAA
THCa_Cal.cinxia_45             ???????????????????????????????????????????????????????????????????????????????????????????????????????????????????????????????????????????????????????????????????????????????????????????????????????????????????????????????????????????????????????????????????????????????????????????????????????????????????????????????????????????????????????????????????????????????????????????????????????????????????????????????????????????????????????????????????????????????????????????????????????????????????????????????????????????????????????????????????????????????????????????????????????????????????????????????????????????????????????????????????????????????????????????????????????????????????????????????????????????????????????????????????????????????????????????????????????????????????????????????????????????????????????????????????????????????????????????????????????????????????????????????????????????????????????????????????????????????????????????????????????????????????????????????????????
THCa_End.aethiops_92           TTGAAAAGGACTTTGAAGAGAGAGTTCAAGAGTACGTGAAACCGTTCAGGGGTAAACCTGAGAAACCCGAAAGATCGAAC-GGGGAGATTCATCGTCAGCGAAGTCGGCTTCTCCGCGGCT-CGTGATG--------TCGGG--ACCC---CGTGTCCACG-GCACTCGGC-CGCGGTGTT-----A-CGTCCGACGACGCCGGCGTGCACTTCTCCC--CTAGTAGGACGTCGCGACCCGTTGGGTGTCGGTCTACGGCCCG-GTGGGCTGCCTGT----------CTCGGCGTT-------CGC--GT-C--GGGGCAGACC-CCCGG-TTGCCCGTCCGGCTGCCCGGCGGTAC---CCG---CACGGTAT-TGAGCCGCA-----T-T-GAAC----TGCGTCG--GG-CCC--GCCGCAAGCCCG-GTCAGCG-ATT-CCCGGTGGTA-CGGACCTAGCGCCGTCCCCGGGCCTGGCCAGCTGTTGGCAGGCGGTGTCCTCTGACTGGCTCATTCGAATTTTCAAT---AATACCGGTCGGCGACGCTATTGCTTTGGGTACTTTCAGGACCCGTCTTGAAACACGGACCAAGGAGTCTAACATGTGCGCGAGTCATTGGG-AC---ACGCAA-ACCTAAAGGCGAAATGAAAGTGAAGGTC-AGCC-TAGCGCTGACCGAGGGAGGATGGGCCGCGTCACGATGCGGCCCCGCACTCCCGGGGCGTCTCGTTCTCATTGCGAGAAGAGGCGCACCCAGAGCGTACACGTTGGGACCCGAAAGATGGTGAACTATGCCTGGTCAGGACGAAGTCAGGGGAAACCCTGATGGAGGTCCGTAGCGATTCTGACGTGCAAATCGATCGTCGGAACTGGGTATAGGGGCGAAAGA-CTAAT-CGAACCATCTAGTAGCTGGTTCCCTCCGAAGTTTCCCTCA-GGATAGCTGGCACTCGCG---TACAA--AACGTACACG--AGTCTCATCCGGTAA
TSRo_Roc.longipennis_231       TTGAAAAGAACTTTGAAGAGAGAGTTCAAGAGTACGTGAAACCGTTCAGGGGTAAACCTGAGAAACCCGAAAGATCGAAC-GGGGAGATTCATCGTCAGCGACGCTGGCTTCTCCGTGGTT-CGTGATG--------TCGGG--ACCT---CGTGTCCACG-GCACTCGGC-CGCGGTGCC-----A-CGTCCGGCGGCGCCGGCGTGCACTTCTCCC--CTAGTAGGACGTCGCGACCCGTTGGGTGTCGGTCTACGGCCCG-GTGGGCTGACTGT----------TTCGGCGTT-------CGC--GT-CC-GGGACAGACC-CCCGG-TTGCCTGTCCGACTGCCCGGCGGTAC---CCG---CACGGTAT-AGAGCCGCA-----T-T-GAAC----TGCGTCG--GG-CCC--GCCGCAAGCGCG-GTCAGCG-ATT-CCCAGGGTT--CGGACCCAGAGCCGTCCCCGGGCCTGGCCAGCTGTTGGCAGGCGGTGTCCTCTGACTGGCTCATTTGAAACCACAAT----ATACCGGTCGGCGACGCTATTGCTTTGGGTACTTTCAGGACCCGTCTTGAAACACGGACCAAGGAGTCTAACATGTGCGCGAGTCATTGGG-AC---ACGCAA-ACCTAAAGGCGAAATGAAAGTGAAGGTC-AGCC-TAGCGCTGACCGAGGGAGGATGGGCCGCGTCACGATGCGGCTCCGCACTCCCGGGGCGTCTCGTTCTCATTGCGAGAAGAGGCGCACCCAGAGCGTACACGTTGGGACCCGAAAGATGGTGAACTATGCCTGGTCAGGACGAAGTCAGGGGAAACCCTGATGGAGGTCCGTAGCGATTCTGACGTGCAAATCGATCGTCGGAACTGGGTATAGGGGCGAAAGA-CTAAT-CGAACCATCTAGTAGCTGGTTCCCTCCGAAGTTTCCCTCA-GGATAGCTGGCACTCGCG---TACAA--AACGTACACG--AGTCTCATCCGGTAA
THFe_Fen.nana_46               ???????????????????????????????????????????????????????????????????????????????????????????????????????????????????????????????????????????????????????????????????????????????????????????????????????????????????????????????????????????????????????????????????????????????????????????????????????????????????????????????????????????????????????????????????????????????????????????????????????????????????????????????????????????????????????????????????????????????????????????????????????????????????????????????????????????????????????????????????????????????????????????????????????????????????????????????????????????????????????????????????????????????????????????????????????????????????????????????????????????????????????????????????????????????????????????????????????????????????????????????????????????????????????????????????????????????????????????????????????????????????????????????????????????????????????????????????????????????????????????????????????????????????????????????????????
THFe_Met.lanceolatus_22        TTGAAAAGAACTTTGAAGAGAGAGTTCAAGAGTACGTGAAACCGTTCAGGGGTAAACCTGAGAAACCCGACAGATCGAAC-AGGGAGATTCATCGTCAGCGAAGCCGGCTTCGTCGCGGCT-CGCGATG--------TCGGGA-ACCC---CGTGTCCACG-GCACGCGGC-CGCGGTGTT-----A-CGCCCGGCGACGCCGTCGTGCACTTCTCCT--CTAGTAGGACGTCGCGACCCGTTGGGTGTCGGTCTATGGTCCG-GTTGGTAGCCTGT----------CTCGGCGTT-------CGC--GT-CC--GTGCAGACC-TCCGG-TTGCCCGTCTGACTGCCCGGCGGTAC---ATC---CACGGTAT-CGAGCCGCA-----T-T-GAAC----TGCGTCG--GG-TCC--GCCGCAAGCGCG-GTCAGCG-ATT-CCCTTTGGT--CGGACCTAGCGCCGTCCCCGGGCCTGGCCAGCTGTTGGCCGGCGATGTCCTCCGACTGGCTCACAATATTTTTGTTG-CAAATACCGGTCGGCGACGCTATTGCTTTGGGTACTTTCAGGACCCGTCTTGAAACACGGACCAAGGAGTCTAACATGTGGGCGAGTCATTGGG-AC---ACGCAA-GCCTAAAGGCGAAATGAAAGTGAAGGTG-AGCC-TCGCGCTGACCGAGGGAGGATGGGCCGCGTCACGATGCGGCCCCGCACTCCCGGGGCGTCTCGTTCTCATCGCGAGAAGAGGCGCACCCAGAGCGTACACGTTGGGACCCGAAAGATGGTGAACTATGCCTGGTCAGGACGAAGTCAGGGGACACCCTGATGGACGTCCGTAGCGATTCTGACGTGCAAATCGATCGTCGGAACTGGGTATAGGGGCGGAAGA-CTAAT-CGAACTATCTAGTAGCTGGTTCCCTCCGAAGTTTCCCTCA-GGATAGCTGGCACTCGCG---TACAA--AACGTACACG--AGTCTCATCTGGTAA
THFe_Notofenusa_sp._234        TTGAAAAGAACTTTGAAGAGAGAGTTCAAGAGTACGTGAAACCGTTCAGGGGTAAACCTGAGAAACCCGAAAGATCGAAC-GGGGAGATTCATCGTCAGCGGAGTTTGCTTCTCTGCGGCT-CGTGATG--------TTGGG--ACCG---AGTGTTCACG-GCACACGGC-CGCGGTGTA-----A-CGCACGACGACGCCGGCGTGCACTTCTCCC--CTAGTAGGACGTCGCGACCCGTTGGGTGTCGGTCTACGGAACG-GTGTGACGCCTGT----------CTCGGCGTT-------CGC--GT-C--GGGGCAGACA-CCCGAATTTCCCGTCCGGCTGCCCGGCGGTAT---CCG---CACGGTAT-AGAGCCGCA-----T-T-GAAC----TGCGTCG--GA-CCC--GCCGCAAGCGCG-GTCAGCG-ATT-CCCGGTGGT--CGGACCTAGCGCCGTCCCCGGGCCTGGCCAGCTGTTGGCTGGCGGTGTCCTCTGACCGGCTCATTCGAATTATTATTTTATATACCGGTCGGCGACGCTATTGCTTTGGGTACTTTCAGGACCCGTCTTGAAACACGGACCAAGGAGTCTAACATGTGCGCGAGTCATTGGG-AC---ACGCAA-ACCTAAAGGCGAAATGAAAGTGAAGGTC-AGTT-TAACGCTGACCGAGGGAGGATGGGCCGCGCCACGATGCGGCCTCGCACTCCCGGGGCGTCTCGTTCTCATTGCGAGAAGAGGCGCACCCAGAGCGTACACGTTGGGACCCGAAAGATGGTGAACTATGCCTGGTCAGGACGAAGTCAGGGGAAACCCTGATGGAGGTCCGTAGCGATTCTGACGTGCAAATCGATCGTCGGAACTGGGTATAGGGGCGAAAGA-CTAAT-CGAACCATCTAGTAGCTGGTTCCCTCCGAAGTTTCCCTCA-GGATAGCTGGCACTCGCG---TACAA--AATTTACACG--AGTCTCATCCGGTAA
THFe_Par.apicalis_29           ???????????????????????????????????????????????????????????????????????????????????????????????????????????????????????????????????????????????????????????????????????????????????????????????????????????????????????????????????????????????????????????????????????????????????????????????????????????????????????????????????????????????????????????????????????????????????????????????????????????????????????????????????????????????????????????????????????????????????????????????????????????????????????????????????????????????????????????????????????????????????????????????????????????????????????????????????????????????????????????????????????????????????????????????????????????????????????????????????????????????????????????????????????????????????????????????????????????????????????????????????????????????????????????????????????????????????????????????????????????????????????????????????????????????????????????????????????????????????????????????????????????????????????????????????????
THFe_Sco.betuleti_23           ???????????????????????????????????????????????????????????????????????????????????????????????????????????????????????????????????????????????????????????????????????????????????????????????????????????????????????????????????????????????????????????????????????????????????????????????????????????????????????????????????????????????????????????????????????????????????????????????????????????????????????????????????????????????????????????????????????????????????????????????????????????????????????????????????????????????????????????????????????????????????????????????????????????????????????????????????????????????????????????????????????????????????????????????????????????????????????????????????????????????????????????????????????????????????????????????????????????????????????????????????????????????????????????????????????????????????????????????????????????????????????????????????????????????????????????????????????????????????????????????????????????????????????????????????????
THHe_Het.cuneifrons_6          ???????????????????????????????????????????????????????????????????????????????????????????????????????????????????????????????????????????????????????????????????????????????????????????????????????????????????????????????????????????????????????????????????????????????????????????????????????????????????????????????????????????????????????????????????????????????????????????????????????????????????????????????????????????????????????????????????????????????????????????????????????????????????????????????????????????????????????????????????????????????????????????????????????????????????????????????????????????????????????????????????????????????????????????????????????????????????????????????????????????????????????????????????????????????????????????????????????????????????????????????????????????????????????????????????????????????????????????????????????????????????????????????????????????????????????????????????????????????????????????????????????????????????????????????????????
THHe_Het.microcephalus_7       TTGAAAAGAACTTTGAAGAGAGAGTTCAAGAGTACGTGAAACCGTTCAGGGGTAAACCTGAGAAACCCGAAAGATCGAAC-GGGGAGATTCATCGTCAGCGGAACCGGCTTCGCCGTGGTT-CGCGATG--------TCGGGA-CCCC---TGGGTTCACG-GCACGCGGC-CGCGGTGTT-----A-CGCCCGGTGACGTCGGCGTGCACTTCTCCT--CTAGTAGGACGTCGCGACCCGTTGGGTGTCGGTCTACGGCCCG-GGKGGCTGACTGT----------CTCGGCGTT-------CGC--GC-C--GGGGCAGACC-CCCGG-TTGCCTGTCCGGCTGCCCGGCGGTAC---CCG---CACGGTAT-AGAGCCGCA-----T-T-GAAC----TGCGTCG--GG-CCC--GTCGCAAGCGCG-GTCAGCG-ATT-CCCGGTGGT--CGGACCTAGTGCCGTCCCCGGGCCTGGCCAGCTGTTGGCAGGCGGTGTCCTCTGACCGGCTCATTTGAATCATATTTGAAAATACCGGTCGGCGACGCTATTGCTTTGGGTACTTTCAGGACCCGTCTTGAAACACGGACCAAGGAGTCTAACATGTGCGCGAGTCATTGGG-AC---ACGCAA-ACCTAAAGGCGAAATGAAAGTGAAGGTC-AGCC-TAGCGCTGACCGAGGGAGGATGGGCCGCGTCACGATGCGGCCCCGCACTCCCGGGGCGTCTCGTTCTCATTGCGAGAAGAGGCGCACCCAGAGCGTACACGTTGGGACCCGAAAGATGGTGAACTATGCCTGGTCAGGACGAAGTCAGGGGAAACCCTGATGGAGGTCCGTAGCGATTCTGACGTGCAAATCGATCGTCGGAACTGGGTATAGGGGCGAAAGA-CTAAT-CGAACTATCTAGTAGCTGGTTCCCTCCGAAGTTTCCCTCA-GGATAGCTGGCACTCGCG---TACAA--AACTTACACG--AGTCTCATCCGGTAA
TNCl_Cla.compressicornis_34    TTGAAAAGAACTTTGAAGAGAGAGTTCAAGAGTACGTGAAACCGTTCAGGGGTAAACCTGAGAAACCCGAAAGATCGAAC-GGGGAGATTCATCGTCAGCGACTCCGGCTTCTCCGTGGCT-CGCGATGCCT-----CCGGG--CACT---CGTGTCCGGG-GCACGCGGC-CGCGGTGTT-----A-CGCCCGGTGGCGCCGGCGTGCACTTCTCCC--CTAGTAGGACGTCGCGACCCGTTGGGTGTCGGTCTAAGGCCCG-GTTGGACGACTGT----------TCCGGCGTT-------CGC--GT-C--GGGGCAGACC-CCCGG-TTGCCCGTCCGGCTGCCCGGCGGTAA---CCG---CACGGTAT-AGAGCCGCA-----T-T-GAAC----TGCGTCG--GG-CCC--GCCGCAAGCGCG-GTCAGCG-ATT-CCCGGTGGT--CGGACCTAGCGCCGTCCCCGGGCCTGATCAGCTGTTGGCTGGCGGTGTCCTCTGACTGGCTCATTTGAAATATTAAC----ATACCGGTCGGCGACGCTATTGCTTTGGGTACTTTCAGGACCCGTCTTGAAACACGGACCAAGGAGTCTAACATGTGCGCGAGTCATTGGG-ACT--ACGCAA-ACCTRAAGGCGAAATGAAAGTAAAGGTC-AGCC-TTGCGCTGACCGAGGGAGGATGGGCCGCGTCACGATGCGGCCCCGCACTCCCGGGGCGTCTCGTTCTCATTGCGAGAAGAGGCGCACCCAGAGCGTACACGTTGGGACCCGAAAGATGGTGAACTATGCCTGGTCAGGACGAAGTCAGGGGAAACCCTGATGGAGGTCCGTAGCGATTCTGACGTGCAAATCGATCGTCGGAACTGGGTATAGGGGCGAAAGA-CTAAT-CGAACCATCTAGTAGCTGGTTCCCTCCGAAGTTTCCCTCA-GGATAGCTGGCACTCGCG---TACAA--AACGTACACG--AGTCTCATCCGGTAA
TNCl_Cla.pectinicornis_49      TTGAAAAGAACTTTGAAGAGAGAGTTCAAGAGTACGTGAAACCGTTCAGGGGTAAACCTGAGAAACCCGAAAGATCGAAC-GGGGAGATTCATCGTCAGCGACTCCGGCTTCTCCGTGGCT-CGCGATGCAT-----CCGGG--CACT---CGTGTCCGTG-GCACGCGGC-CGCGGTGTT-----A-CGCCCGGTGGCGCCGGCGTGCACTTCTCCC--CTAGTAGGACGTCGCGACCCGTTGGGTGTCGGTCTAAGGCCCG-GTTGGACGACTGT----------TCCGGCGTT-------CGC--GT-C--GGTGCAGACC-ACCGG-TCGCCCGTCCGGCTGCCCGGCGGTAA---CCG---TACGGTAT-AGAGCCGCA-----T-T-GAAC----TGCGTCG--GG-CCC--GCCGCAAGCGCG-GTCAGCG-TTT-CCCGGTGGT--CGGACCTAGCGCCGTCCCCGGGCCTGATCAGCTGTTGGCTGGCGGTGTCCTCTGACTGGCTCATTTGAAATATCAAC----ATACCGGTCGGCGACGCTATTGCTTTGGGTACTTTCAGGACCCGTCTTGAAACACGGACCAAGGAGTCTAACATGTGCGCGAGTCATTGGG-ACT--ACGCAA-ACCTAAAGGCGAAATGAAAGTAAAGGTC-AGCC-TCGCGCTGACCGAGGGAGGATGGGCCGCGTCACGATGCGGCCCCGCACTCCCGGGGCGTCTCGTTCTCATTGCGAGAAGAGGCGCACCCAGAGCGTACACGTTGGGACCCGAAAGATGGTGAACTATGCCTGGTCAGGACGAAGTCAGGGGAAACCCTGATGGAGGTCCGTAGCGATTCTGACGTGCAAATCGATCGTCGGAACTGGGTATAGGGGCGAAAGA-CTAAT-CGAACCATCTAGTAGCTGGTTCCCTCCGAAGTTTCCCTCA-GGATAGCTGGCACTCGCG---TACAA--AACGTACACG--AGTCTCATCCGGTAA
TNDi_Hem.australis_38          ???????????????????????????????????????????????????????????????????????????????????????????????????????????????????????????????????????????????????????????????????????????????????????????????????????????????????????????????????????????????????????????????????????????????????????????????????????????????????????????????????????????????????????????????????????????????????????????????????????????????????????????????????????????????????????????????????????????????????????????????????????????????????????????????????????????????????????????????????????????????????????????????????????????????????????????????????????????????????????????????????????????????????????????????????????????????????????????????????????????????????????????????????????????????????????????????????????????????????????????????????????????????????????????????????????????????????????????????????????????????????????????????????????????????????????????????????????????????????????????????????????????????????????????????????????
TNDi_Hem.crocea_9              ???????????????????????????????????????????????????????????????????????????????????????????????????????????????????????????????????????????????????????????????????????????????????????????????????????????????????????????????????????????????????????????????????????????????????????????????????????????????????????????????????????????????????????????????????????????????????????????????????????????????????????????????????????????????????????????????????????????????????????????????????????????????????????????????????????????????????????????????????????????????????????????????????????????????????????????????????????????????????????????????????????????????????????????????????????????????????????????????????????????????????????????????????????????????????????????????????????????????????????????????????????????????????????????????????????????????????????????????????????????????????????????????????????????????????????????????????????????????????????????????????????????????????????????????????????
TNDi_Nei.acuminatus_31         ???????????????????????????????????????????????????????????????????????????????????????????????????????????????????????????????????????????????????????????????????????????????????????????????????????????????????????????????????????????????????????????????????????????????????????????????????????????????????????????????????????????????????????????????????????????????????????????????????????????????????????????????????????????????????????????????????????????????????????????????????????????????????????????????????????????????????????????????????????????????????????????????????????????????????????????????????????????????????????????????????????????????????????????????????????????????????????????????????????????????????????????????????????????????????????????????????????????????????????????????????????????????????????????????????????????????????????????????????????????????????????????????????????????????????????????????????????????????????????????????????????????????????????????????????????
TNHo_Hop.fulvicornis_95        ???????????????????????????????????????????????????????????????????????????????????????????????????????????????????????????????????????????????????????????????????????????????????????????????????????????????????????????????????????????????????????????????????????????????????????????????????????????????????????????????????????????????????????????????????????????????????????????????????????????????????????????????????????????????????????????????????????????????????????????????????????????????????????????????????????????????????????????????????????????????????????????????????????????????????????????????????????????????????????????????????????????????????????????????????????????????????????????????????????????????????????????????????????????????????????????????????????????????????????????????????????????????????????????????????????????????????????????????????????????????????????????????????????????????????????????????????????????????????????????????????????????????????????????????????????
TNHo_Hop.testudinea_192_30     TTGAAAAGAACTTTGAAGAGAGAGTTCAAGAGTACGTGAAACCGTTCAGGGGTAAACCTGAGAAACCCGAAAGATCGAAC-GGGGAGATTCATCGTCAGCGACTCCGGCTTCTCCGTGGCT-CGTGATG--------TCGGGA-CACT---CGTGTCCACG-GCACTCGGC-CGCGGTGTT-----A-CGCCCGGTGGCGCCGGCGTGCACTTCTCCC--CTAGTAGGACGTCGCGACCCGTTGGGTGTCGGTCTACGGCCCG-GGTGGTCGCCTGT----------CCCGGCGTT-------CGC--GT-C--GGGGCAGACC-CCCGG-TTGCCCGTCCGGCTGCCCGGCGGTAC---CCG---CACGGTAT-AGAGCCGCA-----T-T-GAAC----TGCGTCG--GG-CCC--GCCGCAAGCTCG-GTCAGCG-TTT-CCCGGTGGT--CGGACCTAGTGCCGTCCCCGGGCCTGGTCAGCTGTTGGCTGGCGGTGTCCTCTGACTGGCTCATTTGAAATAT-AAC----ATACCGGTCGGCGACGCTATTGCTTTGGGTACTTTCAGGACCCGTCTTGAAACACGGACCAAGGAGTCTAACATGTGCGCGAGTCATTGGG-AC---GCGCAA-ACCTAAAGGCGAAATGAAAGTGAAGGTC-AGCC-TCGCGCTGACCGAGGGAGGATGGGCCGCGTCACGATGCGGCCCCGCACTCCCGGGGCGTCTCGTTCTCATTGCGAGAAGAGGCGCACCCAGAGCGTACACGTTGGGACCCGAAAGATGGTGAACTATGCCTGGTCAGGACGAAGTCAGGGGAAACCCTGATGGAGGTCCGTAGCGATTCTGACGTGCAAATCGATCGTCGGAACTGGGTATAGGGGCGAAAGA-CTAAT-CGAACCATCTAGTAGCTGGTTCCCTCCGAAGTTTCCCTCA-GGATAGCTGGCACTCGCG---TACAA--AACGTACACG--AGTCTCATCCGGTAA
TNMe_Mes.opaca_96              ???????????????????????????????????????????????????????????????????????????????????????????????????????????????????????????????????????????????????????????????????????????????????????????????????????????????????????????????????????????????????????????????????????????????????????????????????????????????????????????????????????????????????????????????????????????????????????????????????????????????????????????????????????????????????????????????????????????????????????????????????????????????????????????????????????????????????????????????????????????????????????????????????????????????????????????????????????????????????????????????????????????????????????????????????????????????????????????????????????????????????????????????????????????????????????????????????????????????????????????????????????????????????????????????????????????????????????????????????????????????????????????????????????????????????????????????????????????????????????????????????????????????????????????????????????
TNNe_Amn.amplus_15             ???????????????????????????????????????????????????????????????????????????????????????????????????????????????????????????????????????????????????????????????????????????????????????????????????????????????????????????????????????????????????????????????????????????????????????????????????????????????????????????????????????????????????????????????????????????????????????????????????????????????????????????????????????????????????????????????????????????????????????????????????????????????????????????????????????????????????????????????????????????????????????????????????????????????????????????????????????????????????????????????????????????????????????????????????????????????????????????????????????????????????????????????????????????????????????????????????????????????????????????????????????????????????????????????????????????????????????????????????????????????????????????????????????????????????????????????????????????????????????????????????????????????????????????????????????
TNNe_Cra.alniastri_24          ???????????????????????????????????????????????????????????????????????????????????????????????????????????????????????????????????????????????????????????????????????????????????????????????????????????????????????????????????????????????????????????????????????????????????????????????????????????????????????????????????????????????????????????????????????????????????????????????????????????????????????????????????????????????????????????????????????????????????????????????????????????????????????????????????????????????????????????????????????????????????????????????????????????????????????????????????????????????????????????????????????????????????????????????????????????????????????????????????????????????????????????????????????????????????????????????????????????????????????????????????????????????????????????????????????????????????????????????????????????????????????????????????????????????????????????????????????????????????????????????????????????????????????????????????????
TNNe_Cra.latipes_179           ???????????????????????????????????????????????????????????????????????????????????????????????????????????????????????????????????????????????????????????????????????????????????????????????????????????????????????????????????????????????????????????????????????????????????????????????????????????????????????????????????????????????????????????????????????????????????????????????????????????????????????????????????????????????????????????????????????????????????????????????????????????????????????????????????????????????????????????????????????????????????????????????????????????????????????????????????????????????????????????????????????????????????????????????????????????????????????????????????????????????????????????????????????????????????????????????????????????????????????????????????????????????????????????????????????????????????????????????????????????????????????????????????????????????????????????????????????????????????????????????????????????????????????????????????????
TNNe_Cra.septentrionalis_99    ???????????????????????????????????????????????????????????????????????????????????????????????????????????????????????????????????????????????????????????????????????????????????????????????????????????????????????????????????????????????????????????????????????????????????????????????????????????????????????????????????????????????????????????????????????????????????????????????????????????????????????????????????????????????????????????????????????????????????????????????????????????????????????????????????????????????????????????????????????????????????????????????????????????????????????????????????????????????????????????????????????????????????????????????????????????????????????????????????????????????????????????????????????????????????????????????????????????????????????????????????????????????????????????????????????????????????????????????????????????????????????????????????????????????????????????????????????????????????????????????????????????????????????????????????????
TNNe_Nem.caeruleocarpus_150    ???????????????????????????????????????????????????????????????????????????????????????????????????????????????????????????????????????????????????????????????????????????????????????????????????????????????????????????????????????????????????????????????????????????????????????????????????????????????????????????????????????????????????????????????????????????????????????????????????????????????????????????????????????????????????????????????????????????????????????????????????????????????????????????????????????????????????????????????????????????????????????????????????????????????????????????????????????????????????????????????????????????????????????????????????????????????????????????????????????????????????????????????????????????????????????????????????????????????????????????????????????????????????????????????????????????????????????????????????????????????????????????????????????????????????????????????????????????????????????????????????????????????????????????????????????
TNNe_Nem.melanocephalus_149    ???????????????????????????????????????????????????????????????????????????????????????????????????????????????????????????????????????????????????????????????????????????????????????????????????????????????????????????????????????????????????????????????????????????????????????????????????????????????????????????????????????????????????????????????????????????????????????????????????????????????????????????????????????????????????????????????????????????????????????????????????????????????????????????????????????????????????????????????????????????????????????????????????????????????????????????????????????????????????????????????????????????????????????????????????????????????????????????????????????????????????????????????????????????????????????????????????????????????????????????????????????????????????????????????????????????????????????????????????????????????????????????????????????????????????????????????????????????????????????????????????????????????????????????????????????
TNNe_Nem.pavidus_36            ???????????????????????????????????????????????????????????????????????????????????????????????????????????????????????????????????????????????????????????????????????????????????????????????????????????????????????????????????????????????????????????????????????????????????????????????????????????????????????????????????????????????????????????????????????????????????????????????????????????????????????????????????????????????????????????????????????????????????????????????????????????????????????????????????????????????????????????????????????????????????????????????????????????????????????????????????????????????????????????????????????????????????????????????????????????????????????????????????????????????????????????????????????????????????????????????????????????????????????????????????????????????????????????????????????????????????????????????????????????????????????????????????????????????????????????????????????????????????????????????????????????????????????????????????????
TNNe_Pik.scutellatum_153       ???????????????????????????????????????????????????????????????????????????????????????????????????????????????????????????????????????????????????????????????????????????????????????????????????????????????????????????????????????????????????????????????????????????????????????????????????????????????????????????????????????????????????????????????????????????????????????????????????????????????????????????????????????????????????????????????????????????????????????????????????????????????????????????????????????????????????????????????????????????????????????????????????????????????????????????????????????????????????????????????????????????????????????????????????????????????????????????????????????????????????????????????????????????????????????????????????????????????????????????????????????????????????????????????????????????????????????????????????????????????????????????????????????????????????????????????????????????????????????????????????????????????????????????????????????
TNPr_Pri.geniculata_33         ??????????CTTTGAAGAGAGAGTTCAAGAGCACGTGAAACCGTTCAGGGGTAAACCTGAGAAACCCAAAAAATCGAAC-GGGGAGATTCATCGTCAGCGACTGCGGCTTCTCCGCGGCT-CGCGATG--------CCGGGA-CACT---CGTGTCTACG-GCACGCGGC-CGCGGTGTT-----A-CGTCCGTTGGCGCCGGCGTGCACTTTTCCC--CTAGTAGGACATCGCGACCTGTTGGATGTCGGTCTACGGCCCG-GGTGGTCGCCTGT----------CCCGG---------------------------------------TTGCCCGTCCGGCTGCCCGGCGGTAT---CCG---CACGGTAT-CGAGCCGCA-----T-T-GAAC----TGCGTCG--GG-CCC--GCCGCAAACGTG-GTCAGCG-ATT-CCCGGTGGT--CGGACCTAGCGCCGTCCCCGGGCCTGATTAGCTGTTGGCTGGCGGTGTCCTCTGACTGGCTCATT-GATTTT-------------CGGTCAGCGACGCTATTGCTTTGGGTACTCTTAGGACCCGTCTTGAAACACGGATCAAGGAGTCTAACATGTGCGCGAGTCATTGGG-AC---ACGCAA-ACCTAACGGCCAAATAAAAGTGAAGGTC-AGCC-TCGCGCTGACCGAGGGAGGATGGGCCGCGTCACGATGCGGCCCCGCACTCCCGGGGCGTCTCGTTTTCATTGCGAGCAGAGGCGCACCCAGAGCGTACGGGTTGGAACCCGAAAGATGGTGAACTATGCCTGGTCAGGACGAAGTCAGGAGAAACCCTGATGGAGGTCCGTAGCGATTCTGACGTGCAAATCGATCGTCGGAACTGGGTATAGGGGCGAAAGA-CTAAT-CAAACCATCTAGTAGCTGGTTCCCTCCGAAGTTTCCCTCA-GGATAGCTGGCACTCGCG---TACAA--AACGTACACG--AGTCTCATCCGGTAA
TNPr_Pri.testacea_178          ???????????????????????????????????????????????????????????????????????????????????????????????????????????????????????????????????????????????????????????????????????????????????????????????????????????????????????????????????????????????????????????????????????????????????????????????????????????????????????????????????????????????????????????????????????????????????????????????????????????????????????????????????????????????????????????????????????????????????????????????????????????????????????????????????????????????????????????????????????????????????????????????????????????????????????????????????????????????????????????????????????????????????????????????????????????????????????????????????????????????????????????????????????????????????????????????????????????????????????????????????????????????????????????????????????????????????????????????????????????????????????????????????????????????????????????????????????????????????????????????????????????????????????????????????????
TNPr_Prc.incisus_100           TTGAAAAGAACTTTGAAGAGAGAGTTCAAGAGTACGTGAAACCGTTCAGGGGTAAACCTGAGAAACCCGAAAGATCGAAC-GGGGAGATTCATCGTCAGCGACTTCGGCTTCTCCGTGGCT-CGCGATG--------TCGGGA-CACT---CGTGTCCACG-GCACGCGGC-CGCGGTGTT-----A-CGTCCGTTGGCGCCGGCGTGCACTTCTCCC--CTAGTAGGACGTCGCGACCCGTTGGGTGTCGGTCTACGGCCCG-GTGGGTTGCCTGT----------CCCGGCGTT-------CGC--GT-C--GGGGCAGACC-CCCGG-TTGCCCGTCCGGCTGCCCGGCGGTAC---CCG---CACGGTAT-TGAGCCGCA-----T-T-GAAC----TGCGTCG--GG-CCC--GCCGCAAGCGCG-GTCAGCG-ATT-CCCGGTGGT--CGGACCTAGCGCCGTCCCCGGGCCTGATCAGCTGTTGGCTGGCGGTGTCCTCTGACTGGCTCATTTAT--------------TACCGGTCGGCGACGCTATTGCTTTGGGTACTTTCAGGACCCGTCTTGAAACACGGACCAAGGAGTCTAACATGTGCGCGAGTCATTGGG-AC---ACGCAA-ACCTAAAGGCGAAATGAAAGTGAAGGTC-AGCC-TCGCGCTGACCGAGGGAGGATGGGCCGCGTCACGATGCGGCCCCGCACTCCCGGGGCGTCTCGTTCTCATTGCGAGAAGAGGCGCACCCAGAGCGTACACGTTGGGACCCGAAAGATGGTGAACTATGCCTGGTCAGGACGAAGTCAGGGGAAACCCTGATGGAGGTCCGTAGCGATTCTGACGTGCAAATCGATCGTCGGAACTGGGTATAGGGGCGAAAGA-CTAAT-CGAACCATCTAGTAGCTGGTTCCCTCCGAAGTTTCCCTCA-GGATAGCTGGCACTCGCG---TACAA--AACTTACACG--AGTCTCATCCGGTAA
TNPs_End.anemones_97           ???????????????????????????????????????????????????????????????????????????????????????????????????????????????????????????????????????????????????????????????????????????????????????????????????????????????????????????????????????????????????????????????????????????????????????????????????????????????????????????????????????????????????????????????????????????????????????????????????????????????????????????????????????????????????????????????????????????????????????????????????????????????????????????????????????????????????????????????????????????????????????????????????????????????????????????????????????????????????????????????????????????????????????????????????????????????????????????????????????????????????????????????????????????????????????????????????????????????????????????????????????????????????????????????????????????????????????????????????????????????????????????????????????????????????????????????????????????????????????????????????????????????????????????????????????
TNPs_Pse.fuscula_98            ???????????????????????????????????????????????????????????????????????????????????????????????????????????????????????????????????????????????????????????????????????????????????????????????????????????????????????????????????????????????????????????????????????????????????????????????????????????????????????????????????????????????????????????????????????????????????????????????????????????????????????????????????????????????????????????????????????????????????????????????????????????????????????????????????????????????????????????????????????????????????????????????????????????????????????????????????????????????????????????????????????????????????????????????????????????????????????????????????????????????????????????????????????????????????????????????????????????????????????????????????????????????????????????????????????????????????????????????????????????????????????????????????????????????????????????????????????????????????????????????????????????????????????????????????????
TSAn_Ane.padi_11               TTGAAAAGAACTTTGAAGAGAGAGTTCAAGAGTACGTGAAACCGTTCAGGGGTAAACCTGAGAAACCCGAAAGATCGAAC-GGGGAGATTCATCGCAAGCGACGCTGGCTTCTCCGTGGCT-CGTGATG--------CCGGG--ACCT---CGCGTCCACG-GCACTCGGC-CGCGGTGCT-----A-CGTCCGGCGGCGCCGGCGTGCACTTCTCCC--CTAGTAGGACGTCGCGACCCGTTGGGTGTCGGTCTACGGCCCG-GTTGGACGACTGT----------CTCGGCGTT-------CGC--GT-C--GGGACAGACC-ACCGG-TCGCCTGTCCGACCGCCCGGCGGTAC---ACG---CACGGTAT-AGAGCCGCA-----T-T-TCAC----TGCGTCG--GG-CCC--GCCGCAAGCGCG-GTCAGAG-TTT-CCCGGTGGT--CGGACCTAGTGCCGTCCCCGGGCCTGGCCAGCTGTTGGCAGGCGGTGTCCTCTGACTGGCTCATTTGAAACATTAAC----ATACCGGTCGGCGACGCTATTGCTTTGGGTACTTTCAGGACCCGTCTTGAAACACGGACCAAGGAGTCTAACATGTGCGCGAGTCATTGGG-AC---ACGCAA-GCCTAAAGGCGAAATGAAAGTAAAGGTC-AGCC-TAGCGCCGACCGAGGGAGGATGGGCCGCGTCACGATGCGGTCCCGCACTCCCGGGGCGTCTCGTTCTCATTACGAGAAGAGGCGCACCCAGAGCGTACACGTTGGGACCCGAAAGATGGTGAACTATGCCTGGTCAGGACGAAGTCAGGGGAAACCCTGATGGAGGTCCGTAGCGATTCTGACGTGCAAATCGATCGTCGGAACTGGGTATAGGGGCGAAAGA-CTAAT-CGAACCATCTAGTAGCTGGTTCCCTCCGAAGTTTCCCTCA-GGATAGCTGGCACTCGTG---TACAA--AAGTTACACG--AGTCTCATCCGGTAA
TSAn_Nes.morio_50              ????AAAGAACTTTGAAGAGAGAGTTCAAGAGTACGTGAAACCGTTCAGGGGTAAACCTGAGAAACCCGAAAGATCGAAC-GGGGAGATTCATCGCAAGCGAGGCCGGCTACTGCGTGGCT-CGTGATG--------CCGGG--ACCT---CGCGTCCACG-GCACTCGGC-CGCGCAGCT-----A-CGCTCGGTCGCGCCGGCGTGCACTTCTTCC--CTAGTAGGACGTCGCGACCCGTTGGGTGTCGGTCTACGGCCCG-GATGGATGACTGT----------TACGGCTAT-------CTC--GT-C--GGAGCAGACC-CCCGG-TTGCCCGTCCGACCGCCCGGCGGTAC---ACG---CACGGTAT-AGAGCCGCA-----T-T-CGAC----TGCGTCG--GG-CCC--GCCGCAAGCGCG-GTCAGCG-ATT-CCCGGTGGT--CGGACCTAGCGCCGTCACCGGGCCTGGCCAGCTGTTTGCAGGCGGTGTTCTCCGACTGGCTCATTTGAAATAATATC----ATACCGGTCGGCGACGCTATTGCTTTGGGTACTTTCAGGACCCGTCTTGAAACACGGACCAAGGAGTCTAACATGTGCGCGAGTCATTGGG-AC---GCAAAAAGCCTAAAGGCGAAATGAAAGTAAAGGTC-GGCC-CCGCGCCGACCGAGGGAGGATGGGCCGCGACTTTATGCGGTCCCGCACTCCCGGGGCGTCTCGTTCTCATTACGAGAAGAGGCGCACCCAGAGCGTACACGTTGGGACCCGAAAGATGGTGAACTATGCCTGGTCAGGACGAAGTCAGGGGAAACCCTGATGGAGGTCCGTAGCGATTCTGACGTGCAAATCGATCGTCGGAACTGGGTATAGGGGCGAAAGA-CTAAT-CGAACCATCTAGTAGCTGGTTCCCTCCGAAGTTTCCCTCA-GGATAGCTGGCACTCGTG---TACAA--AAGTTACACG--AGTCTCATCCGGTAA
TSDo_Dol.aeneus_57             TTGAAAAGAACTTTGAAGAGAGAGTTCAAGAGTACGTGAAACCGTTCAGGGGTAAACCTGAGAAACCCGAAAGATCGAAC-GGGGAGATTCATCGTCAGCGACGCTGGCTTCTCCGCGGCT-CGTGATG--------TCGGG--ACCT---CGCGTCCACG-GCACTCGGT-CGCGGTGTT-----A-CGTCCGGTGGCGCCGGCGTGCACTTCTCCC--CTAGTAGGACGTCGCGACCCGTTGGGTGTCGGTCTACGGCCCG-GGTGGATGACTGT----------CCCGGCGTT-------CGC--GT-C--GGGGCAGACC-CCCGG-TTGCCCGTCCGGCTGCCCGGCGGTAC---CCG---CACGGTAT-GGAGCCGCA-----T-T-GAAT----TGCGTCG--GG-CCC--GCCGCAAGCGCG-GTCAGCG-ATT-CCCGGTGAA--CGGACCTAGCGCCGTTCCCGGGCCTGGCCAGCTGTTGGCAGGCGGTGTCCTCTGACCGGCTCATTTGAAATATTAAC----ATACCGGTCGGCGACGCTATTGCTTTGGGTACTTTCAGGACCCGTCTTGAAACACGGACCAAGGAGTCTAACATGTGCGCGAGTCATTGGG-AC---ACGCAA-ACCTAAAGGCGAAATGAAAGTAAAGGTC-AGCC-TTGCGCTGACCGAGGGAGGATGGGCCGCGTCACGATGCGGCCCCGCACTCCCGGGGCGTCTCGTTCTCATTGCGAGAAGAGGCGCACCCAGAGCGTACACGTTGGGACCCGAAAGATGGTGAACTATGCCTGGTCAGGACGAAGTCAGGGGAAACCCTGATGGAGGTCCGTAGCGATTCTGACGTGCAAATCGATCGTCGGAACTGGGTATAGGGGCGAAAGA-CTAAT-CGAACCATCTAGTAGCTGGCTCCCTCCGAAGTTTCCCTCA-GGATAGCTGGCACTCGCG---TACAA--AACGTACACG--AGTCTCATCCGGTAA
TSDo_Dol.vestigialis_144       TTGAAAAGAACTTTGAAGAGAGATTTCGAGAGTACGTGAAACCGTTCAGGGGTAAACCTAAGAAACCCAAAAGATCGAAC-GGGGAGATTCATCGTCAGCGACGCTGGCTCCTCCGCGGCT-CGTGATG--------TCCGG--ACCT---CGCGTCCACG-GCACTCGGC-CGCGGTGCT-----A-CGTCCGGTGGCGCCGGCGTGCACTTCTCCC--CTAGTAGGACATCGCGACCCGTTGGGTGTTAGTCTACGGCCCG-GGTGGACAACTGT----------CCCAGCGTT-------CGC--GT-C--GGGGCAGACC-CCCGG-TTGCCAATCCGGCTGCCTGGCGGTAC---CCG---CACGGTAT-AGAGCCGCA-----T-T-GAAC----TGCGTCG--GG-CCC--GTCGCAAGCGCG-GTCAGCG-ATT-CCCGGTGAA--TGGACCTGGCACCGTCCCCGGGCCTAGCCAGCTGTTAGCAGGCGGTGTCCTCTGACCGGCTCATTTGAATTATAAAC----ATACCGGTCGGCGACGCTATTGCTTTGGGTACTTTCAGGACCGGTCTTGAAACACGGACCAAGGAGTCTTACATGTGCGCAAGTCATTGGG-AC---ACGCAA-ACCGAAAAGCGAGATGAAAGTGAAGGTC-AGCC-TCGCGCTGACCGAGAGAGGATGGGCCCCGTCACGATGCAGCCCCTCACTCCCGGGGCGTCTCGTTCTCATTGCGAGAAGAGGCGCACCCAGAGCGTACACGTTGGGACCCGAAAGATGGTGAACTATGCCTGGTCAGGACTAAGTCAGGGGAAACCCTGATGGAGGTCCGTAGCGATTCTGACGTACAAATCGATCGTCGGAACTGGGTATAGGGGTGAAAGA-CTAAT-CGAACCATCTAGTAGCTGGTTCCCTCCGAAGTTTCCCTCA-GGATAGCTGGCACTCGCG---TACAA--AACGTACACG--AGTCTCATCCGGTAA
TSHe_Hep.dahlbomi_103          ???????????????????????????????????????????????????????????????????????????????????????????????????????????????????????????????????????????????????????????????????????????????????????????????????????????????????????????????????????????????????????????????????????????????????????????????????????????????????????????????????????????????????????????????????????????????????????????????????????????????????????????????????????????????????????????????????????????????????????????????????????????????????????????????????????????????????????????????????????????????????????????????????????????????????????????????????????????????????????????????????????????????????????????????????????????????????????????????????????????????????????????????????????????????????????????????????????????????????????????????????????????????????????????????????????????????????????????????????????????????????????????????????????????????????????????????????????????????????????????????????????????????????????????????????????
TSHe_Pse.runari_104            ???????????????????????????????????????????????????????????????????????????????????????????????????????????????????????????????????????????????????????????????????????????????????????????????????????????????????????????????????????????????????????????????????????????????????????????????????????????????????????????????????????????????????????????????????????????????????????????????????????????????????????????????????????????????????????????????????????????????????????????????????????????????????????????????????????????????????????????????????????????????????????????????????????????????????????????????????????????????????????????????????????????????????????????????????????????????????????????????????????????????????????????????????????????????????????????????????????????????????????????????????????????????????????????????????????????????????????????????????????????????????????????????????????????????????????????????????????????????????????????????????????????????????????????????????????
TSSe_Bra.flavens_136           TTGAAAAGAACTTTGAAGAGAGAGTTCAAGAGTACGTGAAACCGTTCAGGGGTAAACCTGAGAAACCCGAAAGATCGAAC-GGGGAGATTCATCGTCAGCGACGCTGGCTTCTCCGTGGTT-CGTGATG--------TCGGG--ACCT---CGTGTCCACG-GCACTCGGC-CGCGGTGCC-----A-CGTCCGGCGGCGCCGGCGTGCACTTCTCCC--CTAGTAGGACGTCGCGACCCGTTGGGCGTCGGTCTACGGCCCG-GTCGGATGACTGT----------CTCGGCGTT-------CGC--GT-C--GGGGCAGACC-GCCGG-TTGCCCGTCCGGCTGCCCGGCGGTAC---ACG---CACGGTAT-AGAGCCGCA-----T-T-GAAT----TGCGTCG--GG-CCC--GTCGCAAGCGCG-GTCAGCG-ATT-CCCGGTGGT--CGGACCTAGCGCCGTCCCTGGGCCTGGCCAGCTGTTGGCAGACGGTGTCCTCTGACTGGCTCATTTGAAATATTAAA----ATACCGGTCGGCGACGCTATTGCTTTGGGTACTTTCAGGACCCGTCTTGAAACACGGACCAAGGAGTCTAACATGTGCGCGAGTCATTGGG-AC---ACGCAA-ACCTAAAGGCGAAATGAAAGTGAAGGTC-TGCC-TAGCGCTGACCGAGGGAGGATGGGCCGCGTCACGATGCGGTCCCGCACTCCCGGGGCGTCTCGTTCTCATTACGAGAAGAGGCGCACCCAGAGCGTACACGTTGGGACCCGAAAGATGGTGAACTATGCCTGGTCAGGACGAAGTCAGGGGAAACCCTGATGGAGGTCCGTAGCGATTCTGACGTGCAAATCGATCGTCGGAACTGGGTATAGGGGCGAAAGA-CTAAT-CGAACCATCTAGTAGCTGGTTCCCTCCGAAGTTTCCCTCA-GGATAGCTGGCACTCGCG---TACAA--AACGTACACG--AGTCTCATCCGGTAA
TSSe_Sel.serva_105             TTGAAAAGAACTTTGAAGAGAGAGTTCAAGAGTACGTGAAACCGTTCAGGGGTAAACCTGAGAAACCCGAAAGATCGAAC-GGGGAGATTCATCGTCAGCGACGCTGGCTTCTCCGTGGTT-CGAGATG--------TCGGG--ACCT---CGTGTCCACG-GCACTCGGC-CGCGGTGCC-----A-CGTCCGGCAGCGCCGGCGTGCACTTCTCCC--CTCATAGGACGTCGCGACCCGTTGAGCGTCGGTCCACGGCCGG-GTCGGATGACTGT----------CTCGGCGTT-------CGC--GT-C--GGGGCAGACC-GCCGG-TTGCCCGTCCGGCTGCCCGGCGGTAC---ACG---CACGGTAT-AGAGCCGCA-----T-T-GAAT----WGCGTCG--GG-CCC--GCCGCAAGCGCG-GTCAGCG-ATT-CCCGGTGGT--CGAACCTAGCGCCATCCCTGGGCCTGGCCAGCTGTTGGCAGGCAGTGTTCTCTGACTGGCTCATTTGAAATAACAAC----GTACCGGTTGGCGACGCTATTGCTTTGGCTACTTTTAGGACCCGTCTTGAAACACGGACCAAGGAGTCTAACATGTGCGCGAGTCATTGGG-AC---ACGCAA-ACCTAAAGGCGAAATGAAAGTCAAGGTC-TGCC-TAGCGCTGACCGAGGGAGGATGGGCCGCGTCACGATGCGGTCCTGCACTCCCGGGGCGTCTCGTTCTCATTACTAGAAGAGGCGCACCCAGAGCCTACACGTTGGGACCCGGAAGATGGTGAACTATGCCTGGTCAGGACGAAATCAGGGGAAACCCTGATGGAGGTCCGTAGCGATTCTGACGTGCAAATCGATCGTCGGAACTGGGTATAGGGGCGAAAGA-CTAAT-CGAACCATCTAGTAGCTGGTTCCCTCCGAAGTTTCCCTCA-GGATAGCTGGCACTCGCG---TACAA--AACGTACACG--AGTCTCATCCGGTAA
TSSt_Thr.contigua_148          ???????????????????????????????????????????????????????????????????????????????????????????????????????????????????????????????????????????????????????????????????????????????????????????????????????????????????????????????????????????????????????????????????????????????????????????????????????????????????????????????????????????????????????????????????????????????????????????????????????????????????????????????????????????????????????????????????????????????????????????????????????????????????????????????????????????????????????????????????????????????????????????????????????????????????????????????????????????????????????????????????????????????????????????????????????????????????????????????????????????????????????????????????????????????????????????????????????????????????????????????????????????????????????????????????????????????????????????????????????????????????????????????????????????????????????????????????????????????????????????????????????????????????????????????????????
TSSt_Strom.delicatulus_12      TTGAAAAGAACTTTGAAGAGAGAGTTCAAGAGTACGTGAAACCGTTCAGGGGTAAACCTGAGAAACCCGAAAGATCGAAC-GGGGAGATTCATCGTCAGCGACGCAGGCTTCTCCGTGGCT-CGTGATG--------TCGGG--ACCT---CGTGTCCACG-GCACTCGGC-CGCGGTGTT-----A-CGTCCGGCGGCGCCGGCGTGCACTTCTCCC--CTAGTAGGACGTCGCGACCCGTTGGGTGTCGGTCTACGGCCCG-GTGGGACGACTGT----------CTCGGCGTT-------CGC--GT-C--GGGGCAGACC-CCCGG-TTGCCCGTCCGGCTGCCCGGCGGTAC---CCG---CACGGTAT-AGAGCCGCA-----T-T-TAAC----TGCGTCA--AG-CCC--GTCGCAAGCGCG-GTCAGCG-ATT-CCCGGTGGT--CGGACCTAGTGCCGTCCCCGGGCCTGGCCAGCTGTTGGCTGGCGGTGTCCTCTGACTGGCTCATTTGAAATATTATT----ATACCGGTCGGCGACGCTTTTGCTTTGGGTACTTTCAGGACCCGTCTTGAAACACGGACCAAGGAGTCTAACATGTGCGCGAGTCATTGGG-AC---ACGCAA-GCCTAAAGGCGAAATGAAAGTGAATGTC-AGCC-TAGCGCTGACAGAGGGAGGATGGGCCGCGTCACGATGCGGCCCCGCACTCCCGGGGCGTCTCGTTCTCATTGCGAGAAGAGGCGCACCCAGAGCGTACACGTTGGGACCCGAAAGATGGTGAACTATGCCTGGTCAGGACGAAGTCAGGGGAAACCCTGATGGAGGTCCGTAGCGATTCTGACGTGCAAATCGATCGTCGGAACTGGGTATAGGGGCGAAAGA-CTAAT-CGAACCATCTAGTAGCTGGTTCCCTCCGAAGTTTCCCTCA-GGATAGCTGGCACTCGCG---TACAA--AACGTACACG--AGTCTCATCCGGTAA
TSSt_Stron.filicis_51_194      ???????????????????????????????????????????????????????????????????????????????????????????????????????????????????????????????????????????????????????????????????????????????????????????????????????????????????????????????????????????????????????????????????????????????????????????????????????????????????????????????????????????????????????????????????????????????????????????????????????????????????????????????????????????????????????????????????????????????????????????????????????????????????????????????????????????????????????????????????????????????????????????????????????????????????????????????????????????????????????????????????????????????????????????????????????????????????????????????????????????????????????????????????????????????????????????????????????????????????????????????????????????????????????????????????????????????????????????????????????????????????????????????????????????????????????????????????????????????????????????????????????????????????????????????????????
TSSt_Stron.multifasciata_13    ???????????????????????????????????????????????????????????????????????????????????????????????????????????????????????????????????????????????????????????????????????????????????????????????????????????????????????????????????????????????????????????????????????????????????????????????????????????????????????????????????????????????????????????????????????????????????????????????????????????????????????????????????????????????????????????????????????????????????????????????????????????????????????????????????????????????????????????????????????????????????????????????????????????????????????????????????????????????????????????????????????????????????????????????????????????????????????????????????????????????????????????????????????????????????????????????????????????????????????????????????????????????????????????????????????????????????????????????????????????????????????????????????????????????????????????????????????????????????????????????????????????????????????????????????????
TNSu_Sus.annulata_107          TTGAAAAGAACTTTGAAGAGAGAGTTCAAGAGTACGTGAAACCGTTCAGGGGTAAATCAGAGAAACCCGAAAGATCGAAC-GGGGAGATTCATCGTCAGCGACTCCGGCTTCGCCGTGGAT-CGTGATG--------TCGGGA-CGCT---TGAGCCCACG-GCACTCGGC-CGCGGTGTA-----A-CGCCCGGTGGCGCCGGCGTGCACTTCTCCC--CTAGTAGGACGTCGCGACCCGTTGGGTGTCGGTCTACGGCCCG-GG-------------------------------------------------------------CGG-TTGCCCGTCCGGCGGCCCGGCGGTAC---ACG---CACAGTAT-AAAGCCGCA-----T-T-TAAC----TGCGTCG--GG-CCC--GCCGCAAGCGAG-GCCAGCG-ATT-CCCGGTGGT--CGGACCTAGCGCCGTTCCCGGGCCTGGTCAGTTGTTGGCCGGCGGTGTCCTCTGACTGGCTCATTTGAAATAC-AAC----ATACCGAGCGGCGACGCTATTGCTTTGGGTACTTTCAGGACCCGTCTTGAAACACGGATCAAGGAGTCTAACATGTGCGCGAGTCATTGGG-AC---ACGCAA-ACCTAAAGGCGAAATGAAAGTGAATGTC-AGCC-TCGCGCTGACCGAGGGAGGATGGGCCGCGTCACGATGCGGCCCCGCACTCCCGGGGCGTGTCGTTCTTATTGCGAGAAGAGGCGCACCCAGAGCGTACACGTTGGGACCCGAAAGATGGTGAACTATGCCTGGTCAGGACGAAGTCAGGGGAAACCCTGATGGAGGTCCGTAGCGATTCTGACGTACAAATCGATCGTCGGAACTGGGTATAGGGGCGAAAGA-CTAAT-CGAACCATCTAGTAGCTGGTTCCCTCCGAAGTTTCCCTCA-GGATAGCTGGCACTCGCG---TACAA--AACGTACACG--AGTCTCATCCCGTAA
TNSu_Sus.cupressi_26           TTGAAAAGAACTTTGAAGAGAGAGTTCAAGAGTACGTGAAACCGTTCAGGGGTAAACCTGAGAAACCCGAAAGATCGAAC-GGGGAGATTCATCGTCAGCGACTCCGGCTTCGCCGCGGTT-CGTGATG--------TCGGGA-CACT---TGTGTCCACG-GCACTCGGC-CGCGGTGTA-----A-CGCCCGGTGGCGCCGGCGTGCACTTCTCCC--CTAGTAGGACGTCGCGACCCGTTGGGTGTCGGTCTACGGTCCG-GGTGGTTGCCTGT----------CCCGGCGTT-------CGC--GT-C--GGGGCAGACC-CCCGG-TTGCCCGTCCGGCTGCCCGGCGGTAC---ACG---TACGGTAT-AGAGCCGCA-----T-T-GAAC----TGCGTCG--GG-CCC--GCCGCAAGCGAG-GCCAGCG-ATT-CCCGGTGGT--CGGACCTAGCGCCGTCCCCGGGCCTGGTCAGTTGTTGGCCGGCGGTGTCCTCTGACTGGCTCATTTGAAATAT-AAT----ATACCGGTCGGCGACGCTATTGCTTTGGGTACTTTCAGGACCCGTCTTGAAACACGGACCAAGGAGTCTAACATGTGCGCGAGTCATTGGG-AC---ACGCAA-ACCTAAAGGCGAAATGAAAGTGAAGGTC-AGCC-TCGCGCTGACCGAGGGAGGATGGGCCGCGTCACGATGCGGCCCCGCACTCCCGGGGCGTCTCGTTCTCATTGCGAGAAGAGGCGCACCCAGAGCGTACACGTTGGGACCCGAAAGATGGTGAACTATGCCTGGTCAGGACGAAGTCAGGGGAAACCCTGATGGAGGTCCGTAGCGATTCTGACGTGCAAATCGATCGTCGGAACTGGGTATAGGGGCGAAAGA-CTAAT-CGAACCATCTAGTAGCTGGTTCCCTCCGAAGTTTCCCTCA-GGATAGCTGGCACTCGCG---TACAA--AACGTACACG--AGTCTCATCCGGTAA
TTMa_Mac.alboannulata_54       TTGAAAAGAACTTTGAAGAGAGAGTTCAAGAGTACGTGAAACCGTTCAGGGGTAAACCTGAGAAACCCGAAAGATCGAAC-GGGGAGATTCATCGTCAGCGATGTTGGCTTCTCCGTGGCT-CGTGATG--------TCGGG--ACCC---CGTGTCCACG-GCACTCGGC-CGCGGTGTT-----A-CGTCCGACAGCGCCGGCGTGCACTTCTCCC--CTAGTAGGACGTCGCGACCCGTTGGGTGTCGGTCTACGGCCCG-GGTGGCTGCCTGT----------CCCGGTGTT-------CGC--GT-C--GGGGCAGACC-CCCGG-TTGCCCGTCCGGCTGCCCGGCGGTAC---CCG---CACGGTAT-AGAGCCGCA-----T-T-GAAC----TGCGTCG--GG-CCC--GTCGCAAGCGCG-GTCAGCG-ATT-CCCGGTGGT--CGGACCTAGTGCCGTCCCCGGGCCTGGCCAGCTGTTGGCAGACGGTGTCCTCTGACTGGCTCATTTGAAACAATAAT----ATACCGGTCGGCGACGCTATTGCTTTGGGTACTTTCAGGACCCGTCTTGAAACACGGACCAAGGAGTCTAACATGTGCGCGAGTCATTGGG-AC---ACGCAA-ACCTAAAGGCGAAATGAAAGTGAAGGTC-AGCC-TAGCGCTGACCGAGGGAGGATGGGCCGCGTCACGATGCGGCCCCGCACTCCCGGGGCGTCTCGTTCTCATTGCGAGAAGAGGCGCACCCAGAGCGTACACGTTGGGACCCGAAAGATGGTGAACTATGCCTGGTCAGGACGAAGTCAGGGGAAACCCTGATGGAGGTCCGTAGCGATTCTGACGTGCAAATCGATCGTCGGAACTGGGTATAGGGGCGAAAGA-CTAAT-CGGACCATCTAGTAGCTGGTTCCCTCCGAAGTTTCCCTCA-GGATAGCTGGCACTCGCG---TACAA--AACGTGCACG--AGTCTCATCCGGTAA
TTMa_Mac.ribis_109             TTGAAAAGAACTTTGAAGAGAGAGTTCAAGAGTACGTGAAACCGTTCAGGGGTAAACCTGAGAAACCCGAAAGATCGAAC-GGGGAGATTCATCGTCAGCGATGTTGGCTTCTCCGTGGCT-CGTGATG--------TCGGG--ACCC---CGTGTCCACG-GCACTCGGC-CGCGGTGTT-----A-CGTCCGACAGCGCCGGCGTGCACTTCTCCC--CTAGTAGGACGTCGCGACCCGTTGGGTGTCGGTCTACGGCCCG-GGTGGCTGCCTGT----------CCCGGCGTT-------CGC--GT-C--GGGGCAGACC-CCCGG-TTGCCCGTCCGGCTGCCCGGCGGTAC---CCG---CACGGTAT-AGAGCCGCA-----T-T-GAAC----TGCGTCG--GG-CCC--GTCGCAAGCGCG-GTCAGCG-ATT-CCCGGTGGT--CGGACCTAGTGCCGTCCCCGGGCCTGGCCAGCTGTTGGCAGACGGTGTCCTCTGACTGGCTCATTTGAAACAATAAT----ATACCGGTCGGCGACGCTATTGCTTTGGGTACTTTCAGGACCCGTCTTGAAACACGGACCAAGGAGTCTAACATGTGCGCGAGTCATTGGG-AC---ACGCAA-ACCTAAAGGCGAAATGAAAGTGAAGGTC-AGCC-TAGCGCTGACCGAGGGAGGATGGGCCGCGTCACGATGCGGCCCCGCACTCCCGGGGCGTCTCGTTCTCATTGCGAGAAGAGGCGCACCCAGAGCGTACACGTTGGGACCCGAAAGATGGTGAACTATGCCTGGTCAGGACGAAGTCAGGGGAAACCCTGATGGAGGTCCGTAGCGATTCTGACGTGCAAATCGATCGTCGGAACTGGGTATAGGGGCGAAAGA-CTAAT-CGAACCATCTAGTAGCTGGTTCCCTCCGAAGTTTCCCTCA-GGATAGCTGGCACTCGCG---TACAA--AACGTGCACG--AGTCTCATCCGGTAA
TTMa_Pac.antennata_116         ??????????CTTTGAAGAGAGAGTTCAAGAGTACGTGAAACCGTTCAGGGGTAAACCTGAGAAACCCGAAAGATCGAAC-GGGGAGATTCATCGTCAGCGATGTTGGCTTCTCCGTGGCT-CGTGATG--------TCGGG--ACCC---CGTGTCCACG-GCACTCGGC-CGCGGTGTTT----A-CGTCCGACAACGCCGGCGTGCACTTCTCCC--CTAGTAGGACGTCGCGACCCGTTGGGTGTCGGTCTACGGCCCG-GTGGGCTGCCTGT----------CTCGGCGTT-------CGC--GT-C--GGGGCAGACC-CCCGG-TTGCCCGTCCGGCTGCCCGGCGGTAC---CCG---CACGGTAT-AGAGCCGCA-----T-C-GAAC----TGCGTCG--GG-CCC--GTCGCAAGCGCG-GTCAGCG-ATT-CCCGGTGGT--CGGACCTAGTGCCGTCCCCGGGCCTGGCCAGCTGTTGGCTGACGGTGTCCTCTGACTGGCTCATTTGAAACAATAAT----ATACCGGTCGGCGACGCTATTGCTTTGGGTACTTTCAGGACCCGTCTTGAAACACGGACCAAGGAGTCTAACATGTGCGCGAGTCATTGGG-AC---ACGCAA-ACCTAAAGGCGAAATGAAAGTGAAGGTC-AGCC-TAGCGCTGACCGAGGGAGGATGGGCCGCGTCACGATGCGGCCCCGCACTCCCGGGGCGTCTCGTTCTCATTGCGAGAAGAGGCGCACCCAGAGCGTACACGTTGGGACCCGAAAGATGGTGAACTATGCCTGGTCAGGACGAAGTCAGGGGAAACCCTGATGGAGGTCCGTAGCGATTCTGACGTGCAAATCGATCGTCGGAACTGGGTATAGGGGCGAAAGA-CTAAT-CGAACCATCTAGTAGCTGGTTCCCTCCGAAGTTTCCCTCA-GGATAGCTGGCACTCGCG---TACAA--AACGTGCACG--AGTCTCATCCGGTAA
TTMa_Pac.rapae_55              TTGAAAAGAACTTTGAAGAGAGAGTTCAAGAGTACGTGAAACCGTTCAGGGGTAAACCTGAGAAACCCGAAAGATCGAAC-GGGGAGATTCATCGTCAGCGATGTTGGCTTCTCCGTGGCT-CGTGATG--------TCGGG--ACCC---CGTGTCCACG-GCACTCGGC-CGCGGTGTTT----A-CGTCCGACAACGCCGGCGTGCACTTCTCCC--CTAGTAGGACGTCGCGACCCGTTGGGTGTCGGTCTACGGCCCG-GTGGGCTGCCTGT----------CCCGGCGTT-------CGC--GT-C--GGGGCAGACC-CCCGG-TTGCCCGTCCGGCTGCCCGGCGGTAC---CCG---CACGGTAT-AGAGCCGCA-----T-T-GAAC----TGCGTCG--GG-CCC--GTCGCAAGCGCG-GTCAGCG-ATT-CCCGGTGGT--CGGACCTAGTGCCGTCCCCGGGCCTGGCCAGCTGTTGGCTGACGGTGTCCTCTGACTGGCTCATTTGAAATTAAAAT----ATACCGGTCGGCGACGCTATTGCTTTGGGTACTTTCAGGACCCGTCTTGAAACACGGACCAAGGAGTCTAACATGTGCGCGAGTCATTGGG-AC---ACGCAA-ACCTAAAGGCGAAATGAAAGTGAAGGTC-AGCC-TAGCGCTGACCGAGGGAGGATGGGCCGCGTCACGATGCGGCCCCGCACTCCCGGGGCGTCTCGTTCTCATTGCGAGAAGAGGCGCACCCAGAGCGTACACGTTGGGACCCGAAAGATGGTGAACTATGCCTGGTCAGGACGAAGTCAGGGGAAACCCTGATGGAGGTCCGTAGCGATTCTGACGTGCAAATCGATCGTCGGAACTGGGTATAGGGGCGAAAGA-CTAAT-CGAACCATCTAGTAGCTGGTTCCCTCCGAAGTTTCCCTCA-GGATAGCTGGCACTCGCG---TACAA--AACGTGCACG--AGTCTCATCCGGTAA
TTMa_Pac.simulans_111          ??????????CTTTGAAGAGAGAGTTCAAGAGTACGTGAAACCGTTCAGGGGTAAACCTGAGAAACCCGAAAGATCGAAC-GGGGAGATTCATCGTCAGCGATGTTGGCTTCTCCGTGGCT-CGTGATG--------TCGGG--ACCC---CGTGTCCACG-GCACTCGGC-CGCGGTGTT-----A-CGTCCGACGGCGCCGGCGTGCACTTCTCCC--CTAGTAGGACGTCGCGACCCGTTGGGTGTCGGTCTACGGCCCG-GTGGGCTGCCTGT----------CTCGGCGTT-------CGC--GT-C--GGGGCAGACC-CCCGG-TTGCCCGTCCGGCTGCCCGGCGGTAC---CCG---CACGGTAT-AGAGCCGCA-----T-T-GAAC----TGCGTCG--GG-CCC--GTCGCAAGCGCG-GTCAGCG-ATT-CCCGGTGGT--CGGACCTAGTGCCGTCCCCGGGCCTGGCCAGCTGTTGGCAGACGGTGTCCTCTGACTGGCTCATTTGAAACAATAAT----ATACCGGTCGGCGACGCTATTGCTTTGGGTACTTTCAGGACCCGTCTTGAAACACGGACCAAGGAGTCTAACATGTGCGCGAGTCATTGGG-AC---ACGCAA-ACCTAAAGGCGAAATGAAAGTGAAGGTC-AGCC-TAGCGCTGACCGAGGGAGGATGGGCCGCGTCACGATGCGGCCCCGCACTCCCGGGGCGTCTCGTTCTCATTGCGAGAAGAGGCGCACCCAGAGCGTACACGTTGGGACCCGAAAGATGGTGAACTATGCCTGGTCAGGACGAAGTCAGGGGAAACCCTGATGGAGGTCCGTAGCGATTCTGACGTGCAAATCGATCGTCGGAACTGGGTATAGGGGCGAAAGA-CTAAT-CGAACCATCTAGTAGCTGGTTCCCTCCGAAGTTTCCCTCA-GGATAGCTGGCACTCGCG---WACAA--AACGTGCACG--AGTCTCATCCGGTAA
TTPe_Per.rubi_112              ???????????????????????????????????????????????????????????????????????????????????????????????????????????????????????????????????????????????????????????????????????????????????????????????????????????????????????????????????????????????????????????????????????????????????????????????????????????????????????????????????????????????????????????????????????????????????????????????????????????????????????????????????????????????????????????????????????????????????????????????????????????????????????????????????????????????????????????????????????????????????????????????????????????????????????????????????????????????????????????????????????????????????????????????????????????????????????????????????????????????????????????????????????????????????????????????????????????????????????????????????????????????????????????????????????????????????????????????????????????????????????????????????????????????????????????????????????????????????????????????????????????????????????????????????????
TTTe_Ten.koehleri_113          ???????????????????????????????????????????????????????????????????????????????????????????????????????????????????????????????????????????????????????????????????????????????????????????????????????????????????????????????????????????????????????????????????????????????????????????????????????????????????????????????????????????????????????????????????????????????????????????????????????????????????????????????????????????????????????????????????????????????????????????????????????????????????????????????????????????????????????????????????????????????????????????????????????????????????????????????????????????????????????????????????????????????????????????????????????????????????????????????????????????????????????????????????????????????????????????????????????????????????????????????????????????????????????????????????????????????????????????????????????????????????????????????????????????????????????????????????????????????????????????????????????????????????????????????????????
TTSc_Sci.consobrina_114        ???????????????????????????????????????????????????????????????????????????????????????????????????????????????????????????????????????????????????????????????????????????????????????????????????????????????????????????????????????????????????????????????????????????????????????????????????????????????????????????????????????????????????????????????????????????????????????????????????????????????????????????????????????????????????????????????????????????????????????????????????????????????????????????????????????????????????????????????????????????????????????????????????????????????????????????????????????????????????????????????????????????????????????????????????????????????????????????????????????????????????????????????????????????????????????????????????????????????????????????????????????????????????????????????????????????????????????????????????????????????????????????????????????????????????????????????????????????????????????????????????????????????????????????????????????
TTSi_Sio.sturmii_52            TTGAAAAGAACTTTGAAGAGAGAGTTCAAGAGTACGTGAAACCGTTCAGGGGTAAACCTGAGAAACCCGAAAGATCGAAC-GGGGAGATTCATCGTCAGCGGGGTTGGCTTCTCCGCGGCT-CGTGATG--------TCGGG--ACCA---CGCGTCCACG-GCACTCGGC-CGCGGTGTTC----A-CGTCCGACCACGCCGGCGTGCACTTCTCCC--CTAGTAGGACGTCGCGACCCGTTGGGTGTCGGTCTACGGCCCG-GGTGGACGACTGT----------CTCGGCGTT-------CGC--GT-C--GGGGCAGACC-CCCGG-TTGCCCGTCCGGCTGCCCGGCGGTAC---ACG---CACGGTAT-AGAGCCGCA-----T-T-GAAC----TGCGTCG--GG-CCC--GCCGCAAGCGCG-GTCAGCG-ATT-CCCGGTGGT--CGGACCTAGCGCCGTCCCCGGGCCTGATCAGCTGTTGGCAGGCGGTGTCCTCTGACAGGCTCATTTGAAATATTATT----ATACCGGTCGGCGACGCTATTGCTTTGGGTACTTTCAGGACCCGTCTTGAAACACGGACCAAGGAGTCTAACATGTGCGCGAGTCATTGGG-AC---ACGCAA-ACCTAAAGGCGAAATGAAAGTGAAGGTC-AGCC-TAGCGCTGACCGAGGGAGGATGGGCCGCGTCACGATGCGGCCCCGCACTCCCGGGGCGTCTCGTTCTCATTGCGAGAAGAGGCGCACCCAGAGCGTACACGTTGGGACCCGAAAGATGGTGAACTATGCCTGGTCAGGACGAAGTCAGGGGAAACCCTGATGGAGGTCCGTAGCGATTCTGACGTGCAAATCGATCGTCGGAACTGGGTATAGGGGCGAAAGA-CTAAT-CGAACTATCTAGTAGCTGGTTCCCTCCGAAGTTTCCCTCA-GGATAGCTGGCACTCGCG---TACAA--AACTTACACG--AGTCTCATCCGGTAA
TTTe_Ten.campestris_56         ???????????????????????????????????????????????????????????????????????????????????????????????????????????????????????????????????????????????????????????????????????????????????????????????????????????????????????????????????????????????????????????????????????????????????????????????????????????????????????????????????????????????????????????????????????????????????????????????????????????????????????????????????????????????????????????????????????????????????????????????????????????????????????????????????????????????????????????????????????????????????????????????????????????????????????????????????????????????????????????????????????????????????????????????????????????????????????????????????????????????????????????????????????????????????????????????????????????????????????????????????????????????????????????????????????????????????????????????????????????????????????????????????????????????????????????????????????????????????????????????????????????????????????????????????????
TTTe_Ten.scrophulariae_14      TTGAAAAGAACTTTGAAGAGAGAGTTCAAGAGTACGTGAAACCGTTCAGGGGTAAACCTGAGAAACCCGAAAGATCGAAC-GGGGAGATTCATCGTCACCGAAGTTGGCTTCTCCGCGGCT-CGTGATG--------TCGGG--ACCC---CGTGTCCACG-GCACTCGGC-CGCGGTGTC-----A-CGTCCGACGACGTCGTCGTGCACTTCTCCC--CTAGTAGGACGTCGCGACCCGTTGAGTGTCGGTCTACGGCCCG-AGTGGCTGCCTGT----------CTCGGCGTT-------CGC--GC-C--AAGGCAGACC-CCCGG-TTGCCTGTCCGGCTGCCCGGCGGTAC---CCG---CACGGTAT-AGAGCCGCA-----T-T-GGAC----TGCGTCG--GG-CCC--GCCGCAAGCGCG-GTCAGCG-ATT-CCTGGTGGT--CGGACCTAGTGCCGTCCCCGGGCCTGGCCAGCTGTTGGCAGACGGTGTCCTCTGACTGGCTAATTTGAAATATGTGT---TATACCGGTCGGCGACGCTATTGCTCTGGGTACTTTCAGGACCCGTCTTGAAACACGGACCAAGGAGTCTAACATGTGCGCGAGTCATTGGG-AC---ACGCAA-ACCTAAAGGCGAAATGAAAGTGAAGGTC-AGCC-TAGCGCTGACCGAGGGAGGATGGGCCGCGTCACGATGCGGCCCCGCACTCCCGGGGCGTCTCGTTCTCATTGCGAGGAGAGGCGCACCCACAGCGTACACGTTGAGACCCGAAAGATGATGAACTATGCCTGGTCAGGACGAAGTCAGGGGAAACCCTGATGGAGGTCCGTAGCGATTCTGACGTGCAAATCGATCGTCGGAACTGGGTATAGGGGCGAAAGA-CGTAC-CGAACCATCTGGTAGCTGGTTTCCTCCAAAGTTTCCCTCA-GGATAGCTGGCACTCGCG---TACAA--AACGTGCCCG--AGTCTCATCCGGTAA
TTTe_Ten.ignobilis_156         ???????????????????????????????????????????????????????????????????????????????????????????????????????????????????????????????????????????????????????????????????????????????????????????????????????????????????????????????????????????????????????????????????????????????????????????????????????????????????????????????????????????????????????????????????????????????????????????????????????????????????????????????????????????????????????????????????????????????????????????????????????????????????????????????????????????????????????????????????????????????????????????????????????????????????????????????????????????????????????????????????????????????????????????????????????????????????????????????????????????????????????????????????????????????????????????????????????????????????????????????????????????????????????????????????????????????????????????????????????????????????????????????????????????????????????????????????????????????????????????????????????????????????????????????????????
TTTp_Agl.sp_119                TTGAAAAGAACTCTGAAGAGAGAGTTCAAGAGTACGTGAAACCGTTCAGGGGTAAACCTGAGAAACCCGAAAGATCGAAC-GGGGAGATTCATCGTCAGCGGAGTTGGCTTCTCCGTGGCT-CGTGATG--------TCGGG--ACCC---CGTGTCCAYG-GCACTCGGC-CGCGGTGTTT----A-CGTCCGACGACGCCGGCGTGCACTTCTCCC--CTAGTAGGACGTCGCGACCCGTTGGGTGTCGGTCTACGGCCCG-GTGGGATGCCTGT----------CCCGGCGTT-------CGC--GT-C--GGGGCAGACC-CCCGG-TTGCCCGTCCGGCTGCCCGGCGGTAC---CCG---CACGGTAT-TGAGCCGCA-----T-T-GAAC----TGCGTCG--GG-CCC--GCCGCAAGCGCG-GTCAGTG-ATT-CCCGGTGGT--CGGACCTAGCGCCGTCCCCGGGCCTGGACAGCTGTTGGCTGGCGGTGTCCTCTGACTGGCTCATTT-----------------ACCGGTCGGCGACGCTATTGCTTTGGGTACTTTCAGGACCCGTCTTGAAACACGGACCAAGGAGTCTAACATGTGCGCGAGTCATTGGG-AC---ACGCAA-ACCTAAAGGCGAAATGAAAGTGAAGGTC-AGCC-TAGCGCTGACCGAGGGAGGATGGGCCGCGTCACGATGCGGCCCCGCACTTCCGGGGCGTCTCGTTCTCATTGCGAGGAGAGGCGCACCCAGAGCGTACACGTTGGGACCCGAAAGATGGTGAACTATGCCTGGTCAGGACGAAGTCAGGGGAAGCCCTGATGGAGGTCCGTAGCGATTCTGACGTGCAAATCGATCGTCGGAACTGGGTATAGGGGCGAAAGA-CTAAT-CGAACCATCTAGTAGCTGGTTCCCTCCGAAGTTTCCCTCA-GGATAGCTGGCACTCGCG---TACAA--AACGTGCACG--AGTCTCATCCGGTAA
TTTo_Agl.discolor_53           ???????????????????????????????????????????????????????????????????????????????????????????????????????????????????????????????????????????????????????????????????????????????????????????????????????????????????????????????????????????????????????????????????????????????????????????????????????????????????????????????????????????????????????????????????????????????????????????????????????????????????????????????????????????????????????????????????????????????????????????????????????????????????????????????????????????????????????????????????????????????????????????????????????????????????????????????????????????????????????????????????????????????????????????????????????????????????????????????????????????????????????????????????????????????????????????????????????????????????????????????????????????????????????????????????????????????????????????????????????????????????????????????????????????????????????????????????????????????????????????????????????????????????????????????????????
TTTo_Top.tarsata_122           TGGAAAAGAACTTTGAAGAGAGAGTTCAAGAGTACGTGAAACCGTTCAGGGGTAAACCTGAGAAACCCGAAAGATCGAAC-GGGGAGATTCATCGTCAGCGGAGTCGGCTTCTCCGTGGCT-CGTGATG--------TCGGG--ACCC---CGTGTCCACG-GCACTCGGC-CGCGGTGTTT----A-CGTCCGACGACGCCGGCGTGCACTTCTCCC--CTAGTAGGACGTCGCGACCCGTTGGGTGTCGGTCTACGGCCCG-GTGGGATGCCCGT----------CCCGGCGTT-------CGC--GT-C--GGGGCAGACC-CCCGG-TTGCCCGTCCGGCTGCCCGGCGGTAC---CCG---CACGGTAT-AGAGCCGCA-----T-T-GAAC----TGCGTCG--GG-CCC--GCCGCAAGCGCC-GTCAGCG-ATT-CCCGGTGGT--CGGACCTAGTGCCGTCCCCGGGCCTGGCCAGCTGTTGGCTGGCGGTGTCCTCTGACTGGCTCATTT-----------------ACCGGTCGGCGACGCTATTGCTTTGGGTACTTTCAGGACCCGTCTTGAAACACGGACCAAGGAGTCTAACATGTGCGCGAGTCATTGGG-AC---ACGCAA-ACCTAAAGGCGAAATGAAAGTGAAGGTC-AGCC-TAGCGCTGACCGAGGGAGGATGGGCCGCGTCACGATGCGGCCCCGCACTCCCGGGGCGTCTCGTTCTCATTGCGAGGAGAGGCGCACCCAGAGCGTACACGTTGGGACCCGAAAGATGGTGAACTATGCCTGGTCAGGACGAAGTCTGGGGAAACCCTGATGGAGGTCCGTAGCGATTCTGACGTGCAAATCGATCGTCGGAACTGGGTATAGGGGCGAAAGA-CTAAT-CGAACCATCTAGTAGCTGGTTCCTCTCGAAGTTTCCCTCA-GGATAGCTGGAACTCGCG---TACAA--AACGTGCACG--AGTCTCATCCGGTAA
;
END;


[
[Settings for MrBayes run with Dataset 1]
BEGIN MRBAYES;
outgroup Xyel_Xye.curva_62;
delete all;
restore Xiph_Xip.prolongata_124 Xyel_Xye.curva_62 Argi_Arg.ustulata_25 Blas_Bla.filiceti_137 Ceph_Cal.filiformis_127 Ceph_Jan.compressus_61 Dipr_Gil.hercyniae_128 Dipr_Neo.sertifer_129 Mega_Meg.thor_130 Orus_Oru.abietinus_183 Pamp_Aca.erythrocephala_37 Pamp_Neu.saltuum_59 Perg_Gil.tuxius_232 TAEm_Am.carpini_152 TAAl_All.rufocinctus_225 TAAl_All.viennensis_158 [TAAl_All.calceatus_63] TAAt_Ath.cordata_65 TAAt_Ath.liberta_66 TAAt_Ath.rosae_39 TAAt_Ath.scutellariae_40 [TAEm_Emp.immersa_135 TAEm_Eop.beaumonti_67 TAEr_Eri.ovata_32 TAEr_Eri.umbratica_70 TBBe_Mon.puncticeps_75 TBBe_Mon.rubi_76 TBBl_Cla.alternipes_73 TBBl_Cld.elongatula_41] TBWa_Wal.carbonaria_250 [TBBl_Eup.parca_249] TBBl_Mon.plana_134 [TBBl_Par.pruni_147] TAEm_Har.lepidus_246 [TBLy_Hop.xylostei_20 TBPh_Eur.amauros_139 TBPh_Eur.ventralis_78] TBPh_Eut.ephippium_79 TBPh_Eut.luteiventris_80 [TBPh_Mon.alpicola_81 TBPh_Mon.speciesA_82 TBPh_Mon.sp1_83] TBPh_Mon.speciesB_84 TBPh_Mon.monticola_85 TBPh_Mon.sp2_42 [TBPh_Mon.sp3_88] TBPh_Mon.sp4_86 TBPh_Mon.sp5_140 [TBPh_Mon.spinolae_P2722 TBPh_Par.rudis_248 TBPh_Phy.aterrima_43 TBPh_Phy.fumipennis_247 TBPh_Rha.micans_87 TBPh_Rha.aldrichi_44 TBPh_Rha.nodicornis_2 TBPh_Rha.reitteri_142 TBPh_Rha.bensoni_3] TBTo_Tom.nigritus_4 TBWa_Hal.affinis_90 [THCa_Cal.cinxia_45] THCa_End.aethiops_92 [THCa_Roc.longipennis_231 THFe_Fen.nana_46] THFe_Met.lanceolatus_22 THFe_Notofenusa_sp._234 [THFe_Par.apicalis_29 THFe_Sco.betuleti_23 THHe_Het.cuneifrons_6 THHe_Het.microcephalus_7] TNCl_Cla.compressicornis_34 [TNCl_Cla.pectinicornis_49 TNDi_Hem.australis_38 TNDi_Hem.crocea_9 TNDi_Nei.acuminatus_31 TNHo_Hop.fulvicornis_95] TNHo_Hop.testudinea_192_30 [TNMe_Mes.opaca_96 TNNe_Amn.amplus_15 TNNe_Cra.alniastri_24 TNNe_Cra.latipes_179 TNNe_Cra.septentrionalis_99 TNNe_Nem.caeruleocarpus_150 TNNe_Nem.melanocephalus_149 TNNe_Nem.pavidus_36 TNNe_Pik.scutellatum_153] TNPr_Pri.geniculata_33 [TNPr_Pri.testacea_178 TNPr_Prc.incisus_100 TNPs_End.anemones_97 TNPs_Pse.fuscula_98] TSAn_Ane.padi_11 [TSAn_Nes.morio_50] TSDo_Dol.aeneus_57 TSDo_Dol.vestigialis_144 [TSHe_Hep.dahlbomi_103 TSHe_Pse.runari_104] TSSe_Bra.flavens_136 TSSe_Sel.serva_105 [TSSt_Thr.contigua_148] TSSt_Strom.delicatulus_12 [TSSt_Stron.filicis_51_194 TSSt_Stron.multifasciata_13 TNSu_Sus.annulata_107] TNSu_Sus.cupressi_26 TTMa_Mac.alboannulata_54 TTMa_Mac.ribis_109 TTMa_Pac.antennata_116 TTMa_Pac.rapae_55 [TTMa_Pac.simulans_111 TTPe_Per.rubi_112 TTTe_Ten.koehleri_113 TTSc_Sci.consobria_114] TTSi_Sio.sturmii_52 [TTTe_Ten.campestris_56] TTTe_Ten.scrophulariae_14 [TTTe_Ten.ignobilis_156] TTTp_Agl.sp_119 [TTTo_Agl.discolor_53] TTTo_Top.tarsata_122;
charset CoI = 1-862;
charset Cytb = 863-1259;
charset 28S = 1260-2258;
partition by_Gene = 3: CoI, Cytb, 28S;
set partition=by_Gene;
prset applyto=(all) ratepr=variable;
lset applyto=(1,2,3) nst=6 rates=invgamma ngammacat=4;
unlink shape=(all) pinvar=(all) statefreq=(all) revmat=(all);
mcmc ngen=6000000 printfreq=100 samplefreq=100 savebrlens=yes nchains=4 temp=0.2;
END;
]


[
[Settings for MrBayes run with Dataset 2]
BEGIN MRBAYES;
outgroup Perg_Gil.tuxius_232;
delete all;
restore Argi_Arg.ustulata_25 Dipr_Gil.hercyniae_128 Dipr_Neo.sertifer_129 Perg_Gil.tuxius_232 TAEm_Am.carpini_152 TAAl_All.rufocinctus_225 TAAl_All.viennensis_158 TAAl_All.calceatus_63 TAAt_Ath.cordata_65 TAAt_Ath.liberta_66 TAAt_Ath.rosae_39 TAAt_Ath.scutellariae_40 TAEm_Emp.immersa_135 TAEm_Eop.beaumonti_67 TAEr_Eri.ovata_32 TAEr_Eri.umbratica_70 TBBl_Cla.puncticeps_75 TBBl_Mon.sp_76 TBBl_Cla.alternipes_73 TBBl_Cld.elongatula_41 TBWa_Wal.carbonaria_250 TBBl_Eup.parca_249 TBBl_Mon.plana_134 TBBl_Par.pruni_147 TAEm_Har.lepidus_246 TBLy_Hop.xylostei_20 TBPh_Eur.amauros_139 TBPh_Eur.ventralis_78 TBPh_Eut.ephippium_79 TBPh_Eut.luteiventris_80 TBPh_Mon.alpicola_81 TBPh_Mon.speciesA_82 TBPh_Mon.sp1_83 TBPh_Mon.speciesB_84 TBPh_Mon.monticola_85 TBPh_Mon.sp2_42 TBPh_Mon.sp3_88 TBPh_Mon.sp4_86 TBPh_Mon.sp5_140 TBPh_Mon.spinolae_P2722 TBPh_Par.rudis_248 TBPh_Phy.aterrima_43 TBPh_Phy.fumipennis_247 TBPh_Rha.micans_87 TBPh_Rha.aldrichi_44 TBPh_Rha.nodicornis_2 TBPh_Rha.reitteri_142 TBPh_Rha.bensoni_3 TBTo_Tom.nigritus_4 TBWa_Hal.affinis_90 THCa_Cal.cinxia_45 THCa_End.aethiops_92 TSRo_Roc.longipennis_231 THFe_Fen.nana_46 THFe_Met.lanceolatus_22 THFe_Notofenusa_sp._234 THFe_Par.apicalis_29 THFe_Sco.betuleti_23 THHe_Het.cuneifrons_6 THHe_Het.microcephalus_7 TNCl_Cla.compressicornis_34 TNCl_Cla.pectinicornis_49 TNDi_Hem.australis_38 TNDi_Hem.crocea_9 TNDi_Nei.acuminatus_31 TNHo_Hop.fulvicornis_95 TNHo_Hop.testudinea_192_30 TNMe_Mes.opaca_96 TNNe_Amn.amplus_15 TNNe_Cra.alniastri_24 TNNe_Cra.latipes_179 TNNe_Cra.septentrionalis_99 TNNe_Nem.caeruleocarpus_150 TNNe_Nem.melanocephalus_149 TNNe_Nem.pavidus_36 TNNe_Pik.scutellatum_153 TNPr_Pri.geniculata_33 TNPr_Pri.testacea_178 TNPr_Prc.incisus_100 TNPs_End.anemones_97 TNPs_Pse.fuscula_98 TSAn_Ane.padi_11 TSAn_Nes.morio_50 TSDo_Dol.aeneus_57 TSDo_Dol.vestigialis_144 TSHe_Hep.dahlbomi_103 TSHe_Pse.runari_104 TSSe_Bra.flavens_136 TSSe_Sel.serva_105 TSSt_Thr.contigua_148 TSSt_Strom.delicatulus_12 TSSt_Stron.filicis_51_194 TSSt_Stron.multifasciata_13 TNSu_Sus.annulata_107 TNSu_Sus.cupressi_26 TTMa_Mac.alboannulata_54 TTMa_Mac.ribis_109 TTMa_Pac.antennata_116 TTMa_Pac.rapae_55 TTMa_Pac.simulans_111 TTPe_Per.rubi_112 TTTe_Ten.koehleri_113 TTSc_Sci.consobrina_114 TTSi_Sio.sturmii_52 TTTe_Ten.campestris_56 TTTe_Ten.scrophulariae_14 TTTe_Ten.ignobilis_156 TTTp_Agl.sp_119 TTTo_Agl.discolor_53 TTTo_Top.tarsata_122;
charset CoI = 1-862;
charset Cytb = 863-1259;
charset 28S = 1260-2258;
partition by_Gene = 3: CoI, Cytb, 28S;
set partition=by_Gene;
prset applyto=(all) ratepr=variable;
lset applyto=(1,2,3) nst=6 rates=invgamma ngammacat=4;
unlink shape=(all) pinvar=(all) statefreq=(all) revmat=(all);
mcmc ngen=10000000 printfreq=100 samplefreq=100 savebrlens=yes nruns=2 nchains=6 temp=0.1;
END;
]


[Trees from BEAST]
BEGIN TREES;
	TITLE Tree from "Dataset 1 in BEAST";
	TRANSLATE
		1 Xiph_Xip.prolongata_124,
		2 Orus_Oru.abietinus_183,
		3 Pamp_Aca.erythrocephala_37,
		4 Pamp_Neu.saltuum_59,
		5 TAAt_Ath.scutellariae_40,
		6 TAAt_Ath.cordata_65,
		7 TAAt_Ath.rosae_39,
		8 TAAt_Ath.liberta_66,
		9 TSSt_Strom.delicatulus_12,
		10 TSDo_Dol.vestigialis_144,
		11 TSDo_Dol.aeneus_57,
		12 TSAn_Ane.padi_11,
		13 TSSe_Bra.flavens_136,
		14 TSSe_Sel.serva_105,
		15 TNSu_Sus.cupressi_26,
		16 TNHo_Hop.testudinea_192_30,
		17 TNPr_Pri.geniculata_33,
		18 TNCl_Cla.compressicornis_34,
		19 THFe_Met.lanceolatus_22,
		20 TBPh_Mon.sp5_140,
		21 TBPh_Mon.sp2_42,
		22 TBPh_Mon.sp4_86,
		23 TBPh_Mon.monticola_85,
		24 TBPh_Mon.speciesB_84,
		25 TBPh_Eut.luteiventris_80,
		26 TBPh_Eut.ephippium_79,
		27 TBBl_Ery.carbonaria_250,
		28 TBWa_Hal.affinis_90,
		29 TBBl_Mon.plana_134,
		30 TBHa_Har.lepidus_246,
		31 TBTo_Tom.nigritus_4,
		32 THFe_Notofenusa_sp._234,
		33 THCa_End.aethiops_92,
		34 TAEm_Am.carpini_152,
		35 TTTo_Top.tarsata_122,
		36 TTTo_Agl.sp_119,
		37 TTTe_Ten.scrophulariae_14,
		38 TTMa_Mac.ribis_109,
		39 TTMa_Mac.alboannulata_54,
		40 TTMa_Pac.antennata_116,
		41 TTMa_Pac.rapae_55,
		42 TTSi_Sio.sturmii_52,
		43 TAAl_All.rufocinctus_225,
		44 TAAl_All.viennensis_158,
		45 Dipr_Neo.sertifer_129,
		46 Dipr_Gil.hercyniae_128,
		47 Argi_Arg.ustulata_25,
		48 Perg_Gil.tuxius_232,
		49 Blas_Bla.filiceti_137,
		50 Ceph_Cal.filiformis_127,
		51 Xyel_Xye.curva_62,
		52 Ceph_Jan.compressus_61,
		53 Mega_Meg.thor_130
		;
TREE BEAST_Dataset1 = [&R] ((1[&rate_range={0.06569173101715561,2.223684721294961},height_95%_HPD={0.0,2.9999891459908667E-12},length_range={0.134440262824,0.651232640136},height_median=1.0000333894311098E-12,length_95%_HPD={0.195881335408,0.446526633856},height=1.1559343104927677E-12,rate=0.8777411343278319,height_range={0.0,6.000033803132965E-12},rate_median=0.8537664286556406,length=0.3131322863343563,length_median=0.3039624302695,rate_95%_HPD={0.48733708267559117,1.305846480254729}]:0.2963755731291658,2[&rate_range={0.009384997885065052,1.3289004286840314},height_95%_HPD={0.0,2.9999891459908667E-12},length_range={0.134440262824,0.749760995002},height_median=1.0000333894311098E-12,length_95%_HPD={0.190734518694,0.495471087285},height=1.1554642770361667E-12,rate=0.5076341103276811,height_range={0.0,6.000033803132965E-12},rate_median=0.5008418149490983,length=0.3214104481309781,length_median=0.3045220917545,rate_95%_HPD={0.2128561488018025,0.8123715216088461}]:0.29637557312916624)[&height_95%_HPD={0.19412467936200004,0.40777121236700004},length_range={3.045118E-6,0.278252264727},length_95%_HPD={0.008747548631,0.143352343901},height_range={0.13444026282600002,0.5897372260810001},rate_95%_HPD={0.007569029473646762,0.40811387419177914},rate_range={0.0037191310518983525,5.735393956160326},height_median=0.2917105222855,rate=0.16288029422268177,height=0.2963755731303217,posterior=0.84388,rate_median=0.127578495325731,length=0.07410492303266782,length_median=0.0708037822885]:0.1045669786593375,((((3[&rate_range={0.07381701424050989,0.9363130107872337},height_95%_HPD={0.0,2.9999336348396355E-12},length_range={0.064717667625,0.433736613379},height_median=1.0000333894311098E-12,length_95%_HPD={0.105363042571,0.247970512338},height=1.158464235095913E-12,rate=0.28764459384847424,height_range={0.0,5.0001114360043175E-12},rate_median=0.27468293809214334,length=0.1744132122480622,length_median=0.1723832021935,rate_95%_HPD={0.13495067651151585,0.4642039113913558}]:0.17440130175977187,4[&rate_range={0.06832185953905504,1.0143224015100767},height_95%_HPD={0.0,2.9999336348396355E-12},length_range={0.064717667625,0.450638808018},height_median=1.0000333894311098E-12,length_95%_HPD={0.105363042571,0.247970512338},height=1.15848423520859E-12,rate=0.29171339381126976,height_range={0.0,5.0001114360043175E-12},rate_median=0.277939646982736,length=0.17441386000232645,length_median=0.1723832021935,rate_95%_HPD={0.13662009854348112,0.4748773436515098}]:0.17440130175977184)[&height_95%_HPD={0.10538476634400001,0.24797051233999995},length_range={6.6656246E-4,0.399389969811},length_95%_HPD={0.054278904462,0.195453125267},height_range={0.06471766762800002,0.43373661338100006},rate_95%_HPD={0.08931705190731656,0.5324161179662582},rate_range={0.007234433359691494,1.3871483873029002},height_median=0.17238217105299997,rate=0.2815862641901933,height=0.17440130176093033,posterior=0.99995,rate_median=0.257712810195013,length=0.12419091216464913,length_median=0.122188345273]:0.1199059776709408,(((((5[&rate_range={0.03583666568921815,0.6220053992568657},height_95%_HPD={0.0,2.0000667788622195E-12},length_range={0.074678894717,0.20279555185},height_median=1.0000333894311098E-12,length_95%_HPD={0.100013072661,0.156961262223},height=1.160164421198928E-12,rate=0.20532222509599538,height_range={0.0,5.000055924853086E-12},rate_median=0.19859971385227032,length=0.12850180755532464,length_median=0.1279095461175,rate_95%_HPD={0.09757192688724069,0.3254607324517216}]:0.12850299437747556,(6[&rate_range={0.004359508278877171,0.3362840233091526},height_95%_HPD={0.0,2.0000667788622195E-12},length_range={0.052035240459,0.168242342333},height_median=1.0000333894311098E-12,length_95%_HPD={0.075892101377,0.129255726283},height=1.1588944076601493E-12,rate=0.06417304770634868,height_range={0.0,5.000055924853086E-12},rate_median=0.057849783727252316,length=0.10145520678853147,length_median=0.10071691158099999,rate_95%_HPD={0.011574558070182314,0.12947533187811702}]:0.10145384188363546,(7[&rate_range={0.019309026322476545,0.6304767417046989},height_95%_HPD={0.0,2.0001222900134508E-12},length_range={0.026570225625,0.133629123753},height_median=1.0000333894311098E-12,length_95%_HPD={0.042111864015,0.088902734788},height=1.161294355678244E-12,rate=0.15400883809969512,height_range={0.0,5.0001114360043175E-12},rate_median=0.1434649931822796,length=0.06439789177668008,length_median=0.0635194965225,rate_95%_HPD={0.04635195286756831,0.2813208646872808}]:0.0643978917766802,8[&rate_range={0.004088748867884822,0.3297861475706704},height_95%_HPD={0.0,2.0001222900134508E-12},length_range={0.026570225625,0.133629123753},height_median=1.0000333894311098E-12,length_95%_HPD={0.042111864015,0.088902734788},height=1.161294355678244E-12,rate=0.04981055838831349,height_range={0.0,5.0001114360043175E-12},rate_median=0.04296422811957337,length=0.06439789177668008,length_median=0.0635194965225,rate_95%_HPD={0.008228383044427032,0.10759976629178995}]:0.0643978917766802)[&height_95%_HPD={0.04211186401500011,0.08890273479},length_range={0.005003979025,0.103943653469},length_95%_HPD={0.015044352593,0.061558000291},height_range={0.026570225625999977,0.1336291237549999},rate_95%_HPD={0.055778826346054036,0.5547049086588116},rate_range={0.022981936547008624,1.8961554602465451},height_median=0.06351949652350003,rate=0.27311123376168156,height=0.0643978917778415,posterior=1.0,rate_median=0.24303054422361386,length=0.037058234702885565,length_median=0.035910414409]:0.037055950106952854)[&height_95%_HPD={0.07588899667800003,0.129255726284},length_range={8.11187766E-4,0.101128048476},length_95%_HPD={0.00673947377,0.050056876391},height_range={0.05203524045900004,0.16824234233300003},rate_95%_HPD={0.013495225041192733,0.5649486024091835},rate_range={0.00640998659890979,3.0433467005253414},height_median=0.10071237755699997,rate=0.24019802711181543,height=0.10145384188479435,posterior=0.99981,rate_median=0.19880073764323314,length=0.02705187418844647,length_median=0.025598967844]:0.027049152493841364)[&height_95%_HPD={0.10004299111900006,0.15698677096100006},length_range={0.01994566122,0.14083426913},length_95%_HPD={0.039965058296,0.095252506188},height_range={0.07467889471799999,0.202795551851},rate_95%_HPD={0.3777377552447771,1.253917276341959},rate_range={0.0591700455007962,2.9994866489445986},height_median=0.12791010620650003,rate=0.7816575463049265,height=0.12850299437863572,posterior=1.0,rate_median=0.7484419701300401,length=0.06712443275940755,length_median=0.0663296462395]:0.06659572417751569,(((9[&rate_range={0.03278735236104657,0.46881541092329565},height_95%_HPD={0.0,2.0000667788622195E-12},length_range={0.062196211358,0.201126552798},height_median=1.0000333894311098E-12,length_95%_HPD={0.100681215801,0.165216784994},height=1.1595842447365001E-12,rate=0.15570723291498145,height_range={0.0,4.000133557724439E-12},rate_median=0.15016922042665426,length=0.13565776083093792,length_median=0.13742470503100002,rate_95%_HPD={0.0713505998266605,0.24969623893373527}]:0.14194684196175314,((10[&rate_range={0.23464239767839598,1.3793426958386108},height_95%_HPD={0.0,2.0001222900134508E-12},length_range={0.055969956082,0.168639519939},height_median=1.0000333894311098E-12,length_95%_HPD={0.087166140064,0.138256439005},height=1.1587544629376723E-12,rate=0.6056159383300298,height_range={0.0,5.000000413701855E-12},rate_median=0.5933528709363565,length=0.11260446379705662,length_median=0.11257413487199999,rate_95%_HPD={0.37247364117782567,0.8602226942643674}]:0.11260275127962241,11[&rate_range={0.007490273219275455,0.46022274665092233},height_95%_HPD={0.0,2.0001222900134508E-12},length_range={0.055969956082,0.168639519939},height_median=1.0000333894311098E-12,length_95%_HPD={0.087161206327,0.138249605865},height=1.1587344644903296E-12,rate=0.11089452812544401,height_range={0.0,5.000000413701855E-12},rate_median=0.10418415960670135,length=0.11260422173151777,length_median=0.11257382579549999,rate_95%_HPD={0.029920895552231846,0.20336987155373776}]:0.11260275127962242)[&height_95%_HPD={0.08716614006500006,0.138256439006},length_range={8.45330004E-4,0.081776964626},length_95%_HPD={0.003834603143,0.033759635093},height_range={0.05596995608400002,0.1686395199400001},rate_95%_HPD={0.13879431453996188,1.852892214104329},rate_range={0.025755182512390163,6.459335694566368},height_median=0.11257201800400005,rate=0.8430737796191881,height=0.11260275128078116,posterior=0.99986,rate_median=0.7221401108064447,length=0.017101170627105776,length_median=0.0156576545925]:0.01683973474829055,(12[&rate_range={0.1177998493204387,0.9965030565454658},height_95%_HPD={0.0,2.0001222900134508E-12},length_range={0.061749508342,0.168923773271},height_median=1.0000333894311098E-12,length_95%_HPD={0.081736988807,0.133815983191},height=1.1575841318833824E-12,rate=0.3664463526318621,height_range={0.0,5.000055924853086E-12},rate_median=0.35702811955549385,length=0.10722465921303324,length_median=0.106636567219,rate_95%_HPD={0.20336453615760405,0.5514480597135694}]:0.10519374917091708,(13[&rate_range={0.006679094928754452,0.6826948001790956},height_95%_HPD={0.0,2.9999336348396355E-12},length_range={0.019821793518,0.097009123486},height_median=1.0000333894311098E-12,length_95%_HPD={0.029373439469,0.064961834535},height=1.156044256434008E-12,rate=0.119624241844515,height_range={0.0,5.000055924853086E-12},rate_median=0.10698414980510382,length=0.046095200904237556,length_median=0.0451419465215,rate_95%_HPD={0.016282835432360376,0.2495741582493715}]:0.046095200904237695,14[&rate_range={0.22083567339587598,2.7151237365789993},height_95%_HPD={0.0,2.9999336348396355E-12},length_range={0.019821793518,0.097009123486},height_median=1.0000333894311098E-12,length_95%_HPD={0.029373439469,0.064961834535},height=1.156044256434008E-12,rate=0.8493979321064649,height_range={0.0,5.000055924853086E-12},rate_median=0.8177893414571636,length=0.046095200904237556,length_median=0.0451419465215,rate_95%_HPD={0.41408318531138344,1.339551840917424}]:0.046095200904237695)[&height_95%_HPD={0.02937343947200005,0.06496183453700005},length_range={0.012257194989,0.134733356265},length_95%_HPD={0.033224542505,0.096692269803},height_range={0.019821793518000008,0.09700912348600005},rate_95%_HPD={0.0748397768684703,0.451635982605413},rate_range={0.02536231474350453,2.470671585393671},height_median=0.045141946522499976,rate=0.24481088664878867,height=0.04609520090539374,posterior=1.0,rate_median=0.22790156429441638,length=0.06322249456117947,length_median=0.0620084192525]:0.05909854826668092)[&height_95%_HPD={0.08160892343600007,0.12976170219600008},length_range={3.46034199E-4,0.077409411942},length_95%_HPD={0.006795638008,0.04263684709},height_range={0.061749508344000004,0.16069471968900004},rate_95%_HPD={0.04578417482116315,0.7729724663038748},rate_range={0.011022385518412765,3.7361529482489826},height_median=0.10483264510200002,rate=0.35015758156801147,height=0.10519374917207466,posterior=0.80593,rate_median=0.2975042810088429,length=0.023909721694551484,length_median=0.022767490967]:0.02424873685699705)[&height_95%_HPD={0.10731428312800001,0.15227862973600004},length_range={1.39086E-7,0.061512169026},length_95%_HPD={0.001298816482,0.02655029917},height_range={0.08827674162000004,0.18094894616300003},rate_95%_HPD={0.013055233964256749,0.6993464409278487},rate_range={0.007886244178368907,3.8359067972317575},height_median=0.12931784023300003,rate=0.27216236385130566,height=0.1294424860290717,posterior=0.7135,rate_median=0.20825767695341113,length=0.012874477049492124,length_median=0.011791080486499999]:0.012504355933841)[&height_95%_HPD={0.11887634895200003,0.16497073978700005},length_range={2.3421805E-5,0.068340243908},length_95%_HPD={0.002649334222,0.033797304339},height_range={0.09705198218500005,0.19707582979500002},rate_95%_HPD={0.010271340337308631,0.43748383946460095},rate_range={0.004377641494178805,2.1829501340369304},height_median=0.14183528610100002,rate=0.17560544471647618,height=0.1419468419629127,posterior=0.9898,rate_median=0.13915966377520778,length=0.017214926282644972,length_median=0.016001139754999998]:0.014644169424580133,((15[&rate_range={0.04703920072939619,0.6478212622241388},height_95%_HPD={0.0,2.0000667788622195E-12},length_range={0.053964040616,0.169639487071},height_median=1.0000333894311098E-12,length_95%_HPD={0.082848186788,0.135621812579},height=1.1594343707344024E-12,rate=0.208673696908088,height_range={0.0,5.000000413701855E-12},rate_median=0.201639417793543,length=0.10915737813639703,length_median=0.109018189554,rate_95%_HPD={0.09566506496248228,0.33274829459686683}]:0.10930344081409524,(16[&rate_range={0.0066073743497567184,0.3778843477290662},height_95%_HPD={0.0,2.0000667788622195E-12},length_range={0.055250139768,0.17797802006},height_median=1.0000333894311098E-12,length_95%_HPD={0.079603124937,0.137527702476},height=1.1596543558756167E-12,rate=0.08432820888918881,height_range={0.0,5.000055924853086E-12},rate_median=0.07861227171662902,length=0.10803796683741566,length_median=0.107667443701,rate_95%_HPD={0.02491467618528794,0.15698849659720054}]:0.09985881401850064,17[&rate_range={0.24528588568445717,1.7626522807571847},height_95%_HPD={0.0,2.0001222900134508E-12},length_range={0.053964040616,0.158270098245},height_median=1.0000333894311098E-12,length_95%_HPD={0.076630454675,0.126891710777},height=1.1599742855139539E-12,rate=0.6948926967431096,height_range={0.0,5.000055924853086E-12},rate_median=0.679476269069249,length=0.10172794293288265,length_median=0.10142721638550001,rate_95%_HPD={0.41209756916398843,0.9967929380915198}]:0.09985881401850032)[&posterior=0.33733]:0.00944462679559438)[&height_95%_HPD={0.08524382579099998,0.132788508716},length_range={7.510374E-6,0.064999792143},length_95%_HPD={0.001051607203,0.025329163174},height_range={0.06030769912000011,0.160828511206},rate_95%_HPD={0.01639766737610133,0.8700297567783549},rate_range={0.006335909322584916,3.699090842039707},height_median=0.10910703545800007,rate=0.3448673693091848,height=0.10930344081525467,posterior=0.60847,rate_median=0.26933827777454217,length=0.012289469312588439,length_median=0.011202684259]:0.01201570126339642,18[&rate_range={0.029997891956880213,0.6462112724096889},height_95%_HPD={0.0,2.0000667788622195E-12},length_range={0.054737925002,0.174775949539},height_median=1.0000333894311098E-12,length_95%_HPD={0.081870280426,0.142724213811},height=1.1602544508493295E-12,rate=0.17993430324896667,height_range={0.0,5.000055924853086E-12},rate_median=0.17281524836949602,length=0.11378626786690195,length_median=0.114503356131,rate_95%_HPD={0.07717706112690931,0.29669811092575077}]:0.12131914207749084)[&height_95%_HPD={0.09819544613900005,0.14570460803700003},length_range={0.008108617533,0.107197205579},length_95%_HPD={0.019499583622,0.058639052374},height_range={0.075055005196,0.177978020062},rate_95%_HPD={0.147645588073669,0.8453921364046397},rate_range={0.06094937489633286,2.687927188967623},height_median=0.12107569403450005,rate=0.4532146927467426,height=0.12131914207865109,posterior=1.0,rate_median=0.41744952090870213,length=0.038128745026835414,length_median=0.0373046004475]:0.035271869308841755)[&posterior=0.43515]:0.005686510706691489,((((((((19[&rate_range={0.40026756939575253,1.9519239161451396},height_95%_HPD={0.0,2.000177801164682E-12},length_range={0.054595860753,0.148557269881},height_median=1.0000333894311098E-12,length_95%_HPD={0.079722074116,0.118742681892},height=1.1591144716271984E-12,rate=0.8949183561065611,height_range={0.0,5.0001114360043175E-12},rate_median=0.8794672692926825,length=0.09921460408057703,length_median=0.0990222210045,rate_95%_HPD={0.583505157346057,1.2332291901437822}]:0.09772007285656212,(((20[&rate_range={0.004820994036851986,1.2886247666122654},height_95%_HPD={0.0,2.9999891459908667E-12},length_range={0.00524052762,0.039935299646},height_median=1.0000333894311098E-12,length_95%_HPD={0.008929868383,0.020694992177},height=1.1594644627743733E-12,rate=0.16671167181277532,height_range={0.0,6.000089314284196E-12},rate_median=0.14099992363072095,length=0.014484388282271438,length_median=0.0141751277945,rate_95%_HPD={0.014248792828749348,0.38151575510711827}]:0.014484388282271407,(21[&rate_range={0.004454604518877071,3.669169553774981},height_95%_HPD={0.0,2.9999891459908667E-12},length_range={4.07661585E-4,0.012065696952},height_median=1.0000333894311098E-12,length_95%_HPD={0.001174333086,0.005347612023},height=1.158014557023357E-12,rate=0.2174380810351779,height_range={0.0,6.000033803132965E-12},rate_median=0.1578771488489322,length=0.0031163286454839773,length_median=0.002962057695,rate_95%_HPD={0.009383024205921154,0.6022689808617367}]:0.00311632864548397,22[&rate_range={0.004239589448153176,3.030278981897322},height_95%_HPD={0.0,2.9999891459908667E-12},length_range={4.07661585E-4,0.012065696952},height_median=1.0000333894311098E-12,length_95%_HPD={0.001174333086,0.005347612023},height=1.158014557023357E-12,rate=0.21713771564029222,height_range={0.0,6.000033803132965E-12},rate_median=0.1593216326597945,length=0.0031163286454839773,length_median=0.002962057695,rate_95%_HPD={0.008268737171444114,0.5968471286349017}]:0.00311632864548397)[&height_95%_HPD={0.0011743330880000236,0.005347612024000026},length_range={0.002804918668,0.037065665858},length_95%_HPD={0.005834127896,0.017308602731},height_range={4.076615859999744E-4,0.01206569695399995},rate_95%_HPD={0.008258424546705608,0.31512120678571504},rate_range={0.003642508564439693,1.430128983393579},height_median=0.0029620576964999867,rate=0.12690313590424154,height=0.0031163286466419846,posterior=1.0,rate_median=0.10079219926444397,length=0.011368059636788762,length_median=0.011056747337]:0.011368059636788887)[&height_95%_HPD={0.008929868386000017,0.020694992178000138},length_range={0.008025245232,0.064201998556},length_95%_HPD={0.014026635361,0.038074300839},height_range={0.005240527622000057,0.039935299647000044},rate_95%_HPD={0.022996630664741093,0.34258450810935015},rate_range={0.007936701605518914,1.0628731783011394},height_median=0.014175127795500009,rate=0.1591579725547516,height=0.014484388283430872,posterior=1.0,rate_median=0.1394359311524518,length=0.02554776859062464,length_median=0.0249707993845]:0.025547768590624527,23[&rate_range={0.003910442837726825,0.4406869393659608},height_95%_HPD={0.0,2.9999891459908667E-12},length_range={0.019368154996,0.080754308275},height_median=1.0000333894311098E-12,length_95%_HPD={0.027583089464,0.053344234715},height=1.1562544488530335E-12,rate=0.06353174458738446,height_range={0.0,5.9999782919817335E-12},rate_median=0.0536524177882583,length=0.04003215687289884,length_median=0.039548403365,rate_95%_HPD={0.008130552651112632,0.1443595613876834}]:0.04003215687289914)[&height_95%_HPD={0.02758308946400012,0.053344234717000005},length_range={0.001647282734,0.063886232286},length_95%_HPD={0.008085164067,0.036889514277},height_range={0.019368154996999953,0.080754308276},rate_95%_HPD={0.008400591256920425,0.23394374375370863},rate_range={0.003811648497213148,1.281402979569506},height_median=0.0395484033655,rate=0.0952777937997499,height=0.0400321568740554,posterior=1.0,rate_median=0.07606769676292266,length=0.02156296007509682,length_median=0.0207788160715]:0.02156296007509629,24[&rate_range={0.006282257713962181,0.4961067569336076},height_95%_HPD={0.0,2.9999336348396355E-12},length_range={0.032810354487,0.109717599337},height_median=1.0000333894311098E-12,length_95%_HPD={0.045061456277,0.079171676239},height=1.1596144094960791E-12,rate=0.09975980405500649,height_range={0.0,5.000055924853086E-12},rate_median=0.0919701436397457,length=0.061595116947992336,length_median=0.061151987502,rate_95%_HPD={0.02221696900716239,0.19264035787824982}]:0.06159511694799207)[&height_95%_HPD={0.04506145627800007,0.0791716762400001},length_range={0.003580750707,0.097871144344},length_95%_HPD={0.018306579838,0.066401144475},height_range={0.03281035448800007,0.10971759933900005},rate_95%_HPD={0.05413692119679844,0.4730515572012317},rate_range={0.01577830296496516,1.8507138155658538},height_median=0.06115198750250003,rate=0.23842152655641913,height=0.061595116949151686,posterior=1.0,rate_median=0.21346456649563306,length=0.04194578332857421,length_median=0.041402385938]:0.036124955908569546)[&height_95%_HPD={0.07861962411000001,0.11756860906600003},length_range={2.949275E-6,0.060349333846},length_95%_HPD={0.002948289361,0.032322197184},height_range={0.054595860754000025,0.14321404663599996},rate_95%_HPD={0.008492968664635914,0.4478735359843244},rate_range={0.0023316777054543836,2.499835929713086},height_median=0.09755103762099998,rate=0.17768189812189983,height=0.09772007285772123,posterior=0.61757,rate_median=0.13891626795192885,length=0.016903037266775094,length_median=0.016043679932]:0.01622879054089979,(25[&rate_range={0.02954478821134225,0.63717578248166},height_95%_HPD={0.0,2.9999336348396355E-12},length_range={0.045973277639,0.128070850248},height_median=1.0000333894311098E-12,length_95%_HPD={0.06385611525,0.104634605365},height=1.1606843980382919E-12,rate=0.18755658375983872,height_range={0.0,5.0001114360043175E-12},rate_median=0.17932108215182574,length=0.08404026107871207,length_median=0.08385358680300001,rate_95%_HPD={0.07654564208176619,0.31796417276482813}]:0.08404026107871239,26[&rate_range={0.0276162312376366,0.6773345507088382},height_95%_HPD={0.0,2.9999336348396355E-12},length_range={0.045973277639,0.128070850248},height_median=1.0000333894311098E-12,length_95%_HPD={0.06385611525,0.104634605365},height=1.1606843980382919E-12,rate=0.19766156215939282,height_range={0.0,5.0001114360043175E-12},rate_median=0.18920398037666475,length=0.08404026107871207,length_median=0.08385358680300001,rate_95%_HPD={0.08051982237774606,0.3302015593384728}]:0.08404026107871239)[&height_95%_HPD={0.06385611525200008,0.10463460536700009},length_range={0.002873210231,0.071299506306},length_95%_HPD={0.010837906335,0.041957874753},height_range={0.045973277639,0.128070850249},rate_95%_HPD={0.260070969938403,1.5080762772065892},rate_range={0.11741993390616204,5.613880347871454},height_median=0.08385358680449997,rate=0.8040275196078378,height=0.08404026107987307,posterior=1.0,rate_median=0.7351412337595904,length=0.02564400632491971,length_median=0.024928861278]:0.02990860231874795)[&height_95%_HPD={0.09689004570300003,0.13169000777000006},length_range={1.7541492E-5,0.044833460275},length_95%_HPD={0.001972055807,0.019032459804},height_range={0.07919983027600003,0.155418772905},rate_95%_HPD={0.009201653931748783,0.7788641200677082},rate_range={0.00499289522115758,4.579867668209513},height_median=0.11370676104649996,rate=0.2985758823712233,height=0.11394886339862102,posterior=0.95488,rate_median=0.22967868342736403,length=0.009921524768631918,length_median=0.009271847052]:0.010216071124797402,((27[&rate_range={0.03735783105906695,0.8203539933749455},height_95%_HPD={0.0,2.000177801164682E-12},length_range={0.051625888467,0.145512920805},height_median=1.0000333894311098E-12,length_95%_HPD={0.076399952725,0.117537749418},height=1.159614423373867E-12,rate=0.2540366585070497,height_range={0.0,5.0001114360043175E-12},rate_median=0.24585343719602587,length=0.09662699304670426,length_median=0.096502617046,rate_95%_HPD={0.11931213472381665,0.3976866560427853}]:0.09661985028298911,28[&rate_range={0.02617794078039217,0.5949657091627549},height_95%_HPD={0.0,2.000177801164682E-12},length_range={0.051625888467,0.145512920805},height_median=1.0000333894311098E-12,length_95%_HPD={0.076461018623,0.117584146195},height=1.1596244248179843E-12,rate=0.17756640725761616,height_range={0.0,5.0001114360043175E-12},rate_median=0.17039940239977752,length=0.09662467360975392,length_median=0.0965020636285,rate_95%_HPD={0.07313042738401501,0.2949398579234893}]:0.0966198502829891)[&height_95%_HPD={0.07646029474600002,0.117569305048},length_range={4.63201727E-4,0.074641071491},length_95%_HPD={0.005543222574,0.034678656029},height_range={0.05162588846800009,0.14551292080600003},rate_95%_HPD={0.037450182008418376,0.8887219094062886},rate_range={0.010116439735334057,4.613530946754647},height_median=0.09649818929850004,rate=0.3993043324873505,height=0.09661985028414873,posterior=0.9996,rate_median=0.34046243919129354,length=0.019404157495730746,length_median=0.018594797785]:0.018696213137113185,(29[&rate_range={0.23586760411392582,1.6800894837863638},height_95%_HPD={0.0,2.000177801164682E-12},length_range={0.045379143218,0.135692206333},height_median=1.0000333894311098E-12,length_95%_HPD={0.063915957778,0.106360207263},height=1.1566542906793486E-12,rate=0.6544384609032851,height_range={0.0,5.0001114360043175E-12},rate_median=0.6388344150443526,length=0.08490123645735151,length_median=0.084705079985,rate_95%_HPD={0.37798381403374526,0.9481594083380841}]:0.08490094290654338,30[&rate_range={0.04302561096436772,0.7940787000753786},height_95%_HPD={0.0,2.000177801164682E-12},length_range={0.045379143218,0.135692206333},height_median=1.0000333894311098E-12,length_95%_HPD={0.063915957778,0.10636156264},height=1.1566542906793486E-12,rate=0.23458875221401476,height_range={0.0,5.0001114360043175E-12},rate_median=0.22576376947788068,length=0.08490145230051821,length_median=0.084705079985,rate_95%_HPD={0.097937751804239,0.38437921978069534}]:0.08490094290654338)[&height_95%_HPD={0.06391595777900011,0.10636020726300005},length_range={0.002357284712,0.090435091905},length_95%_HPD={0.013415501428,0.049557641492},height_range={0.045379143218999995,0.13569220633400014},rate_95%_HPD={0.011911951402268407,0.3038299240684191},rate_range={0.004308197509573152,1.1533788762898445},height_median=0.08470505974750009,rate=0.13017754504322063,height=0.08490094290770003,posterior=0.99998,rate_median=0.10879691902062896,length=0.03098263100170137,length_median=0.0302179990885]:0.030415120513561877)[&height_95%_HPD={0.097029366816,0.13406643658499995},length_range={1.5412E-8,0.040090081136},length_95%_HPD={1.5412E-8,0.018257340388},height_range={0.07760083398900003,0.16216691024300012},rate_95%_HPD={0.012627949556363633,0.9583093576433753},rate_range={0.005408926670844632,6.013038244548322},height_median=0.11515108989000003,rate=0.35924638267224873,height=0.11531606342126191,posterior=0.90474,rate_median=0.2701868675298842,length=0.008793494273987703,length_median=0.008083039731]:0.008848871102156514)[&height_95%_HPD={0.107270301668,0.140879474675},length_range={5.413032E-6,0.027942394508},length_95%_HPD={6.70295453E-4,0.012184697814},height_range={0.08927122877800003,0.1656601739980001},rate_95%_HPD={0.03254166681430491,1.6682362113423521},rate_range={0.009679674589768024,6.62572402528228},height_median=0.12386079480399997,rate=0.6762232957313248,height=0.12416493452341842,posterior=0.90028,rate_median=0.5434555797280494,length=0.0059183525777489615,length_median=0.005395893763]:0.0042474531095480494,31[&rate_range={0.12586527741895345,0.8111035066064053},height_95%_HPD={0.0,2.0000667788622195E-12},length_range={0.075585805854,0.175621138374},height_median=1.0000333894311098E-12,length_95%_HPD={0.106226915201,0.149759305478},height=1.1594743770659831E-12,rate=0.35222359572105977,height_range={0.0,5.000000413701855E-12},rate_median=0.34530662255629985,length=0.128079290124643,length_median=0.12815934690699998,rate_95%_HPD={0.20666454589871983,0.5056508031790858}]:0.128412387631807)[&posterior=0.30147]:0.0066806310617138764,((32[&rate_range={0.16094923916487774,1.0983735543143127},height_95%_HPD={0.0,2.0000667788622195E-12},length_range={0.064860784826,0.169604717394},height_median=1.0000333894311098E-12,length_95%_HPD={0.092680212429,0.142832009299},height=1.1604343946869378E-12,rate=0.4326404379140352,height_range={0.0,5.000055924853086E-12},rate_median=0.4225407196634071,length=0.11770894257121316,length_median=0.1175424537645,rate_95%_HPD={0.2557323860034277,0.6298649465165789}]:0.11196550774045116,33[&rate_range={0.010807877405656863,0.45778129760895997},height_95%_HPD={0.0,2.0000667788622195E-12},length_range={0.064113244677,0.161494700583},height_median=1.0000333894311098E-12,length_95%_HPD={0.090044006965,0.13393275926},height=1.1615943862341994E-12,rate=0.12208033371984577,height_range={0.0,5.000055924853086E-12},rate_median=0.11644853491006565,length=0.11208718036225067,length_median=0.11212007757,rate_95%_HPD={0.043141888516087634,0.20818835568480104}]:0.11196550774045)[&height_95%_HPD={0.090674433356,0.13319376050600001},length_range={6.16859E-6,0.0645099734},length_95%_HPD={0.002797018858,0.03282468138},height_range={0.06486078482699997,0.16149470058299997},rate_95%_HPD={0.008545196492324644,0.331647220316165},rate_range={0.0038581341805880454,2.5478841591415504},height_median=0.11200152248500003,rate=0.12636316057091065,height=0.1119655077416116,posterior=0.58478,rate_median=0.09603660419433425,length=0.01674729690557308,length_median=0.015791985034]:0.0116518806567001,34[&rate_range={0.007541587274976148,0.378582103442494},height_95%_HPD={0.0,2.0000667788622195E-12},length_range={0.064113244677,0.174451195998},height_median=1.0000333894311098E-12,length_95%_HPD={0.090766103535,0.141396536599},height=1.1610743505530152E-12,rate=0.1109409435063607,height_range={0.0,5.000055924853086E-12},rate_median=0.10522038598049338,length=0.1155426430102548,length_median=0.1152338379175,rate_95%_HPD={0.037361516064608656,0.1942397065366297}]:0.12361738839715063)[&posterior=0.39677]:0.011475630296368652)[&height_95%_HPD={0.11774848238399993,0.152511302947},length_range={1.3481553E-5,0.034055208575},length_95%_HPD={0.001907387563,0.017084235878},height_range={0.100149333398,0.17594622262900012},rate_95%_HPD={0.02506764281343574,1.2431960750411597},rate_range={0.011185661292648745,5.801011875690559},height_median=0.134731767872,rate=0.5150153462258343,height=0.13509301869468035,posterior=0.59909,rate_median=0.4209484905513112,length=0.008759209311781533,length_median=0.008191848885]:0.008759171984271508,((35[&rate_range={0.03444790135982257,0.7109603774630466},height_95%_HPD={0.0,2.0000667788622195E-12},length_range={0.048088732273,0.15440460702},height_median=1.0000333894311098E-12,length_95%_HPD={0.074487211966,0.121865388835},height=1.1602744348637728E-12,rate=0.1768561971028769,height_range={0.0,4.000133557724439E-12},rate_median=0.16948162881931456,length=0.09784869410972179,length_median=0.0977862618445,rate_95%_HPD={0.07218009933121082,0.2933349776343369}]:0.09766959818886635,36[&rate_range={0.015460762173696654,0.4858340976538409},height_95%_HPD={0.0,2.0000667788622195E-12},length_range={0.048088732273,0.162773218976},height_median=1.0000333894311098E-12,length_95%_HPD={0.074060553509,0.122282103473},height=1.1601644644976262E-12,rate=0.12572545753860942,height_range={0.0,4.000133557724439E-12},rate_median=0.11914094318694013,length=0.09823330784942358,length_median=0.098116878244,rate_95%_HPD={0.04271926917669524,0.22126372645907713}]:0.09766959818886646)[&height_95%_HPD={0.07396581173900008,0.12133880351800003},length_range={2.0394918E-5,0.089965333275},length_95%_HPD={0.006889510463,0.053266750162},height_range={0.048088732273000034,0.154404607021},rate_95%_HPD={0.010209451901276922,0.3215644265367184},rate_range={0.004429382026499687,3.265757873621491},height_median=0.09760237853500006,rate=0.13650674161418136,height=0.09766959819002663,posterior=0.95625,rate_median=0.11097289332186693,length=0.029443176980707534,length_median=0.028837980849]:0.03252709109122803,(37[&rate_range={0.190930102181336,1.1839134846208783},height_95%_HPD={0.0,2.0000667788622195E-12},length_range={0.068046372941,0.173984056481},height_median=1.0000333894311098E-12,length_95%_HPD={0.095463051373,0.138341339427},height=1.1608343836178036E-12,rate=0.4860263892292754,height_range={0.0,4.999944902550624E-12},rate_median=0.4762955576048513,length=0.11638769522753722,length_median=0.1163826406375,rate_95%_HPD={0.2993561381751747,0.691088435554278}]:0.11761161940817183,((38[&rate_range={0.004263499041083151,0.37575463006364873},height_95%_HPD={0.0,2.9998781236884042E-12},length_range={0.020243556264,0.093138540591},height_median=1.0000333894311098E-12,length_95%_HPD={0.036490460937,0.069563059316},height=1.1591844872871348E-12,rate=0.05489735523448549,height_range={0.0,5.000055924853086E-12},rate_median=0.04708473755624712,length=0.05246701795498721,length_median=0.052061500801,rate_95%_HPD={0.008926360369045663,0.12084918945007934}]:0.052467017954987254,39[&rate_range={0.006378443987442865,0.5527717723593529},height_95%_HPD={0.0,2.9998781236884042E-12},length_range={0.020243556264,0.093138540591},height_median=1.0000333894311098E-12,length_95%_HPD={0.036490460937,0.069563059316},height=1.1591844872871348E-12,rate=0.09326104954252504,height_range={0.0,5.000055924853086E-12},rate_median=0.08369298301878259,length=0.05246701795498721,length_median=0.052061500801,rate_95%_HPD={0.016327036941112847,0.18994201131548905}]:0.052467017954987254)[&height_95%_HPD={0.03649046093899999,0.069563059318},length_range={0.004381388251,0.069799683836},length_95%_HPD={0.013687660141,0.043896846538},height_range={0.020243556265000018,0.09313854059200011},rate_95%_HPD={0.0516129169271036,0.5441996839709707},rate_range={0.011784937440136114,2.068235980800078},height_median=0.05206150080199995,rate=0.2663124361521744,height=0.05246701795614644,posterior=1.0,rate_median=0.237752228765673,length=0.028284327402196954,length_median=0.0276454535725]:0.028284327402196698,(40[&rate_range={0.008340475848348938,0.7901522085274835},height_95%_HPD={0.0,2.000177801164682E-12},length_range={0.014069045384,0.07925886293},height_median=1.0000333894311098E-12,length_95%_HPD={0.024188955706,0.051569644491},height=1.1628045282208178E-12,rate=0.1271649191359764,height_range={0.0,5.000000413701855E-12},rate_median=0.11287783913902695,length=0.037396171501520574,length_median=0.0368885859805,rate_95%_HPD={0.01988725811844513,0.2688462442300585}]:0.03739617150152105,41[&rate_range={0.006894254592063372,0.8944052477903994},height_95%_HPD={0.0,2.000177801164682E-12},length_range={0.014069045384,0.07925886293},height_median=1.0000333894311098E-12,length_95%_HPD={0.024188955706,0.051569644491},height=1.1628045282208178E-12,rate=0.1430667608335103,height_range={0.0,5.000000413701855E-12},rate_median=0.12770170907828265,length=0.037396171501520574,length_median=0.0368885859805,rate_95%_HPD={0.02364016532423606,0.2937878547362667}]:0.03739617150152105)[&height_95%_HPD={0.02418895570800006,0.051569644493},length_range={0.012510238714,0.094919003978},length_95%_HPD={0.025835977405,0.061885567276},height_range={0.014069045384,0.07925886293199991},rate_95%_HPD={0.00921538985083615,0.15197623042738292},rate_range={0.003385280887725248,0.5421872720340662},height_median=0.03688858598150005,rate=0.06594463184451918,height=0.03739617150268386,posterior=1.0,rate_median=0.05509085419299048,length=0.04335517385565956,length_median=0.0428701904475]:0.043355173855659276)[&height_95%_HPD={0.06281194737700019,0.09915656053500005},length_range={0.008700586167,0.095418003631},length_95%_HPD={0.02111137244,0.059893912859},height_range={0.04706125880500006,0.12722937345500007},rate_95%_HPD={0.04534050214362789,0.46031277257066305},rate_range={0.011455234036190282,1.3456659641742417},height_median=0.08038972854950002,rate=0.2317908956944188,height=0.08075134535834314,posterior=1.0,rate_median=0.21092810356416117,length=0.03949850501650474,length_median=0.0386643815025]:0.03686027405098953)[&height_95%_HPD={0.09828562847300015,0.136693206683},length_range={8.1856846E-5,0.053261309813},length_95%_HPD={0.002948033619,0.024993054643},height_range={0.08248860112600004,0.173984056482},rate_95%_HPD={0.026795193641949315,0.9970342659077616},rate_range={0.00451047371915758,4.822484624439873},height_median=0.11736532247400011,rate=0.41910987633726693,height=0.11761161940933267,posterior=0.75057,rate_median=0.34565493501371225,length=0.013082446960253255,length_median=0.012295638225]:0.012585069871921997)[&height_95%_HPD={0.11136152573399999,0.14951503296400004},length_range={9.8821631E-5,0.049948358078},length_95%_HPD={0.00367004913,0.026537555356},height_range={0.09271543510300001,0.180007398531},rate_95%_HPD={0.01600795305036662,0.6506526904479976},rate_range={0.004091600841094132,2.6037944505467547},height_median=0.12990471026900002,rate=0.2723215837668806,height=0.13019668928125466,posterior=0.99313,rate_median=0.22272568344844446,length=0.014466633536865458,length_median=0.013803574209]:0.013655501397697195)[&height_95%_HPD={0.12682982496000003,0.16159797836800005},length_range={2.767005E-6,0.030519244682},length_95%_HPD={4.3821032E-4,0.01171797397},height_range={0.11101743387399998,0.18608815317400013},rate_95%_HPD={0.006909913032021822,0.8083819591549527},rate_range={0.005069949275893859,4.485439215242707},height_median=0.14342101155200002,rate=0.28534843191735,height=0.14385219067895186,posterior=0.54657,rate_median=0.20205748353300096,length=0.005695850596760476,length_median=0.005203704828]:0.002614196263408225,42[&rate_range={0.045798696423704516,0.7224877854860801},height_95%_HPD={0.0,2.0000667788622195E-12},length_range={0.071063729189,0.196034785046},height_median=1.0000333894311098E-12,length_95%_HPD={0.095954534205,0.166456637025},height=1.1606743283154587E-12,rate=0.20823708438688437,height_range={0.0,5.000000413701855E-12},rate_median=0.1997938250665553,length=0.13432603142754823,length_median=0.1386884140195,rate_95%_HPD={0.0965026033203911,0.33526280166916517}]:0.1464663869411994)[&posterior=0.45203]:0.004365119257073696,(43[&rate_range={0.01665849611300983,0.5096106878854811},height_95%_HPD={0.0,2.0000667788622195E-12},length_range={0.062258269758,0.179255697943},height_median=1.0000333894311098E-12,length_95%_HPD={0.094162134787,0.145421964331},height=1.1569043523174116E-12,rate=0.13162970867628196,height_range={0.0,4.000078046573208E-12},rate_median=0.12604341916032022,length=0.11993953632375393,length_median=0.119857624868,rate_95%_HPD={0.05014015308613751,0.2204643927765493}]:0.11957774475000527,44[&rate_range={0.010188967418015995,0.3552653802164798},height_95%_HPD={0.0,2.0000667788622195E-12},length_range={0.062258269758,0.188385135076},height_median=1.0000333894311098E-12,length_95%_HPD={0.093710344486,0.146116824774},height=1.1569643576514466E-12,rate=0.09348693324534128,height_range={0.0,4.000078046573208E-12},rate_median=0.08876862518628431,length=0.12013704563893407,length_median=0.119914822893,rate_95%_HPD={0.03250466465613345,0.16427818872454386}]:0.11957774475000521)[&height_95%_HPD={0.09490438514900001,0.14542506218600007},length_range={3.74591261E-4,0.084414069074},length_95%_HPD={0.009274454783,0.049687903343},height_range={0.06225826975800003,0.17637328936500002},rate_95%_HPD={0.009920995681749058,0.2566083857355698},rate_range={0.004171043872144176,1.0712371245936483},height_median=0.1195492363620001,rate=0.10685482413130884,height=0.11957774475116217,posterior=0.97739,rate_median=0.08727688723107338,length=0.028710720867200813,length_median=0.027658102055]:0.031253761448271605)[&height_95%_HPD={0.13281871909600004,0.16919582057000004},length_range={5.63254285E-4,0.034937592476},length_95%_HPD={0.002776215932,0.017263980985},height_range={0.11449187170500003,0.20068816440999998},rate_95%_HPD={0.20294261853970164,2.3251968331189037},rate_range={0.042635926951606465,9.329505983926735},height_median=0.15041195628050003,rate=1.110525380574852,height=0.15083150619943378,posterior=0.9999,rate_median=0.9802953323764889,length=0.00953194161742,length_median=0.008983113523500001]:0.011446015894750555)[&height_95%_HPD={0.14382549180799997,0.18202393027000002},length_range={0.007119734226,0.09398645324},length_95%_HPD={0.015514724434,0.051248334113},height_range={0.129823140562,0.217144248827},rate_95%_HPD={0.07512868358392123,0.7635742151145302},rate_range={0.00921538985083615,2.397536096112493},height_median=0.1618077745315,rate=0.37226846546183734,height=0.16227752209418433,posterior=1.0,rate_median=0.33525085339271876,length=0.03280782425135921,length_median=0.031882441152499996]:0.03282119646196707)[&height_95%_HPD={0.16990486479200007,0.2223940458230001},length_range={7.2150519E-5,0.060893836821},length_95%_HPD={0.003620495088,0.02957976973},height_range={0.14901665608800002,0.26578496334800006},rate_95%_HPD={0.00767234274315215,0.5232684554916723},rate_range={0.0035403797483680713,2.6842990629541195},height_median=0.1942301062465,rate=0.20366067762263085,height=0.1950987185561514,posterior=0.95838,rate_median=0.1578757673703008,length=0.015581630574712627,length_median=0.014596720032999999]:0.015462689643004901,(45[&rate_range={0.1838613539191758,1.4525062773824162},height_95%_HPD={0.0,2.0000667788622195E-12},length_range={0.054244137549,0.209885743163},height_median=1.0000333894311098E-12,length_95%_HPD={0.085054653419,0.157687630352},height=1.1606444710876574E-12,rate=0.57168392956329,height_range={0.0,5.000055924853086E-12},rate_median=0.5559520214342836,length=0.12012250000874404,length_median=0.1194298238235,rate_95%_HPD={0.319533922167367,0.8505826847519977}]:0.12012250000874349,46[&rate_range={0.12530769629394684,1.3251152985349801},height_95%_HPD={0.0,2.0000667788622195E-12},length_range={0.054244137549,0.209885743163},height_median=1.0000333894311098E-12,length_95%_HPD={0.085054653419,0.157687630352},height=1.1606444710876574E-12,rate=0.4795489805835486,height_range={0.0,5.000055924853086E-12},rate_median=0.465587626607049,length=0.12012250000874404,length_median=0.1194298238235,rate_95%_HPD={0.25831952799440017,0.7329336576594829}]:0.12012250000874349)[&height_95%_HPD={0.08505465342000007,0.15768763035300004},length_range={0.028542454696,0.186134278258},length_95%_HPD={0.054616795338,0.127522992258},height_range={0.054244137550000016,0.20988574316400005},rate_95%_HPD={0.12388508731505943,0.6011738236704658},rate_range={0.04121407138610535,1.4521046497873875},height_median=0.11942982382550005,rate=0.3445165276904855,height=0.12012250000990413,posterior=1.0,rate_median=0.3256147045713368,length=0.089865103546562,length_median=0.08903901578500001]:0.09043890818925218)[&height_95%_HPD={0.18207647465799998,0.23965964479600005},length_range={2.20871783E-4,0.091718921065},length_95%_HPD={0.005942310759,0.042866977239},height_range={0.163484691216,0.2838300672199999},rate_95%_HPD={0.058944013894692816,1.2014610403965107},rate_range={0.011022887486258862,4.799990015582587},height_median=0.20972209803750008,rate=0.5283195931876573,height=0.2105614081991563,posterior=0.99652,rate_median=0.4427078483953872,length=0.023240903680365004,length_median=0.022053016926]:0.023232301785001297,(47[&rate_range={0.4713921918801114,2.4628247563445105},height_95%_HPD={0.0,2.0000667788622195E-12},length_range={0.103585367909,0.282425224668},height_median=1.0000333894311098E-12,length_95%_HPD={0.142030231602,0.227225519724},height=1.1576743175201187E-12,rate=1.0326221459481453,height_range={0.0,5.000055924853086E-12},rate_median=1.0145903985551452,length=0.1841587455286213,length_median=0.1839647270145,rate_95%_HPD={0.6897997372010978,1.4086859972984358}]:0.18415874552861874,48[&rate_range={0.08358875368020093,1.036649860202372},height_95%_HPD={0.0,2.0000667788622195E-12},length_range={0.103585367909,0.282425224668},height_median=1.0000333894311098E-12,length_95%_HPD={0.142030231602,0.227225519724},height=1.1576743175201187E-12,rate=0.37454691029926995,height_range={0.0,5.000055924853086E-12},rate_median=0.36567965850599615,length=0.1841587455286213,length_median=0.1839647270145,rate_95%_HPD={0.20055644905171394,0.5681682032898415}]:0.18415874552861874)[&height_95%_HPD={0.14203023160400002,0.22722551972500002},length_range={0.001298687516,0.137987131008},length_95%_HPD={0.019765805939,0.083484440845},height_range={0.10358536791100001,0.2824252246700001},rate_95%_HPD={0.09796723027852683,1.3096194363927234},rate_range={0.01418727022821314,3.923594013836855},height_median=0.18396472701600003,rate=0.6261527123879883,height=0.18415874552977643,posterior=1.0,rate_median=0.5608339487309617,length=0.04961851614928636,length_median=0.047798558046]:0.049634964454381175)[&height_95%_HPD={0.20093346124500003,0.26713094608099996},length_range={1.71577195E-4,0.126264642243},length_95%_HPD={0.005629021984,0.058111019322},height_range={0.1748578896589999,0.32357335923200004},rate_95%_HPD={0.010486099842001696,0.7862225518263138},rate_range={0.005083844954292184,3.986469167671927},height_median=0.23283751437100003,rate=0.31479663494219534,height=0.2337937099841576,posterior=0.9934,rate_median=0.25162802023980624,length=0.030528269166336032,length_median=0.0287451103825]:0.030077855141020626,49[&rate_range={0.0036835304522953908,7.23209134010564},height_95%_HPD={0.0,2.0000667788622195E-12},length_range={0.148718005929,0.386011252715},height_median=1.0000333894311098E-12,length_95%_HPD={0.222601947306,0.307809229268},height=1.1568643065729133E-12,rate=0.3561385266073601,height_range={0.0,5.0001114360043175E-12},rate_median=0.22851353785091894,length=0.2638424555952146,length_median=0.26280642404599996,rate_95%_HPD={0.007633709461441467,1.1170081926151179}]:0.2638715651240214)[&height_95%_HPD={0.22448909754900004,0.3072542963270001},length_range={4.355233E-5,0.153446662469},length_95%_HPD={0.004326332538,0.068259018348},height_range={0.19067304060600007,0.38601125271500003},rate_95%_HPD={0.01254451337788054,0.7489043454630526},rate_range={0.0032964984027661305,2.932173474994584},height_median=0.262686857816,rate=0.2991782511262215,height=0.26387156512517823,posterior=0.96873,rate_median=0.24059914530167573,length=0.03527473770685459,length_median=0.033372123156]:0.030435714306692896)[&height_95%_HPD={0.24689767032300003,0.3427271201510001},length_range={8.5555E-8,0.120636315511},length_95%_HPD={1.032038E-6,0.047361283237},height_range={0.21054007655600004,0.442147034419},rate_95%_HPD={0.014005956448500015,1.245845006896408},rate_range={0.00596109175370143,7.175696744999263},height_median=0.292777092617,rate=0.4784053661778062,height=0.2943072794318711,posterior=0.72109,rate_median=0.37083171108929697,length=0.021461095555272307,length_median=0.01909522422]:0.02120408191640316,((50[&rate_range={0.006156999974478459,1.1495774110244248},height_95%_HPD={0.0,2.9999891459908667E-12},length_range={0.040256522637,0.29897036063},height_median=1.0000333894311098E-12,length_95%_HPD={0.073994574113,0.195609816848},height=1.160524303878141E-12,rate=0.244563301117275,height_range={0.0,5.0001114360043175E-12},rate_median=0.22849438898825025,length=0.13135165500280224,length_median=0.12882425034,rate_95%_HPD={0.017147204852411998,0.49770091871684746}]:0.13135165500279966,51[&rate_range={0.003987692773131917,6.726023826622466},height_95%_HPD={0.0,2.9999891459908667E-12},length_range={0.040256522637,0.29897036063},height_median=1.0000333894311098E-12,length_95%_HPD={0.073994574113,0.195609816848},height=1.160524303878141E-12,rate=0.35246387781298794,height_range={0.0,5.0001114360043175E-12},rate_median=0.22798915798022784,length=0.13135165500280224,length_median=0.12882425034,rate_95%_HPD={0.006150805204927134,1.103164703272558}]:0.13135165500279966)[&height_95%_HPD={0.07399457411400007,0.19560981685},length_range={0.011265515367,0.256054014481},length_95%_HPD={0.047495031544,0.1700379682},height_range={0.04025652263800006,0.298970360632},rate_95%_HPD={0.012990212528579426,0.5774818081834538},rate_range={0.0023416186744777295,1.703805748092721},height_median=0.12882425034050007,rate=0.26377841844287386,height=0.13135165500396018,posterior=1.0,rate_median=0.23490617877759154,length=0.10613339553843623,length_median=0.10381493708799999]:0.10613339553843487,52[&rate_range={0.022861927478234546,0.570537632106469},height_95%_HPD={0.0,2.9999891459908667E-12},length_range={0.106586031531,0.396694348098},height_median=1.0000333894311098E-12,length_95%_HPD={0.171079833986,0.302501277572},height=1.1603542354743369E-12,rate=0.16127217555243364,height_range={0.0,5.0001114360043175E-12},rate_median=0.1555962509560751,length=0.23748505054123514,length_median=0.2372489581305,rate_95%_HPD={0.06778879417078097,0.26144731917922404}]:0.2374850505412347)[&height_95%_HPD={0.17107983398700002,0.30250127757300005},length_range={0.013512606059,0.234128739618},length_95%_HPD={0.02579743754,0.1286722854},height_range={0.106586031533,0.396694348101},rate_95%_HPD={0.6694276065106212,3.6324207069453434},rate_range={0.4133238067678747,9.212319761629619},height_median=0.23724895813200003,rate=1.9588851223688881,height=0.23748505054239505,posterior=1.0,rate_median=1.7733974543507887,length=0.0744960318920808,length_median=0.0711228270315]:0.07802631080587924)[&height_95%_HPD={0.267997259543,0.366303566609},length_range={9.875446E-6,0.197146840376},length_95%_HPD={0.011773200787,0.102199579534},height_range={0.23145590715200007,0.462911463477},rate_95%_HPD={0.016567277737744895,0.7888757426613586},rate_range={0.004145803917874284,5.161723469447361},height_median=0.31390949944350005,rate=0.3486945775608368,height=0.3155113613482743,posterior=0.97146,rate_median=0.2947345152695995,length=0.05501253310190241,length_median=0.0527753304345]:0.05160318050393564,53[&rate_range={0.01382737810872653,0.7275155008865395},height_95%_HPD={0.0,2.9999891459908667E-12},length_range={0.182702324899,0.615255832701},height_median=1.0000333894311098E-12,length_95%_HPD={0.274571751954,0.452462994102},height=1.1572543079374499E-12,rate=0.30266555945065376,height_range={0.0,5.000166947155549E-12},rate_median=0.2988564856730292,length=0.3640671199798618,length_median=0.362923411367,rate_95%_HPD={0.17674989582147432,0.4411952429891184}]:0.3671145418510527)[&posterior=0.42966]:0.03382800993744928)[&height_95%_HPD={0.314309308314,0.503860383056},height_median=0.394186489762,height=0.4009425517896592,posterior=1.0,height_range={0.267487092478,0.749760995002},length=0.0];
END;


BEGIN TREES;
	TITLE Tree from "Dataset 2 in BEAST";
	TRANSLATE
		1 Perg_Gil.tuxius_232,
		2 Argi_Arg.ustulata_25,
		3 Dipr_Gil.hercyniae_128,
		4 Dipr_Neo.sertifer_129,
		5 THCa_Cal.cinxia_45,
		6 TTSi_Sio.sturmii_52,
		7 TAAl_All.viennensis_158,
		8 TAAl_All.rufocinctus_225,
		9 TAAl_All.calceatus_63,
		10 TTTo_Top.tarsata_122,
		11 TTTo_Agl.discolor_53,
		12 TTTo_Agl.sp_119,
		13 TTMa_Pac.antennata_116,
		14 TTMa_Pac.rapae_55,
		15 TTMa_Pac.simulans_111,
		16 TTMa_Mac.alboannulata_54,
		17 TTMa_Mac.ribis_109,
		18 TTSc_Sci.consobrina_114,
		19 TTTe_Ten.koehleri_113,
		20 TTTe_Ten.scrophulariae_14,
		21 TTTe_Ten.ignobilis_156,
		22 TTTe_Ten.campestris_56,
		23 TTPe_Per.rubi_112,
		24 THFe_Notofenusa_sp._234,
		25 TAEm_Emp.immersa_135,
		26 TAEm_Eop.beaumonti_67,
		27 TBTo_Tom.nigritus_4,
		28 TBBl_Mon.sp_76,
		29 TBBl_Cla.alternipes_73,
		30 TBBl_Cla.sp_75,
		31 TAEm_Am.carpini_152,
		32 THCa_End.aethiops_92,
		33 TBPh_Mon.spinolae_P2722,
		34 TBLy_Hop.xylostei_20,
		35 TBPh_Eur.ventralis_78,
		36 TBPh_Mon.alpicola_81,
		37 TBPh_Mon.sp1_83,
		38 TBPh_Mon.speciesB_84,
		39 TBPh_Mon.speciesA_82,
		40 TBPh_Mon.monticola_85,
		41 TBPh_Mon.sp4_86,
		42 TBPh_Mon.sp2_42,
		43 TBPh_Mon.sp3_88,
		44 TBPh_Mon.sp5_140,
		45 TBPh_Eur.amauros_139,
		46 THFe_Met.lanceolatus_22,
		47 THHe_Het.cuneifrons_6,
		48 THHe_Het.microcephalus_7,
		49 THFe_Sco.betuleti_23,
		50 THFe_Fen.nana_46,
		51 THFe_Par.apicalis_29,
		52 TBBl_Mon.plana_134,
		53 TBWa_Wal.carbonaria_250,
		54 TBWa_Hal.affinis_90,
		55 TBBl_Eup.parca_249,
		56 TBBl_Par.pruni_147,
		57 TBBl_Cld.elongatula_41,
		58 TAEm_Har.lepidus_246,
		59 TBPh_Eut.luteiventris_80,
		60 TBPh_Eut.ephippium_79,
		61 TBPh_Par.rudis_248,
		62 TBPh_Rha.bensoni_3,
		63 TBPh_Rha.reitteri_142,
		64 TBPh_Rha.micans_87,
		65 TBPh_Phy.aterrima_43,
		66 TBPh_Rha.nodicornis_2,
		67 TBPh_Rha.aldrichi_44,
		68 TBPh_Phy.fumipennis_247,
		69 TAEr_Eri.umbratica_70,
		70 TAEr_Eri.ovata_32,
		71 TNPr_Pri.geniculata_33,
		72 TNPr_Pri.testacea_178,
		73 TNPr_Prc.incisus_100,
		74 TNNe_Cra.alniastri_24,
		75 TNNe_Cra.septentrionalis_99,
		76 TNNe_Cra.latipes_179,
		77 TNNe_Nem.melanocephalus_149,
		78 TNNe_Nem.caeruleocarpus_150,
		79 TNNe_Nem.pavidus_36,
		80 TNNe_Pik.scutellatum_153,
		81 TNNe_Amn.amplus_15,
		82 TNMe_Mes.opaca_96,
		83 TNCl_Cla.compressicornis_34,
		84 TNCl_Cla.pectinicornis_49,
		85 TNPs_End.anemones_97,
		86 TNPs_Pse.fuscula_98,
		87 TNDi_Nei.acuminatus_31,
		88 TNDi_Hem.crocea_9,
		89 TNDi_Hem.australis_38,
		90 TNSu_Sus.annulata_107,
		91 TNSu_Sus.cupressi_26,
		92 TNHo_Hop.fulvicornis_95,
		93 TNHo_Hop.testudinea_192_30,
		94 TSDo_Dol.aeneus_57,
		95 TSDo_Dol.vestigialis_144,
		96 TSSe_Sel.serva_105,
		97 TSSe_Bra.flavens_136,
		98 TSAn_Ane.padi_11,
		99 TSAn_Nes.morio_50,
		100 TSSt_Stron.multifasciata_13,
		101 TSRo_Roc.longipennis_231,
		102 TSSt_Thr.contigua_148,
		103 TSSt_Stron.filicis_51_194,
		104 TSSt_Strom.delicatulus_12,
		105 TSHe_Pse.runari_104,
		106 TSHe_Hep.dahlbomi_103,
		107 TAAt_Ath.scutellariae_40,
		108 TAAt_Ath.cordata_65,
		109 TAAt_Ath.rosae_39,
		110 TAAt_Ath.liberta_66
		;
[truncated: 112,000 more chars]
