# Supplementary material for: Invertebrate and avian predators as drivers of chemical defensive strategies in tenthredinid sawflies
Source: BMC Evol Biol. 2013 Sep 16;13:198. doi: 10.1186/1471-2148-13-198 (PMC3848831; doi:10.1186/1471-2148-13-198)
Supplement: Additional file 3 — XML file used for the Dataset 2 phylogenetic analyses in BEAST. [file 1471-2148-13-198-S3.xml]

<?xml version="1.0" standalone="yes"?>
<!-- Additional file 3. XML file used in the Dataset 2 analyses in BEAST     -->
<!-- Generated by BEAUTi v1.5.2                                              -->
<!--       by Alexei J. Drummond and Andrew Rambaut                          -->
<!--       Department of Computer Science, University of Auckland and        -->
<!--       Institute of Evolutionary Biology, University of Edinburgh        -->
<!--       http://beast.bio.ed.ac.uk/                                        -->
<beast>
	
	<!-- The list of taxa analyse (can also include dates/ages).                 -->
	<!-- ntax=110                                                                -->
	<taxa id="taxa">
		<taxon id="Argi_Arg.ustulata_25"/>
		<taxon id="Dipr_Gil.hercyniae_128"/>
		<taxon id="Dipr_Neo.sertifer_129"/>
		<taxon id="Perg_Gil.tuxius_232"/>
		<taxon id="TAEm_Am.carpini_152"/>
		<taxon id="TAAl_All.rufocinctus_225"/>
		<taxon id="TAAl_All.viennensis_158"/>
		<taxon id="TAAl_All.calceatus_63"/>
		<taxon id="TAAt_Ath.cordata_65"/>
		<taxon id="TAAt_Ath.liberta_66"/>
		<taxon id="TAAt_Ath.rosae_39"/>
		<taxon id="TAAt_Ath.scutellariae_40"/>
		<taxon id="TAEm_Emp.immersa_135"/>
		<taxon id="TAEm_Eop.beaumonti_67"/>
		<taxon id="TAEr_Eri.ovata_32"/>
		<taxon id="TAEr_Eri.umbratica_70"/>
		<taxon id="TBBl_Cla.sp_75"/>
		<taxon id="TBBl_Mon.sp_76"/>
		<taxon id="TBBl_Cla.alternipes_73"/>
		<taxon id="TBBl_Cld.elongatula_41"/>
		<taxon id="TBWa_Wal.carbonaria_250"/>
		<taxon id="TBBl_Eup.parca_249"/>
		<taxon id="TBBl_Mon.plana_134"/>
		<taxon id="TBBl_Par.pruni_147"/>
		<taxon id="TAEm_Har.lepidus_246"/>
		<taxon id="TBLy_Hop.xylostei_20"/>
		<taxon id="TBPh_Eur.amauros_139"/>
		<taxon id="TBPh_Eur.ventralis_78"/>
		<taxon id="TBPh_Eut.ephippium_79"/>
		<taxon id="TBPh_Eut.luteiventris_80"/>
		<taxon id="TBPh_Mon.alpicola_81"/>
		<taxon id="TBPh_Mon.speciesA_82"/>
		<taxon id="TBPh_Mon.sp1_83"/>
		<taxon id="TBPh_Mon.speciesB_84"/>
		<taxon id="TBPh_Mon.monticola_85"/>
		<taxon id="TBPh_Mon.sp2_42"/>
		<taxon id="TBPh_Mon.sp3_88"/>
		<taxon id="TBPh_Mon.sp4_86"/>
		<taxon id="TBPh_Mon.sp5_140"/>
		<taxon id="TBPh_Mon.spinolae_P2722"/>
		<taxon id="TBPh_Par.rudis_248"/>
		<taxon id="TBPh_Phy.aterrima_43"/>
		<taxon id="TBPh_Phy.fumipennis_247"/>
		<taxon id="TBPh_Rha.micans_87"/>
		<taxon id="TBPh_Rha.aldrichi_44"/>
		<taxon id="TBPh_Rha.nodicornis_2"/>
		<taxon id="TBPh_Rha.reitteri_142"/>
		<taxon id="TBPh_Rha.bensoni_3"/>
		<taxon id="TBTo_Tom.nigritus_4"/>
		<taxon id="TBWa_Hal.affinis_90"/>
		<taxon id="THCa_Cal.cinxia_45"/>
		<taxon id="THCa_End.aethiops_92"/>
		<taxon id="TSRo_Roc.longipennis_231"/>
		<taxon id="THFe_Fen.nana_46"/>
		<taxon id="THFe_Met.lanceolatus_22"/>
		<taxon id="THFe_Notofenusa_sp._234"/>
		<taxon id="THFe_Par.apicalis_29"/>
		<taxon id="THFe_Sco.betuleti_23"/>
		<taxon id="THHe_Het.cuneifrons_6"/>
		<taxon id="THHe_Het.microcephalus_7"/>
		<taxon id="TNCl_Cla.compressicornis_34"/>
		<taxon id="TNCl_Cla.pectinicornis_49"/>
		<taxon id="TNDi_Hem.australis_38"/>
		<taxon id="TNDi_Hem.crocea_9"/>
		<taxon id="TNDi_Nei.acuminatus_31"/>
		<taxon id="TNHo_Hop.fulvicornis_95"/>
		<taxon id="TNHo_Hop.testudinea_192_30"/>
		<taxon id="TNMe_Mes.opaca_96"/>
		<taxon id="TNNe_Amn.amplus_15"/>
		<taxon id="TNNe_Cra.alniastri_24"/>
		<taxon id="TNNe_Cra.latipes_179"/>
		<taxon id="TNNe_Cra.septentrionalis_99"/>
		<taxon id="TNNe_Nem.caeruleocarpus_150"/>
		<taxon id="TNNe_Nem.melanocephalus_149"/>
		<taxon id="TNNe_Nem.pavidus_36"/>
		<taxon id="TNNe_Pik.scutellatum_153"/>
		<taxon id="TNPr_Pri.geniculata_33"/>
		<taxon id="TNPr_Pri.testacea_178"/>
		<taxon id="TNPr_Prc.incisus_100"/>
		<taxon id="TNPs_End.anemones_97"/>
		<taxon id="TNPs_Pse.fuscula_98"/>
		<taxon id="TSAn_Ane.padi_11"/>
		<taxon id="TSAn_Nes.morio_50"/>
		<taxon id="TSDo_Dol.aeneus_57"/>
		<taxon id="TSDo_Dol.vestigialis_144"/>
		<taxon id="TSHe_Hep.dahlbomi_103"/>
		<taxon id="TSHe_Pse.runari_104"/>
		<taxon id="TSSe_Bra.flavens_136"/>
		<taxon id="TSSe_Sel.serva_105"/>
		<taxon id="TSSt_Thr.contigua_148"/>
		<taxon id="TSSt_Strom.delicatulus_12"/>
		<taxon id="TSSt_Stron.filicis_51_194"/>
		<taxon id="TSSt_Stron.multifasciata_13"/>
		<taxon id="TNSu_Sus.annulata_107"/>
		<taxon id="TNSu_Sus.cupressi_26"/>
		<taxon id="TTMa_Mac.alboannulata_54"/>
		<taxon id="TTMa_Mac.ribis_109"/>
		<taxon id="TTMa_Pac.antennata_116"/>
		<taxon id="TTMa_Pac.rapae_55"/>
		<taxon id="TTMa_Pac.simulans_111"/>
		<taxon id="TTPe_Per.rubi_112"/>
		<taxon id="TTTe_Ten.koehleri_113"/>
		<taxon id="TTSc_Sci.consobrina_114"/>
		<taxon id="TTSi_Sio.sturmii_52"/>
		<taxon id="TTTe_Ten.campestris_56"/>
		<taxon id="TTTe_Ten.scrophulariae_14"/>
		<taxon id="TTTe_Ten.ignobilis_156"/>
		<taxon id="TTTo_Agl.sp_119"/>
		<taxon id="TTTo_Agl.discolor_53"/>
		<taxon id="TTTo_Top.tarsata_122"/>
	</taxa>
	
	<!-- The sequence alignment (each sequence refers to a taxon above).         -->
	<!-- ntax=110 nchar=862                                                      -->
	<alignment id="alignment1" dataType="nucleotide">
		<sequence>
			<taxon idref="Argi_Arg.ustulata_25"/>
			ATTAATATTAGGGGCTCCTGACATAGCATTTCCACGATTAAATAATATAAGATTTTGATTTTTACCTCCTTCATTAATTCTTTTAACAATTAGAAGATTTGTTGATTCAGGAACTGGTACAGGTTGAACAGTTTATCCCCCCTTATCAAGTAATATTGCTCATTCAGGTTCATCTGTAGATTTAACTATTTTCTCCTTACATTTAGCAGGAATTTCATCAATTTTAGGAGCTATTAATTTTATTTCTACAATTATTAATATAAAAATTTTAGGGATATCTTTTGATAAAATACCATTATTTATTTGATCAGTTAAAATTACAGCAATTTTATTACTTCTTTCATTACCTGTATTAGCAGGAGCTATTACAATATTATTAACAGATCGTAATTTAAATACTTCATTTTTTGACCCTTCAGGTGGAGGAGATCCTATTTTATACCAACATTTATTTTGATTTTTTGGACACCCTGAAGTTTATATTTTAATTCTCCCCGCATTTGGAATTATTTCACATATTATTTCACAAGAATCTGGTAAAAAAGAAACATTTGGAGTTTTAGGTATAATTTATGCTATATTAACAATTGGAATTTTAGGGTTTATTGTTTGAGCTCATCATATATTTACTGTAGGTATAGATGTTGATACACGAGCTTATTTTACTGCTGCTACTATAATTATTGCAGTTCCTACAGGTATTAAAATTTTTAGTTGAATAGCTACAATTCATGGATCAAAAATTATTTATTCTCCAACTATATTATGAACTTTAGGATTCATTTTCTTATTTACATTAGGAGGATTAACAGGTATTATTTTATCAAATTCATCAATTGATATTATTTTACATGATACATAT
		</sequence>
		<sequence>
			<taxon idref="Dipr_Gil.hercyniae_128"/>
			ATTAATACTAGGAGCCCCAGATATAGCATTCCCTCGAATAAATAATATAAGATTTTGATTATTACCCCCATCAATATTTCTATTAATATCAAGAAGACTAGTTGATTCAGGGACAGGTACAGGATGAACAATTTATCCTCCCCTATCAAGAAATTTAGGCCATTCAGGACCATCAGTAGACTATACTATTTTCTCTCTTCATATAGCAGGAATTTCTTCAATTCTTGGAGCAATTAATTTTATTTCAACAATAATTAATATACGACCAAAAAGAATAAAATTTGAACAAATATCTTTATTTATTTGATCAGTAAAATTAACTGCTATTCTTTTATTATTATCATTGCCTGTTTTAGCAGGAGCAATTACTATATTATTAACAGATCGAAATATAAATACAAGATTTTTTGATCCATCTGGAGGAGGAGATCCAATTTTATATCAACATTTATTTTGATTCTTTGGACACCCAGAAGTTTATATTTTAATTTTACCAGCATTTGGTATAATTTCCCATATTATTATACAAAATTCAGGAAAAAAAGAAACTTTTGGAATATTAGGAATAATTTATGCTATAATAACAATTGGATTATTAGGATTTGTTGTATGAGCACATCATATATTTACAATTGGAATAGACGTTGATACTCGAGCCTATTTTACAGCTGCAACTATAGTAATTGCAATCCCTACAGGAATTAAAATTTTTAGATGATTAGCAACACTATATGGATCAAAAATAAAATTTAATCCCTCATTAATATGAACATTAGGATTTATTTTTTTATTTACAATAGGAGGATTAACAGGAATTATACTATCAAATTCTTCTATTGATATTATTCTTCATGATACATAT
		</sequence>
		<sequence>
			<taxon idref="Dipr_Neo.sertifer_129"/>
			TCTAATATTAGGAGCACCAGACATAGCTTTTCCTCGAATAAACAATATAAGATTTTGACTTCTACCTCCTTCATTAATTTTACTTATTTCAAGAAGATTAGTAGATTCAGGAACAGGAACTGGTTGAACAGTTTATCCACCTTTATCAAGAAATATAGGTCATTCAGGACCATCTGTTGATTACACAATTTTCTCTTTACATATAGCAGGAATTTCATCTATTCTTGGAGCAATTAATTTTATTTCTACAATAATTAATATACGACCAAAAGGAATAAAATTTGAACAAATACCTCTATTTGTTTGAGCAGTAAAACTAACAGCTATTCTTCTATTATTATCTCTTCCCGTATTAGCAGGAGCAATTACAATATTATTAACTGATCGAAATATAAACACAACTTTTTTTGATCCTTCAGGAGGGGGAGACCCAATCTTATACCAACACTTATTTTGATTCTTTGGACACCCAGAAGTTTATATTCTAATTTTACCTGCCTTTGGAATAATTTCTCATATTATTTCACAAAAATCAGGAAAAAAAGAAACATTTGGAACTCTTGGAATAATCTATGCAATAATAACAATTGGATTATTAGGATTTGTTGTATGAGCTCACCATATATTTACAGTTGGAATAGATGTAGATACTCGAGCATACTTTACTGCAGCCACAATAGTTATTGCAATTCCCACAGGAATTAAAATTTTTAGATGATTAGCTACTCTATATGGATCTAAAATAAATTTTAGAGCATCTATATTATGAACAATAGGATTTATTTTCCTTTTTACAATAGGAGGTTTAACAGGAATTATACTATCCAACTCATCTATTGATATTATCCTACATGATACATAT
		</sequence>
		<sequence>
			<taxon idref="Perg_Gil.tuxius_232"/>
			ACTAATATTGGGGGCCCCAGATATAGCTTTTCCACGATTAAATAATTTAAGTTTTTGATTATTACCACCCTCATTAATTTTATTAACTATTAGTAGAATAATTGATACAGGATCAGGAACAGGGTGAACAGTATATCCACCACTTTCAAGAAATATGGCGCATGCAGGGAGTTCAGTTGATATAACTATTTTCTCTCTTCATATAGCTGGAATTTCATCTATTTTAGGAGCGATTAACTTTATCTCTACTATAATTAATTTACGAACTAGAGGAATAAGATTTGATAAAATACCTCTAATAGTATGAGCTGTAACAATTACAGCTGTCCTCTTAGTGATTTCCTTACCTGTACTAGCAGGTGCTATTACAATACTATTAACAGATCGTAATCTAAATACATCATTTTTTGACCCCTCAGGAGGAGGGGATCCTATTCTTTATCAGCACTTATTTTGATTTTTTGGACACCCTGAAGTATATATTTTAATTTTACCAGCTTTTGGAATTATTTCACATATTATTTCGCAGGAATCAGGGAAGAAGGAAACTTTCGAAACaTTAGGAATAATTTATGCAATGTCAGCTATTGGACTTTTAGGTTTTATTGTTTGAGCCCATCATATATTTACAGTAGGAATAGATGTAGATACTCGAGCTTATTTTACAGCAGCTACAATAATTATTGCAGTTCCCACAGGAATCCAAATTTTCAGATGATTAGCAACAATTCATGGATCAAAAATAATTTATACTCCAAATATATTATGAACATTAGGATTCATTTTTTTATTTACTATTGGTGGATTAACAGGAATTATTTTATCTAATTCTTCAATTGATATTATAATACATGATACTTAT
		</sequence>
		<sequence>
			<taxon idref="TAEm_Am.carpini_152"/>
			cTTAATATTAGGGGCACCTGATATAGCTTTCCCACGATTAAATAATATAAGATTTTGATTTTTACCCCCATCTATTACATTATTATTATCTAGAAGAATAGTAAATTCAGGATCGGGTACAGGATGAACTGTTTACCCCCCTTTATCAAGAAGAATCTCTCACGCAGGACCATCAGTAGATTTAACTATTTTTTCTTTACATCTAGCAGGAATTTCATCAATTTTAGGGGCTATTAATTTTATTTCAACAATAATTAATATACGTATCAAAGGAATAAATATAGAACGAATACCTTTATTTATTTGAGCAGTATCATTAACAGCTTTATTATTATTATTATCATTACCAGTATTAGCGGGTGCAATTACTATATTATTAACTGATCGAAATTTAAATACTTCATTTTTTGATCCATCAGGGGGAGGAGATCCAATTTTATATCAACATTTATTTTGATTTTTTGGACACCCTGAAGTTTATATTCTAATTATTCCAGCTTTTGGAATAATTTCACATATTATTTCCCAAGAATCTGGAAAAAAAGAAACATTCGGAACTCTTGGAATAATTTATGCTATATTAACTATTGGATTATTAGGATTTATTGTATGAGCTCATCATATATTTACAGTAGGAATAGATGTAGATACTCGAGCTTATTTTACAGCAGCAACTATAATTATTGCAATTCCTACGGGTATTAAAATTTTTAGTTGACTAGCAACATTATATGGATCTCAACTAATTTTTAATCCATCAATATTATGAACTTTAGGATTTGTATTTTTATTCACATTAGGGGGTTTAACTGGAATTTTATTATCTAATTCATCTATTGATATTATTTTACATGATACATAT
		</sequence>
		<sequence>
			<taxon idref="TAAl_All.rufocinctus_225"/>
			TCTAATACTAGGAGCACATGATATAGCTTTTCCACGACTTAATAATATAAGATTTTGACTACTTCCACCATCAATCACCTTACTATTATTAAGAAGAATAGTAAATTCAGGATCAGGTACAGGATGAACAGTATATCCTCCTTTATCAAGAACTATTTCCCATGCAGGAGCATCTGTCGATATAACAATTTTTTCTCTTCATTTAGCAGGAATTTCATCGATTTTAGGAGCTATTAATTTTATTTCTACAATAATTAATTTACGAGTAACAGGTATAACATTTGAACGAATACCTTTATTCATTTGAGCAGTTTCACTTACAGCTTTATTACTATTATTATCTTTACCAGTATTAGCAGGAGCAATTACTATATTATTAACAGATCGTAATTTTAATACAACCTTTTTCGACCCATCCGGAGGGGGAGATCCTATTTTATATCAACATTTATTTTGATTTTTTGGTCATCCTGAAGTCTATATTTTAATTATCCCTGCATTCGGAATAATTTCTCATATTATTTCACAAGAATCAGGAAAAAAAGAAACTTTTGGAACATTAGGAATAATTTATGCAATAATAACTATTGGAATTCTAGGATTCATTGTTTGAGCCCACCATATATTTACTGTAGGAATAGATATTGATACACGAGCTTATTTCACAGCAGCTACAATAATTATTGCAATTCCAACAGGAATTAAAATTTTTAGATGACTAGCAACATTATATGGATCAAAATTAATTTTTAATGCATCAATAATATGAACACTTGGATTTGTATTTTTATTTACAATAGGGGGACTAACAGGAATCCTACTTTCAAATTCATCAATTGATATTATTCTACATGACACTTAT
		</sequence>
		<sequence>
			<taxon idref="TAAl_All.viennensis_158"/>
			TCTAATATTAGGAGCACCTGATATAGCTTTCCCACGATTAAATAATATAAGATTTTGATTTTTACCACCTTCAATTACCCTATTAATTACTAGAAGATTAGTAAATTCAGGTTCGGGGACTGGATGAACTGTTTACCCACCTCTATCAAGAACTATTTCACATGCAGGAGCATCAGTAGATTTAACTATCTTCTCTTTACACTTAGCAGGAATTTCATCAATTCTTGGAGCAATTAATTTTATCTCAACAATAATTAACCTTCGAGTTATAGGAATAAATCTTGAACGTATACCACTATTTGTTTGAGCTGTTTCATTAACCGCTCTTCTTCTTTTACTTTCATTACCTGTACTAGCAGGAGCAATTACAATACTTCTTACAGATCGAAATTTAAATACAACTTTCTTTGACCCATCTGGAGGTGGGGATCCAATTTTATACCAACATTTATTTTGATTCTTTGGACACCCTGAAGTTTACATTTTAATTATTCCAGCCTTCGGAATAATTTCACATATTATTTCACAAGAATCAGGAAAAAAAGAAACATTCGGTAGTTTAGGAATAATTTATGCAATAATAACTATTGGATTACTAGGATTTATTGTATGAGCACATCATATATTTACTGTAGGTATAGATGTAGACACTCGAGCATATTTCACAGCGGCTACAATAATTATTGCAATTCCCACAGGAATTAAAATTTTCAGATGATTAGCAACATTATATGGATCAAAATTAATTTTTAATGCTTCAATATTATGAACCTTAGGATTCGTTTTTCTATTTACAATAGGAGGATTAACAGGAATTCTACTTTCTAATTCATCAATTGATATTATTTTACACGATACTTAC
		</sequence>
		<sequence>
			<taxon idref="TAAl_All.calceatus_63"/>
			TCTTATACTAGGAGCACATGATATAGCTTTTCCACGACTTAATAATATAAGTTTTTGACTCCTTCCACCTTCAATTACCCTACTATTATCAAGAAGAATAGTAAATTCAGGATCAGGTACAGGATGAACAGTATACCCTCCCTTATCAAGAACTATTTCTCATGCAGGAGCATCTGTTGATATAACAATTTTTTCTCTTCATTTAGCAGGAATTTCATCAATTTTAGGAGCTATTAATTTTATTTCTACAATAATTAATTTACGAGTAACAGGTATAAGATTTGAACGAATACCTTTATTCATTTGAGCTGTTTCACTTACAGCTTTATTATTATTATTATCTTTGCCAGTATTAGCAGGAGCAATTACTATATTATTAACAGATCGTAATTTAAATACAACCTTTTTCGACCCATCCGGAGGAGGAGACCCTATTTTATACCAACATTTATTTTGATTTTTTGGTCATCCTGAAGTCTATATTTTAATTATTCCTGCATTCGGAATAATTTCCCATATTATTTCACAAGAATCAGGAAAAAAAGAAACTTTTGGAACATTAGGAATAATTTATGCAATAATAACTATTGGAATTCTAGGATTCATTGTTTGAGCTCACCATATATTTACTGTAGGAATAGATATTGATACACGAGCTTATTTTACAGCAGCTACTATAATTATTGCAATTCCAACAGGAATTAAAATTTTCAGATGATTAGCAACATTATATGGATCAAAATTAATTTTTAATGCCTCAATAATATGAACACTTGGATTTGTATTTTTATTTACAATAGGGGGATTAACAGGAATTCTTCTTTCAAATTCATCAATTGATATTATTCTACATGATACTTAT
		</sequence>
		<sequence>
			<taxon idref="TAAt_Ath.cordata_65"/>
			ATTAATATTAGGAGCACCCGATATAGCATTCCCACGAATAAATAATATAAGATTCTGATTTTTACCTCCATCCCTAATTCTACTTCTTTCAAGAAGAATAGTAAACACTGGATCTGGAACAGGGTGAACAGTTTATCCACCATTATCCTCAAATACCTCCCATGCTGGAGCATCTGTTGATTTAACAATTTTTTCATTACATTTAGCAGGTATTTCTTCCATTTTAGGAGCTATTAACTTTATTTCTACTATTTTAAATATACGAATAAATGGTATAACAAACGAACGAATAAGTTTATTCACATGATCAGTATTATTAACAGCTATTTTATTATTATTATCATTACCAGTGCTAGCAGGAGCAATTACAATATTATTAACAGATCGAAATTTAAATACATCATTTTTTGACCCTTCTGGAGGTGGAGACCCCATTCTATATCAACATCTATTTTGATTTTTTGGACACCCTGAAGTTTACATTTTAATTCTACCTGCATTCGGAATAATTTCTCACATCATCTCACAAGAATCTGGTAAAAAAGAAACATTTGGAACATTAGGAATAATTTATGCAATATCAAGAATTGGATTACTAGGTTTCATTGTATGGGCTCATCATATATTTACAGTAGGAATAGATGTTGATACTCGAGCGTACTTTACAGCTGCAACAATAATTATTGCAATTCCTACTGGGATTAAAATTTTCAGATGAATAGCAACTATATATGGAAACAAAATAATCTTTTCCCCCTCAATATTATGAACTTTAGGTTTCATTTTTTTATTTACATTAGGAGGATTAACAGGCATTATCTTATCTAACTCATCAATTGACATTATTTTACATGACACATAT
		</sequence>
		<sequence>
			<taxon idref="TAAt_Ath.liberta_66"/>
			TCTAATATTAGGAGCTCCTGATATAGCTTTTCCTCGTATAAATAATATAAGATTTTGGTTTTTACCACCTTCATTAATTTTATTATTATCAAGAAGAATAATTAATACAGGTTCTGGAACAGGATGAACAGTGTATCCTCCTTTATCTAGAAATTTATCTCATGCAGGAGCATCAGTAGATTTAACAATTTTTTCTTTACATTTAGCAGGAATTTCTTCTATTTTAGGAGCCATTAATTTCATTTCAACTATTTTTAATATACGCATAAATGGAATAACAAATGAACGAATAAGATTATTTTCATGATCTGTTTTATTAACAGCTTTATTATTACTTTTATCATTACCTGTTTTAGCAGGAGCAATTACTATACTATTAACAGATCGAAATTTAAATACATCATTTTTTGACCCATCAGGAGGAGGAGACCCTATTTTATACCAACATTTATTTTGATTTTTTGGTCACCCTGAAGTTTACATTTTAATTTTACCAGCATTTGGAATAATTTCTCATATTATTTCACAAGAATCAGGAAAAAAAGAAACTTTTGGAACATTAGGAATAATTTATGCAATATCAAGAATTGGATTATTAGGATTTATTGTTTGAGCTCATCATATATTTACAGTAGGAATAGATGTTGATACTCGAGCTTACTTTACAGCTGCAACAATAATTATTGCAATTCCAACTGGAATTAAAATTTTTAGATGAATAGCAACAATATATGGTAACAAAATAATTTTTTCACCATCAATATTATGAACCTTAGGATTTATTTTCCTATTTACTTTAGGAGGCTTAACAGGAATTATTTTATCAAATTCTTCAATTGATATTATTTTACATGATACATAT
		</sequence>
		<sequence>
			<taxon idref="TAAt_Ath.rosae_39"/>
			ATTAATATTAGGAGCTCCTGATATAGCCTTCCCTCGAATAAATAATATAAGATTTTGATTCTTACCACCATCATTAATTTTATTATTATCTAGAAGATTAATTAATACTGGTTCAGGAACAGGATGAACAGTTTACCCACCACTTTCTAGAAATGCCTCTCATGCAGGAGCATCCGTTGATTTAACAATTTTCTCTTTACATTTAGCAGGAATTTCATCTATTCTAGGAGCAATTAATTTTATTTCAACTATTTTTAATATACGAATAAATGGAATAACAAACGAACGAATAAGATTATTTTCATGATCAGTATTATTAACAGCTATTTTATTACTTTTATCATTACCTGTTTTAGCAGGAGCAATTACAATATTATTAACTGACCGAAACTTAAATACATCATTTTTTGATCCTTCTGGAGGAGGTGATCCTATTTTATACCAACATTTATTTTGATTTTTTGGACATCCTGAAGTTTACATTTTAATTTTACCAGCATTTGGAATAATTTCTCATATTATTTCTCAAGAATCAGGAAAAAAAGAAACTTTTGGAACACTAGGAATAATTTATGCAATATCAAGAATTGGATTATTAGGTTTTATTGTTTGAGCTCATCATATATTTACAGTTGGTATAGATGTAGATACCCGAGCCTACTTTACAGCAGCAACAATAATTATTGCAATTCCAACAGGAATTAAAATTTTTAGATGAATAGCAACTATATATGGTAACAAAATATTTTTTACACCATCTATATTATGAACATTAGGATTTATTTTTCTTTTTACTTTAGGAGGATTAACAGGAATTATTTTATCAAATTCATCAATTGATATTATTTTACATGACACATAT
		</sequence>
		<sequence>
			<taxon idref="TAAt_Ath.scutellariae_40"/>
			ATTAATACTAGGAGCCCCTGATATAGCTTTCCCACGAATAAATAACATAAGATTTTGATTCCTCCCACCATCATTAATTTTATTACTAACAAGTACCTTCGTAAATTCAGGATCAGGTACTGGATGAACAGTATACCCCCCCCTATCTAGAAATATTTCACATGCTGGAGCTTCCGTAGATCTTACAATTTTCTCTTTACATTTAGCAGGAATCTCATCAATTCTAGGAGCCATTAATTTCATTTCAACAATTTTAAATATACGAATAAATGGAATAACTAGAGAACGAATAAGTTTATTTACATGATCAGTAGCATTAACCGCTCTTCTTTTACTTTTATCATTACCAGTTTTAGCAGGAGCCATCACAATATTACTGACAGATCGAAATATAAATTCATCATTTTTTGACCCTTCAGGAGGAGGAGACCCTATTTTATACCAACATTTATTTTGATTTTTTGGTCACCCAGAAGTTTATATTTTAATTTTACCAGCTTTTGGAATAATTTCCCATATTATTTCCCAAGAATCAGGAAAAAAAGAAACTTTTGGAACATTAGGTATAATTTATGCTATATTAACAATTGGATTATTAGGATTTATTGTTTGAGCCCATCATATATTTACAGTAGGAATAGATGTAGATACACGAGCCTACTTTACTGCTGCAACAATAATTATTGCTATTCCTACAGGTATTAAAATTTTTAGTTGAATAGCAACAATATATGGAAATAAATTAAACTTTTCTCCATCAATAATATGAACATTAGGATTTATTTTCTTATTTACTATAGGAGGATTAACAGGAATTATCTTATCAAATTCCTCTATTGACATCGTTCTTCATGATACATAC
		</sequence>
		<sequence>
			<taxon idref="TAEm_Emp.immersa_135"/>
			ATTAATATTAGGGGCTCCAGATATAGCATTTCCACGTTTAAATAATATAAGATTTTGATTTTTACCTCCATCTATTACATTATTAATATCAAGAAGATTAGTAAATACTGGATCAGGAACAGGATGAACAGTTTACCCCCCATTATCAAGAAGAATTTCTCATGCAGGAGCATCTGTTGATATAACAATTTTTTCACTACATTTAGCTGGAATTTCATCAATTTTAGGAGCTATTAACTTTATTTCAACAATAATTAATATACGTGTAAAAGGAATAAGATTAGAACGAATACCTCTTTTTATTTGGGCAGTATTTCTTACTGCCATTTTATTATTACTATCACTACCTGTTTTAGCTGGAGCCATTACAATATTATTAACAGATCGAAACTTAAATACATCATTTTTTGATCCATCAGGAGGAGGGGATCCAATTCTTTATCAACATCTATTTTGATTCTTTGGACATCCAGAAGTTTATATTTTAATTATTCCAGCATTTGGAATAATTTCTCATATTATTTCACAAGAATCAGGAAAAAAAGAAACATTCGGAACATTAGGAATAATTTATGCAATATTAACTATTGGATTATTAGGGTTTGTTGTATGAGCTCATCATATATTTACAGTAGGAATGGATGTTGATACACGAGCTTACTTCACAGCAGCAACTATAATTATTGCAATTCCTACTGGAATTAAAATTTTTAGGTGATTAGCAACTTTATATGGATCTCAATTAATTTTCAATCCATCAATATTATGAACATTAGGATTTGTATTTTTATTTACAATAGGGGGATTAACAGGAATTTTACTATCTAATTCTTCAATTGATATTATTTTACATGACACTTAT
		</sequence>
		<sequence>
			<taxon idref="TAEm_Eop.beaumonti_67"/>
			TCTTATATTAGGAGCTCCTGATATAGCTTTTCCACGATTAAATAATATAAGATTTTGATTTTTACCACCTTCAATCACTCTTTTATTATCTAGAAATTTAGTAAATTCTGGATCAGGTACAGGATGAACAGTTTATCCTCCATTATCAAGAAGAATTTCTCATGCAGGAGCTTCAGTAGATTTAACTATTTTTTCTCTACACTTAGCAGGAATTTCATCAATTTTAGGAGCTATTAACTTTATTTCAACAATAATTAATATACGAGTAAAAGGAATAAGAATAGAACGAATACCTTTATTTATTTGAGCAGTTTCATTGACTGCTTTATTATTATTACTTTCATTACCAGTTTTAGCAGGTGCAATTACTATATTATTAACAGATCGAAATTTAAATACATCATTTTTTGATCCATCAGGAGGAGGAGACCCAGTTTTATACCAACACCTATTTTGATTTTTTGGACACCCCGAAGTTTATATTTTAATTATTCCAGCATTTGGTATAATTTCTCATATTATTTCTCAAGAATCAGGAAAAAAAGAAACATTTGGAACATTAGGAATAATTTACGCAATATTAACAATTGGATTTTTAGGATTTGTAGTATGAGCACATCATATATTTACAGTAGGTATAGATGTTGACACACGAGCCTATTTTACAGCAGCTACAATAATTATTGCTATTCCTACTGGAATTAAAATTTTTAGATGATTAGCAACTTTATATGGATCTCAATTAATATTTAATCCTTCAATATTATGAACATTAGGATTTGTATTTTTATTTACAATAGGTGGTTTAACTGGAATTTTATTATCAAATTCATCAATTGACATTATTTTACATGATACATAT
		</sequence>
		<sequence>
			<taxon idref="TAEr_Eri.ovata_32"/>
			ATTAATACTAGGAGCTCCAGATATAGCATTTCCTCGACTAAATAATATAAGATTTTGATTTCTACCTCCATCATTAATTCTTCTATTAACAAGAAGATTAGTAAATTCAGGATCAGGAACAGGGTGAACTGTTTACCCTCCTTTATCAAATAATATCTCTCATGCAGGTGCATCAGTAGATATAACTATTTTTTCTCTTCATCTAGCAGGAATTTCATCAATTTTAGGGGCAATTAATTTTATTTCTACTATAATTAATATACAAGTAAAAGGAATAAATTTTGAACGAATGCCTTTATTTATTTGAGCTGTTTCACTAACAGCTTTATTACTTTTACTATCATTACCAGTTCTTGCTGGTGCTATTACAATACTTTTAACAGATCGAAATTTAAATACATCATTTTTTGACCCTTCAGGAGGAGGGGATCCAATTTTATACCAACACTTATTTTGATTTTTTGGTCACCCAGAAGTTTATATTTTAATTATTCCTGCATTCGGTATAATTTCTCATATTATTTCACAAGAATCAGGTAAAAAAGAAACATTTGGCACTTTAGGTATAATTTATGCTATACTTACAATTGGGTTATTAGGTTTTGTAGTATGAGCCCATCATATATTCACTGTAGGAATAGATGTTGATACTCGAGCATATTTTACAGCAGCTACTATAATTATTGCAATTCCTACAGGAATTAAAATTTTTAGTTGACTAGCAACTTTATACGGATCCCAAATTATTTTCAGACCTTCTATAATATGAACATTAGGGTTTGTATTTTTATTTACAATAGGGGGATTAACAGGAATTATTTTATCTAATTCATCTATTGATATTATTCTTCACGATACTTAT
		</sequence>
		<sequence>
			<taxon idref="TAEr_Eri.umbratica_70"/>
			ATTAATATTAGGTGCCCCAGATATAGCATTTCCACGATTAAATAATATAAGATTTTGATTTTTACCACCGTCATTAATTCTATTATTAACAAGAAGATTAGTAAATTCAGGATCAGGAACAGGATGAACTGTATATCCTCCATTATCAAATAATATTTCCCATGCAGGAGCATCAGTTGATATAACTATTTTCTCTCTTCATTTAGCAGGAATTTCATCAATTTTAGGAGCTATTAATTTTATTTCTACTATAATTAATATACAAGTAAAAGGAATAAACTTTGAACGAATACCTTTATTTGTATGGGCTGTATCATTAACAGCTTTACTACTTTTATTATCATTACCTGTTCTAGCAGGTGCAATTACTATACTTTTAACTGATCGAAATTTAAATACATCATTTTTTGATCCTTCAGGAGGAGGAGATCCAATTTTATATCAACATTTATTCTGATTTTTTGGACACCCAGAAGTTTATATTTTAATTATTCCTGCATTTGGAATAATTTCTCATATTATTTCTCAAGAATCTGGAAAAAAAGAAACATTCGGAACTTTAGGAATAATTTATGCAATACTTACAATTGGATTATTAGGTTTTGTAGTATGAGCACATCATATATTTACTGTAGGAATAGACGTTGATACTCGAGCATACTTCACAGCAGCTACTATAATTATTGCAATTCCAACAGGAATTAAAATTTTTAGTTGGTTAGCAACTTTATATGGATCTCAAATTATCTTTAGACCTTCTATACTATGAACTTTAGGATTTGTATTTTTATTTACAATAGGAGGTCTAACAGGAATTATTTTATCAAATTCATCTATTGATATTGTTCTACATGATACTTAT
		</sequence>
		<sequence>
			<taxon idref="TBBl_Cla.sp_75"/>
			TCTAATAATAGGAGCTCCTGATATAGCTTTTCCTCGACTAAATAATATAAGATTTTGATTTTTACCACCATCTATCACAATATTATTATTTAGAAGAATAGTTAACTCAGGATCAGGAACTGGATGAACTATATATCCACCACTTTCTAGAAGAATTTCACATGCAGGAGCATCAATAGATATAACAATTTTCTCTTTACATTTAGCAGGAATTTCCTCAATTTTAGGAGCTATTAATTTTATTTCAACAATAATTAATATACGAGTAAAAGGAATAAATTTAGAACGAATACCTTTATTTATTTGAGCAGTATCATTAACTGCATTATTATTATTATTATCATTACCAGTTCTAGCTGGAGCAATCACAATACTTCTTACTGATCGAAATTTAAATACATCATTTTTTGATCCATCAGGAGGAGGAGATCCAATTTTATATCAACATTTATTTTGATTCTTTGGACATCCTGAAGTTTATATTTTAATTATTCCAGCATTTGGAATAATCTCCCACATTATTTCTCAAGAATCTGGTAAAAAAGAAACATTTGGAACATTAGGGATAATTTATGCTATATTAACAATTGGTTTATTAGGATTTGTTGTATGAGCTCATCATATATTTACTGTAGGAATAGATGTAGATACACGAGCATACTTTACAGCTGCTACAATAATTATTGCAATCCCAACTGGAATTAAAATTTTTAGATGACTAGCAACTTTATATGGATCACAATTAATTTTCAATCCATCAATAATTTGAACTTTAGGATTTGTATTTTTATTCACAATAGGAGGATTAACCGGAATTTTATTATCTAACTCATCTATTGATATTGTTTTACATGACACATAT
		</sequence>
		<sequence>
			<taxon idref="TBBl_Mon.sp_76"/>
			cTTAATAATAGGAGCTCCAGATATAGCTTTCCCTCGTTTAAATAATATAAGATTCTGATTTTTACCCCCATCAATCACTATATTACTATTTAGAAGAATAGTAAATTCAGGATCAGGAACTGGATGAACTATATACCCTCCATTATCAAGAAGAATCTCTCATGCTGGAGCATCAATAGATTTAACAATTTTTTCCTTACATTTAGCTGGAATTTCATCAATTTTAGGAGCTATTAATTTTATTTCAACAATAATTAATATACGAGTAAAAGGAATAAATATTGAACGAATACCATTATTTATTTGAGCAGTTTCATTAACCGCTTTATTACTACTTCTTTCATTACCAGTATTAGCAGGAGCAATTACTATACTTCTTACTGATCGAAATTTAAATACATCATTTTTTGATCCTTCAGGAGGAGGGGATCCAATCCTATACCAACATTTATTTTGATTTTTTGGACATCCTGAAGTTTATATTTTAATTATTCCAGCATTTGGAATAATTTCACATATTATTTCTCAAGAATCTGGAAAAAAAGAAACATTTGGAACTTTAGGAATAATTTATGCTATATTAACAATTGGAATTTTAGGATTTGTTGTATGAGCTCACCATATGTTTACTGTAGGAATAGATGTAGATACTCGAGCATATTTTACAGCAGCTACTATAATTATTGCTATTCCTACAGGAATTAAAATTTTTAGTTGATTAGCAACATTATATGGATCCCAATTAATTTTTAGACCATCAATATTATGAACTTTAGGATTTGTATTTCTATTTACAATAGGAGGTTTAACAGGAATTTTACTTTCTAATTCCTCAATTGATATTATTTTACATGATACATAT
		</sequence>
		<sequence>
			<taxon idref="TBBl_Cla.alternipes_73"/>
			TCTAATAATAGGAGCTCCTGATATAGCTTTTCCTCGACTAAATAATATAAGATTTTGATTTTTACCACCATCTATCACAATATTATTATTTAGAAGAATAGTTAACTCAGGATCAGGAACTGGATGAACTATATATCCACCACTTTCTAGAAGAATTTCACATGCAGGAGCATCAATAGATATAACAATTTTCTCTTTACATTTAGCAGGAATTTCCTCAATTTTAGGAGCTATTAATTTTATTTCAACAATAATTAATATACGAGTAAAAGGAATAAATTTAGAACGAATACCTTTATTTATTTGAGCAGTATCATTAACTGCATTATTATTATTATTATCATTACCAGTTCTAGCTGGAGCAATCACAATACTTCTTACTGATCGAAATTTAAATACATCATTTTTTGATCCATCAGGAGGAGGAGATCCAATTTTATATCAACATTTATTTTGATTCTTTGGACATCCTGAAGTTTATATTTTAATTATTCCAGCATTTGGAATAATCTCCCACATTATTTCTCAAGAATCTGGTAAAAAAGAAACATTTGGAACATTAGGGATAATTTATGCTATATTAACAATTGGTTTATTAGGATTTGTTGTATGAGCTCATCATATATTTACTGTAGGAATAGATGTAGATACACGAGCATACTTTACAGCTGCTACAATAATTATTGCAATCCCAACTGGAATTAAAATTTTTAGATGACTAGCAACTTTATATGGATCACAATTAATTTTCAATCCATCAATAATTTGAACTTTAGGATTTGTATTTTTATTCACAATAGGAGGATTAACCGGAATTTTATTATCTAACTCATCTATTGATATTGTTTTACATGACACATAT
		</sequence>
		<sequence>
			<taxon idref="TBBl_Cld.elongatula_41"/>
			TCTAATACTTGGAGCTCCTGATATAGCTTTTCCTCGATTAAATAATATAAGATTTTGATTTTTACCTCATTCAATTAATTTACTATTATTAAGAAGTCTAGTAAATTCAGGATCAGGCACAGGATGAACTGTATATCCTCCTTTATCCAGAAGAATTTCTCATGCAGGAGCATCTGTAGATATAACTATTTTTTCTTTACATTTAGCTGGAATTTCATCTATTTTAGGAGCTATTAATTTTATTTCAACTATAATTAATATACGTATCAAAGGAATAACCTTAGAACAAATACCATTATTTATTTGAGCTGTTTCATTAACTGCTTTATTATTATTATTATCTTTACCTGTATTAGCTGGAGCTATTACTATATTATTAACAGATCGAAATTTAAATACTTCATTTTTTGATCCTTCTGGAGGGGGAGATCCAATTCTATATCAACATTTATTTTGATTCTTTGGTCATCCTGAAGTTTATATTCTTATTATTCCAGCATTTGGAATAATTTCTCATATTATCTCACAAGAATCTGGTAAAAAAGAAACATTTGGAACATTAGGAATAATTTATGCTATACTAACTATTGGATTATTAGGATTTGTTGTATGAGCTCATCATATATTTACAGTTGGTATAGATGTTGATACTCGAGCTTATTTTACAGCAGCAACTATAATTATTGCAATTCCTACAGGAATTAAAGTATTTAGATGAATAGCAACCTTATATGGAACACAAATAAATCTTAATCCTTCAATAATTTGAACTTTAGGATTTATTTTTTTATTTACTTTAGGTGGATTAACAGGAATTCTATTATCAAATTCATCAATTGATATTATTCTTCATGATACATAT
		</sequence>
		<sequence>
			<taxon idref="TBWa_Wal.carbonaria_250"/>
			TCTAATATTAGGAGCTCCTGATATAGCTTTTCCACGATTAAACAACATAAGATTTTGATTTTTACCTCCGTCAATTATTCTTCTTTTATTTAGAAGAATAGTAAATTCAGGATCAGGAACAGGATGAACGGTTTATCCCCCTTTaTCAAGAAGAATTGCCCATGCAGGACCATCAGTAGATTTAACTATTTTCTCTCTCCATTTAGCAGGAATTTCATCTATTCTTGGAGCAATTAATTTCATTTCTACTATAATTAATATAAACACAAAGGGAATAAATTTCGAACGAATACCATTATTTGTTTGAGCCGTATCACTAACTGCACTTCTTCTTCTTCTTTCTTTACCTGTATTAGCAGGGGCCATTACTATACTCTTAACAGATCGTAATTTAAACACATCATTTTTTGACCCCTCAGGAGGAGGAGACCCTATTTTATATCAACACTTATTCTGATTTTTTGGGCATCCTGAAGTTTATATTTTAATTATTCCAGCTTTTGGAATAATCTCTCATATTATCTCCAAAGAATCGGGGAAAAAAGAAACTTTTGGGACACTAGGAATAATTTATGCTATATTAACAATTGGATTATTAGGATTTGTAGTATGAGCTCATCATATATTTACTATTGGTATAGATGTAGATACACGAGCTTACTTTACAGCAGCAACAATAATTATTGCAATTCCCACGGGAATTAAAATTTTTAGATGATTAGCAACTATTTATGGATCTCAAATAAACCTTAATCCCCCTATAATTTGAAGATTAGGATTTGTTTTCCTATTCACAATAGGAGGTTTAACAGGAATTTTATTATCAAATTCTTCAATTGATATTATTCTTCATGATACGTAT
		</sequence>
		<sequence>
			<taxon idref="TBBl_Eup.parca_249"/>
			ACTAATACTAGGAGCACCAGATATAGCATTTACACGATTAAATAATATAAGATTTTGATTTTTACCACCATCAATTATTCTTATTACAATAAGAACATTTGTAAATTCAGGATCAGGAACTGGATGAACAGTCTATCCACCATTATCAAGAAGAATTTCACATGCAGGACCATCAGTAGATTTAACAATTTTTTCATTACATTTAGCAGGAATTTCATCTATTCTAGGAGCAATTAATTTTATTTCAACAATAATTAATATACGATTAAAAAGAATAAAAATAGAACAGATACCTTTATTTATTTGAGCTGTTTCATTAACAGCATTATTATTATTATTATCATTACCTGTTTTAGCAGGAGCAATTACAATACTTTTAACAGATCGAAACTTAAACACATCATTTTTTGACCCATCTGGAGGAGGAGACCCAATTTTATACCAACATTTATTTTGATTTTTTGGACATCCTGAAGTTTATATTCTTATTATTCCTGCATTCGGAATAATTTCTCATATTATTTCACAAGAATCAGGAAAAAAAGAAACATTTGGGACATTAGGTATAATTTATGCCATATTAACAATTGGATTATTAGGATTTGTAGTATGAGCCCATCATATATTTACAGTAGGAATAGATGTAGACACACGAGCATATTTTACAGCAGCAACAATAATTATTGCTATTCCAACAGGAATTAAAGTATTTAGATGATTAGCAACCCTATATGGATCACAATTAATTTATTCACCGGCAATAATTTGAACCCTAGGATTTGTATTCCTGTTTACTATAGGAGGATTAACAGGAATTTTATTATCAAATTCTTCAATTGATATTATTTTACATGATACATAC
		</sequence>
		<sequence>
			<taxon idref="TBBl_Mon.plana_134"/>
			ATTAATACTCGGAGCACCTGATATAGCATTCCCACGATTAAATAATATAAGATTTTGATTTCTACCACCATCAATTACATTATTATTATTTAGAAGAATAGTAAATTCAGGTTCAGGAACTGGGTGGACAGTATACCCCCCTCTATCAAGAAGAATCTCACATTCAGGGCCTTCTGTAGATTTAACTATCTTCTCCCTTCATTTAGCTGGAATCTCATCAATTCTAGGGGCTATTAATTTTATTTCAACCATAATTAATATACGAGTAAAAGGAATAAGATTTGAACGAATACCATTATTTGTTTGAGCAGTGTCATTAACAGCATTATTATTATTACTTTCATTACCTGTATTAGCAGGAGCAATTACCATATTACTAACTGATCGTAATTTAAATACATCATTTTTTGACCCATCCGGAGGAGGAGATCCAATTCTTTATCAACATTTATTTTGATTTTTTGGACATCCAGAAGTATATATTTTAATTATTCCCGCATTTGGAATAATCTCTCATATTATTTCTCAAGAATCAGGAAAAAAAGAAACTTTTGGAACTCTAGGAATAATTTATGCTATATTAACTATTGGATTACTAGGTTTCGTAGTATGAGCACACCATATATTTACAGTAGGTATAGATGTAGATACACGAGCCTATTTCACAGCAGCTACAATAATTATTGCAGTACCTACTGGAATTAAAATTTTTAGATGACTAGCAACAATATATGGATCAAATTTAATTTTCAATCCTTCAACACTGTGAGCATTAGGATTCGTCTTTTTATTTACTATAGGAGGATTAACAGGAATTCTCTTATCAAATTCCTCAATTGATATTATTCTTCACGACACATAT
		</sequence>
		<sequence>
			<taxon idref="TBBl_Par.pruni_147"/>
			TCTAATATTAGGAGCTCCTGATATAGCTTTCCCTCGATTAAACAACATAAGATTTTGATTTTTACCACCTTCTATTACATTATTATTATTAAGAAGAATTGTAAATTCAGGATCTGGAACTGGATGAACAGTTTATCCTCCTTTATCAAGAAGAATTTCTCATGCAGGAGCTTCAGTTGATATAACTATTTTTTCTCTCCATTTAGCAGGTATTTCATCAATCTTAGGAGCTATTAATTTTATTTCAACTATAATAAATATACGAGTTAAAGGAATAAATTTTGAACGAATACCTTTATTTATCTGAGCAGTATCTCTTACTGCATTATTATTATTATTATCTTTACCAGTATTAGCAGGAGCTATTACTATATTATTAACAGATCGAAATTTAAATACATCATTTTTTGATCCATCAGGAGGAGGAGATCCAATTCTTTATCAACATTTATTTTGATTTTTTGGTCATCCTGAAGTTTATATTCTTATTATTCCCGCATTTGGAATAATTTCTCATATTATTTCACAAGAATCAGGAAAAAAAGAAACTTTCGGAACTCTAGGTATAATTTATGCTATATTAACAATTGGATTATTAGGATTTGTAGTTTGAGCTCATCATATATTTACTGTTGGAATAGATGTAGATACTCGAGCATATTTCACAGCAGCAACTATAATTATTGCAATTCCAACTGGAATTAAAGTATTTAGATGACTAGCAACTTTATATGGATCACAATTAATCTTTTCACCCTCAATATTATGAACATTAGGATTTGTATTCTTATTTACTATAGGAGGATTAACAGGAATTCTTTTATCAAATTCATCAATTGATATTATTCTACATGATACATAT
		</sequence>
		<sequence>
			<taxon idref="TAEm_Har.lepidus_246"/>
			ATTAATATTAGGAGCACCAGATATAGCTTTTCCACGATTAAATAATATAAGATTTTGATTTCTACCACCATCAATTACATTATTATTATTAAGAAGAATGGTAAACTCAGGATCTGGAACTGGGTGAACAGTTTACCCTCCTTTATCAAGAAATATTGCTCATGCCGGAGCTTCAGTTGACATAACAATTTTTTCTCTTCATCTAGCAGGAATTTCATCAATTTTAGGAGCAATTAATTTTATTTCAACAATAATTAATATACGAACTATAGGAATAAGATTTGAACGAATACCATTATTTGTTTGAGCAGTATCATTGACTGCATTATTATTATTATTATCATTACCAGTATTAGCAGGAGCTATTACTATATTATTAACTGATCGTAACTTAAATACATCATTTTTTGATCCTTCAGGAGGAGGAGATCCAATTTTATATCAACATTTATTTTGATTTTTTGGTCACCCAGAAGTTTATATTCTTATTATTCCAGCATTTGGAATAATTTCTCACATTATTTCTCAAGAATCAGGAAAAAAAGAAACATTTGGAACTTTAGGAATAATTTATGCTATAATAACAATTGGTCTATTAGGTTTTGTAGTATGAGCACATCATATATTTACAGTAGGTATAGATGTAGATACACGAGCATATTTTACAGCAGCTACAATAATTATTGCAATTCCAACTGGAATTAAAATTTTTAGATGATTAACAACTATATATGGTTCAAAACTAAATCTTAATCCATCAATAATTTGAACATTAGGATTCGTATTTTTATTTACAATAGGAGGATTAACAGGAATTTTATTATCTAATTCATCAATTGATATTATTCTTCATGATACATAT
		</sequence>
		<sequence>
			<taxon idref="TBLy_Hop.xylostei_20"/>
			GCTGATACTAGGAGCCCCTGATATAGCATTCCCGCGAATAAATAATATAAGATTTTGATTTTTACCCCCATCAATTATTTTATTATTAATTAGAAGGTTAGTAAATTCAGGGACAGGTACAGGATGAACAATATACCCGCCCCTATCTAGAAGAATTTCCCATACAGGAGCCTCTATAGATTTAACTATTTTTTCTTTACATTTAGCAGGAATCTCATCAATCTTAGGGGCTATTAATTTTATCACAACAATAATCAACATACAAACTAAAGGAATAAATTTTGAACGTATGCCATTATTTGTTTGAGCCATTTCATTAACAGCCCTTCTTTTACTCTTATCATTACCTGTTTTAGCTGGTGCAATTACAATACTATTAACAGACCGTAATTTAAATACATCATTTTTTGACCCATCTGGGGGAGGAGACCCTATTTTATTCCAACACCTATTTTGATTTTTTGGGCACCCTGAAGTATATATTTTAATTATCCCCGCCTTTGGAATAATTTCTCATATTATTACACACGAATCAGGAAAAAAAGAAACTTTTGGAACTCTCGGAATAATTTATGCAATACTAACTATTGGATTATTAGGTTTTATTGTATGAGCCCATCATATATTTACTGTAGGAATAGATGTCGATACCCGAGCTTACTTTACAGCAGCAACAATAATTATCGCCATTCCTACAGGAATTAAAATTTTTAGATGATTAACAACCCTATACGGATCACATTTAATTTTTAGTCCGTCTATATTATGAACATTAGGATTTATTTTCCTTTTTACTATTGGAGGATTAACAGGAATTCTTCTATCTAATTCATCTATTGATATTATTTTACATGATACTTAC
		</sequence>
		<sequence>
			<taxon idref="TBPh_Eur.amauros_139"/>
			??????????????????????????????????????????????????????????????????????????????????????????????????????????????????????????????????????????????????????????????????????????????????????????????????????????????????????????????????????????????????????????????????????????????????????????????????????????????????????????????????????????????????????????????????????????????????????????????????????????????????????????????????????????????????????????????????????????????????????????????????????????????????????????????????????????????????????????????????????????????????????????????????????????????????????????????????????????????????????????????????????????????????????????????????????????????????????????????????????????????????????????????????????????????????????????????????????????????????????????????????????????????????????????????????????????????????????????????
		</sequence>
		<sequence>
			<taxon idref="TBPh_Eur.ventralis_78"/>
			ATTAATATTAGGAGCACCAGATATAGCTTTTCCTCGCCTTAACAATATAAGATTTTGATTTTTACCCCCTTCAATAATATTATTATTATTTAGAAGATTAGTTAATTCAGGTTCAGGAACAGGATGAACTGTTTATCCCCCTTTATCAAGAAGAATCTCTCATGCAGGAGCTTCTGTAGATTTAACAATTTTTTCTTTACATCTAGCAGGAATTTCCTCAATTCTAGGAGCAATTAATTTCATTTCAACAATAATTAATATACGAATTAAAGGAATAAGATTCGAACGTATACCTTTATTAATTTGAGCAGTATTCCTTACTGCATTATTATTATTATTATCACTGCCTGTACTAGCAGGAGCAATTACAATATTATTAACTGATCGAAACTTAAATACATCATTTTTTGATCCATCTGGAGGAGGAGATCCTATTTTATATCAACATTTATTTTGATTTTTTGGACACCCAGAAGTTTATATTTTAATTATTCCAGCATTCGGAATAATTTCTCATATTATTTCTCAAGAATCAGGTAAAAAAGAAACATTTGGGACATTAGGAATAATTTATGCAATATTAACTATTGGATTACTAGGATTTGTAGTATGAGCTCATCATATATTTACTATTGGAATAGATGTTGATACCCGAGCTTATTTTACTGCTGCAACAATAATTATTGCTATTCCTACAGGAATTAAAATTTTCAGATGATTAGCAACATTATATGGATCACAAATAATTTTTAATCCTTCAATATTATGAACCCTAGGATTTGTATTTTTATTTACTATAGGAGGATTAACAGGAATTCTTTTATCAAATTCATCAATTGATATTATTTTACATGACACTTAT
		</sequence>
		<sequence>
			<taxon idref="TBPh_Eut.ephippium_79"/>
			TCTAATATTAGGAGCACCTGATATAGCATTTCCACGTTTAAATAATATAAGATTTTGATTTTTACCACCATCTATTTTTTTATTATTAATTAGAAGATTAGTAAATTCAGGTTCAGGAACCGGTTGAACAGTTTATCCTCCATTATCAAGAACAATTTCTCATGCAGGAGCATCAGTCGACTTATCAATTTTCTCATTACATTTAGCAGGAATTTCATCAATTTTAGGAGCTATTAACTTTATTTCAACAATAATTAATATACAAATTAAAGGAATAAATTTTGAACGTATACCTCTTTTTGTTTGAGCCGTTTCATTAACAGCATTACTTCTTTTATTATCATTACCTGTTCTTGCAGGAGCTATTACAATATTATTAACAGATCGAAATTTAAATACAACTTTTTTTGACCCTTCAGGAGGAGGAGATCCAATCTTATATCAACATCTATTCTGATTTTTTGGTCACCCTGAAGTTTATATTCTTATTATTCCAGCATTCGGTATAATTTCTCATATTATTTCTCAAGAATCAGGAAAAAAACAAACATTTGGTACTCTTGGTATAATTTATGCAATATTAACAATTGGATTATTAGGATTCATTGTTTGAGCACATCATATATTTACAGTTGGAATAGATGTAGATACTCGAGCTTATTTTACAGCAGCAACCATAATTATTGCAGTACCTACAGGAATTAAAATTTTTAGATGAATTGCTACAATTTATGGATCACAAATTTTTACTAACCCATCAATATTATGAACATTAGGATTTGTATTTTTATTCACAATAGGAGGATTAACAGGTATTGTATTATCTAATTCATCAATTGATATTATTCTACATGACACTTAT
		</sequence>
		<sequence>
			<taxon idref="TBPh_Eut.luteiventris_80"/>
			TTTAATATTAGGAGCCCCTGATATAGCATTTCCACGTTTAAACAATATAAGATTTTGATTTTTACCCCCATCAATCTTTTTCCTACTAATCAGAAGAATAGTAAATTCAGGATCAGGAACAGGATGAACAGTATACCCACCTTTATCTAGAAATATATCTCATGCTGGAGCATCTGTAGATTTAACTATTTTTTCATTACATTTAGCAGGAATTTCATCAATTTTAGGAGCAATTAATTTTATTTCTACAATAATTAATATACAAACTAAAGGTATAAATTTTGAACGAATATCTTTATTTATTTGAGCTGTATCTTTAACTGCTCTACTATTATTACTATCATTACCTGTATTAGCAGGAGCTATTACTATACTTTTAACAGATCGTAATTTAAATACTACATTCTTTGATCCATCAGGAGGGGGAGATCCTATTCTATATCAACATTTATTTTGATTTTTTGGTCATCCCGAAGTTTATATTTTAATTATTCCTGCATTTGGAATAATTTCTCATATCATTTCTCAAGAATCTGGAAAAAAACAAACATTTGGAACTCTGGGAATAATTTATGCTATATTAACAATTGGATTATTAGGATTTGTAGTATGAGCTCATCATATATTTACAGTAGGTATAGATGTTGATACTCGAGCTTACTTTACAGCAGCTACAATAATTATTGCTATTCCTACAGGAATTAAAATTTTTAGATGATTAGCTACATTATACGGTTCAAAGATTAATCTCAATCCTTTAATATTATGAACCYTGGGATTTGTATTTTTATTTACTATAGGGGGATTAACTGGAATCGTTCTATCAAATTCTTCAATTGATATTATTCTTCATGATACTTAC
		</sequence>
		<sequence>
			<taxon idref="TBPh_Mon.alpicola_81"/>
			ATTAATGTTAGGAGCTCCAGATATAGCATTTCCACGATTAAATAATATAAGATTTTGATTTCTACCCCCTTCTATCACATTATTAATATTAAGAAGATTAGTAAATTCAGGATCAGGAACTGGGTGAACTGTTTATCCTCCTTTATCTAGAAGAATCTCACATGCAGGAGCATCAGTAGATTTAACTATTTTCTCACTTCATTTAGCTGGAATTTCATCAATTTTAGGGGCTATTAATTTTATTTCAACAATAATTAATATACGAGTAAAAGGAATAAGATTTGAACGAATACCTTTATTTATCTGAGCAGTATCATTAACTGCTTTATTATTATTACTATCATTACCTGTATTAGCAGGAGCTATTACTATATTATTAACAGATCGAAATTTAAATACATCATTTTTTGATCCATCGGGGGGAGGAGACCCAATTCTATATCAACATTTATTTTGATTCTTTGGTCACCCAGAAGTTTATATTTTAATTATTCCAGCATTTGGAATAATTTCTCATATTATTTCACAAGAATCTGGAAAAAAAGAAACATTCGGAACTTTAAGAATAATCTATGCAATATTAACTATTGGCTTATTAGGGTTCGTAGTTTGAGCTCATCATATATTTACAGTAGGAATAGATGTTGATACACGAGCATATTTCACTGCAGCAACAATAATCATTGCAATCCCTACTGGAATTAAAATTTTTAGATGATTAGCAACTTTATATGGATCTCAAATAATATTTAATCCGTCAATACTTTGAACATTAGGATTCGTTTTCTTATTTACTATAGGGGGATTAACAGGTATTCTACTATCAAACTCATCAATCGATATCATTCTACATGATACTTAT
		</sequence>
		<sequence>
			<taxon idref="TBPh_Mon.speciesA_82"/>
			ACTAATATTAGGTGCACCAGATATAGCATTTCCACGATTAAATAACATAAGATTTTGATTTTTACCCCCATCTATTACATTATTATTATTAAGAAGACTAGTAAATTCAGGATCAGGTACTGGATGAACTGTTTACCCACCTTTATCTAGAAGAATTTCACACGCAGGAGCTTCTGTAGATTTTACTATTTTCTCACTCCATTTAGCTGGAATCTCATCAATTATAGGAGCTATTAATTTTATTTCAACAATAATTAATATACGAGTAAAAGGAATAAGATTTGAACGAATACCTTTATTTATTTGAGCAGTATCATTAACAGCTTTATTATTATTATTATCATTACCTGTTTTAGCAGGAGCAATTACAATATTATTAACCGATCGAAATTTAAATACATCATTTTTTGATCCATCAGGTGGGGGAGATCCAATTTTATATCAACATTTATTCTGATTTTTTGGACACCCAGAAGTTTACATTTTAATTATCCCAGCATTTGGTATGATTTCCCATATTATTTCTCAAGAATCAGGAAAAAAAGAAACATTTGGAACTTTAGGGATAATTTATGCAATACTAACTATTGGATTATTAGGATTTGTAGTATGAGCTCATCATATATTTACAGTAGGAATAGATGTAGACACACGAGCTTATTTTACTGCAGCAACTATAGTTATTGCAATCCCAACAGGAATTAAAATTTTTAGATGATTAGCTACATTATACGGATCACAAATAATTTTTAACCCATCAATAATTTGAACACTAGGATTTGTATTTTTATTTACTAGAGGGGGATTAACAGGTATTCTTTTATCAAATTCATCAATCGATATTATCTTACATGATACATAT
		</sequence>
		<sequence>
			<taxon idref="TBPh_Mon.sp1_83"/>
			ATTAATATTAGGAGCACCAGATATAGCATTTCCACGATTAAATAATATAAGATTtTGATTTTTACCTCCTTCAATTAtATTATTATTATTTAGAAGATTAGTAAATTCAGGATCAGGTACAGGATGAACTGTTTATCCACCTTTATCAAGAAGAATTTCACATGCAGGAGCTTCAGTAGATTTAACTATTTTTTCTCTTCATTTAGCTGGAATTTCATCAATTTTAGGGGCAATTAATTTTATTTCCGCAATAATTAATATACGAGTAAAAGGAATAAAATTTGAACGAATATCTTTATTTATTTGAGCTGTATTATTAACAGCATTATTATTATTATTATCCTTACCTGTATTAGCAGGAGCTATTACAATATTATTAACTGATCGAAATTTAAATACATCATTCTTTGACCCATCAGGAGGAGGAGATCCAATTCTTTATCAACATTTATTTTGATTTTTCGGACAtCCAGAAGTTTATATTTTAATTATTCCAGCATTCGGAATAATTTCTCATATTATTTCACAAGAATCAGGAAAAAAAGAAACATTTGGAACATTAGGAATAATTTATGCAATATCAACTATTGGATTATTAGGATTTGTAGTATGAGCTCATCATATATTTACAGTAGGAATAGATGTAGATACACGAGCTTATTTTACTGCAGCTACAATAATTATTGCAATTCCTACAGGAATTAAAATTTTTAGATGATTAGCTACAATATATGGATCTCAAATAATTTTCAACCCTTCAATAATTTGAACATTAGGATTTGTATTccTATTTACTTCAGGTGGATTAACAGGcATTTTATTATCAAACTCATCAATTGATATTATC???????????????
		</sequence>
		<sequence>
			<taxon idref="TBPh_Mon.speciesB_84"/>
			ACTAATATTAGGTGCACCAGATATAGCATTTCCACGATTAAATAACATAAGATTTTGATTTTTACCCCCATCTATTACATTATTATTATTAAGAAGATTAGTAAATTCAGGATCAGGTACTGGATGAACTGTTTACCCACCTTTATCTAGAAGAATTTCACACGCAGGAGCTTCTGTAGATTTTACTATTTTCTCACTCCATTTAGCTGGAATCTCATCAATTCTAGGAGCTATTAATTTTATTTCAACAATAATTAATATACGAGTAAAAGGAATAAGATTTGAACGAATACCTTTATTTATTTGAGCAGTATCATTAACAGCTTTATTATTATTATTATCATTACCTGTTTTAGCAGGAGCAATTACAATATTATTAACTGATCGAAATTTAAATACATCATTTTTTGATCCATCAGGTGGAGGAGATCCAATTTTATATCAACATTTATTCTGATTTTTTGGACATCCAGAAGTTTACATTTTAATTATCCCAGCATTTGGTATAATTTCCCATATTATTTCTCAAGAATCAGGGAAAAAGGAAACATTTGGAACTTTAGGAATAATTTATGCAATACTAACTATTGGATTATTAGGGTTTGTAGTATGAGCTCATCATATATTTACAGTAGGAATAGATGTAGACACACGAGCCTATTTTACTGCAGCAACTATAGTTATTGCAATCCCAACAGGAATTAAAATTTTTAGATGATTAGCTACATTATACGGATCACAAATAATTTTTAACCCATCAATAATTTGAACATTAGGATTTGTATTTTTATTTACTAGAGGTGGATTAACAGGTATTCTTTTATCAAATTCATCAATTGATATTATCTTACATGACACATAT
		</sequence>
		<sequence>
			<taxon idref="TBPh_Mon.monticola_85"/>
			ATTAATATTAGGTGCACCAGATATAGCATTTCCACGATTAAATAATATAAGATTTTGATTTTTACCTCCTTCAATCACATTACTATTATTTAGAAGATTAGTAAATTCAGGATCAGGAACTGGATGAACTGTTTATCCACCTCTATCTAGAAGAATTTCACATGCAGGAGCTTCTGTAGATTTAACAATTTTTTCTTTACATTTAGCAGGAATTTCATCAATTTTAGGGGCTATTAATTTTATTTCAACAATAATTAATATACGAGTAAAAGGAATAAGATTTGAACGAATACCTTTATTTGTTTGAGCAGTATCTTTAACTGCTTTATTATTATTATTATCTTTACCTGTATTAGCAGGAGCAATTACTATACTATTAACAGATCGAAATTTAAACACATCATTTTTTGATCCATCAGGAGGAGGTGATCCAATTTTATATCAACATTTATTTTGATTTTTTGGACACCCTGAAGTATACATTTTAATTATTCCAGCATTTGGAATAATTTCACATATTATTTCTCAAGAATCAGGAAAAAAAGAAACATTTGGAACATTAGGAATAATCTATGCAATACTTACTATTGGATTATTAGGATTTGTAGTATGAGCTCATCATATATTTACAGTAGGAATAGATGTAGATACACGGGCCTATTTTACTGCAGTAACAATAATTATTGCAATTCCAACAGGAATTAAAGTTTTTAGATGATTAGCAACTTTATATGGATCTCAAATAAATTTTAATCCATCTATACTTTGAACTTTAGGATTTGTTTTCTTATTTACTTTAGGGGGATTAACTGGTATCCTATTATCAAATTCATCAATTGATATTATTTTACATGATACTTAT
		</sequence>
		<sequence>
			<taxon idref="TBPh_Mon.sp2_42"/>
			ACTAATATTAGGTGCACCAGATATAGCATTCCCACGATTAAATAATATAAGATTTTGATTTTTACCTCGTTCAATTACATTATTATTATTTAGAAGATTAGTAAACTCAGGATCAGGGACTGGATGAACTGTTTATCCCCCTTTATCTAGAAGAATTTCACATGCAGGAGCTTCTGTAGATTTAACAATTTTTTCTTTACATTTAGCAGGAATTTCATCAATTTTAGGAGCTATTAATTTTATTTCAACAGTAATTAACATACGAGTAAAAGGAATAAGATTTGAACGAATACCTTTATTTATTTGAGCAGTATCTTTAACTGCCTTATTATTATTATTATCTTTACCCGTACTAGCCGGAGCTATTACCATATTATTAACAGATCGAAATTTAAATACATCATTCTTTGACCCATCAGGAGGAGGTGATCCAATTTTATATCAACATCTATTTTGATTTTTCGGACATCCTGAAGTTTATATTCTAATTATTCCAGCTTTTGGAATAATTTCACATATTATTTCACAAGAATCAGGAAAAAAGGAAACATTCGGAACATTAGGAATAATTTATGCAATATTATCTATTGGATTACTAGGATTTGTAGTATGAGCTCATCATATATTTACAGTAGGAATAGATGTAGATACACGAGCCTATTTTACTGCAGTAACAATAATTATTGCAATTCCTACAGGAATTAAAGTATTTAGATGATTAGCAACATTATATGGATCCCAAGTAAATTTTAATCCCCCAATAATTTGAACTCTAGGATTTATCTTTCTATTTACTATAGGAGGACTAACTGGTATTTTATTATCAAATTCATCAATTGATATTATTTTACATGATACTTAT
		</sequence>
		<sequence>
			<taxon idref="TBPh_Mon.sp3_88"/>
			??????????????????????????????????????????????????????????????????????????????????????????????????????????????????????????????????????????????????????????????????????????????????????????????????????????????????????????????????????????????????????????????????????????????????????????????????????????????????????????????????????????????????????????????????????????????????????????????????????????????????????????????????????????????????????????????????????????????????????????????????????????????????????????????????????????????????????????????????????????????????????????????????????????????????????????????????????????????????????????????????????????????????????????????????????????????????????????????????????????????????????????????????????????????????????????????????????????????????????????????????????????????????????????????????????????????????????????????
		</sequence>
		<sequence>
			<taxon idref="TBPh_Mon.sp4_86"/>
			ACTAATACTAGGTGCACCAGATATAGCATTCCCACGATTAAATAATATAAGATTTTGATTTTTACCCCCTTCAATTACATTATTATTATTTAGAAGATTAGTAAACTCAGGATCAGGGACTGGATGAACTGTTTATCCACCTCTATCTAGAAGAATTTCACATGCAGGAGCTTCTGTAGATTTAACAATTTTTTCTTTACATTTAGCAGGAATTTCATCAATTTTAGGAGCTATTAATTTTATTTCAACAGTAATTAACATACGAGTAAAAGGAATAAGATTTGAACGAATACCTTTATTTATTTGAGCAGTATCTTTAACTGCCTTATTATTATTATTATCTTTACCCGTACTAGCCGGAGCTATTACCATATTATTAACAGATCGAAATTTAAATACATCATTCTTTGACCCATCAGGAGGAGGTGATCCAATTTTATATCAACATCTATTTTGATTTTTCGGACATCCTGAAGTTTATATTCTAATTATTCCAGCTTTTGGAATAATTTCACATATTATTTCACAAGAATCAGGAAAAAAGGAAACATTCGGAACATTAGGAATAATTTATGCAATATTATCTATTGGATTACTAGGATTTGTAGTATGAGCTCATCATATATTTACAGTAGGAATAGATGTAGATACACGAGCCTATTTTACTGCAGTAACAATAATTATTGCAATTCCTACAGGAATTAAAGTATTTAGATGATTAGCAACATTATATGGATCCCAAGTAAATTTTAACCCCCCAATAATTTGAACTCTAGGATTTATCTTTCTATTTACTATAGGAGGACTAACTGGTATTTTATTATCAAATTCATCAATTGATATTATTTTACATGATACTTAT
		</sequence>
		<sequence>
			<taxon idref="TBPh_Mon.sp5_140"/>
			ACTAATATTAGGTGCACCAGATATAGCATTCCCACGATTAAATAATATAAGATTTTGATTTTTACCACCTTCAATTACATTATTACTATTTAGAAGATTAGTAAACTCAGGTTCAGGAACTGGATGAACTGTTTATCCACCTTTATCTAGAAGAATTTCACATGCAGGAGCTTCTGTAGACTTAACAATTTTTTCTTTACATTTAGCAGGAATTTCATCAATTTTAGGAGCTATTAACTTTATTTCAACAGTAATTAACATACGAGTAAAAGGAATAAGATTTGAACGAATACCTTTATTTATTTGAGCAGTATCTTTAACTGCCTTATTATTATTATTATCTTTACCTGTACTAGCAGGAGCTATTACTATATTATTAACAGATCGAAATTTAAATACATCATTCTTTGACCCATCAGGGGGAGGTGATCCAATTTTATATCAACATCTATTTTGATTTTTCGGACACCCTGAAGTTTATATTCTAATTATTCCAGCTTTTGGAATAATTTCACATATTATTTCACAAGAATCAGGAAAAAAAGAAACATTCGGAACATTAGGAATAATTTATGCAATATTATCTATTGGATTATTAGGATTTGTAGTATGAGCTCATCATATATTTACAGTAGGAATAGATGTAGATACACGAGCCTACTTTACTGCAGTAACAATAATTATTGCAATTCCAACAGGAATTAAAGTATTTAGATGATTAGCAACATTATATGGATCTCAAGTAAATTTTAATGCACCAATAATTTGAACTTTAGGATTTATCTTTCTATTTACTATAGGAGGACTAACTGGTATTTTATTATCAAATTCATCAATTGATATTATTTTACATGATACTTAT
		</sequence>
		<sequence>
			<taxon idref="TBPh_Mon.spinolae_P2722"/>
			TCTAATACTAGGAGCCCCTGATATAGCTTTCCCACGATTAAATAATATAAGATTCTGGCTACTCCCACCTTCAATTACCATACTTTTATTTAGAAGATTAGTTAATTCAGGAGCAGGAACAGGGTGAACGGTTTACCCACCTTTATCAAACAGAATCTCTCACGCAGGCGCTTCAGTAGATTTAACTATTTTTTCTCTTCATCTTGCAGGAATTTCCTCAATTCTTGGAGCAATTAATTTTATTTCAACAATAATCAACATGCAAGTCAAAGGAATAAGATTTGAACGAATACCATTATTCGTATGAGCTGTTTCTTTAACAGCTTTATTATTATTATTATCTCTACCTGTACTAGCAGGTGCAATCACAATACTATTAACTGATCGAAATTTAAATACATCATTTTTTGACCCATCTGGGGGTGGAGACCCTATTTTATACCAACATCTATTTTGATTCTTTGGACACCCTGAAGTTTATATTTTAATTATTCCAGCATTTGGAATAATTTCACATATTATCTCCCAAGAATCAGGAAAAAAAGAAACATTCGGAACTTTAGGAATAATTTACGCAATGCTTACAATTGGAGTGTTAGGGTTTGTAGTTTGAGCACACCATATATTTACAGTTGGAATAGACGTTGATACACGAGCATATTTTACAGCAGCAACAATAATTATTGCAATTCCAACAGGAATTAAAATTTTTAGATGATTAGCAACACTATACGGATCACAAATAATCTTTAACCCATCAATTATATGAACACTAGGATTTGTTTTCTTATTTACAATAGGAGGTTTAACAGGAATTTTATTATCAAACTCATCAATTGATATTATTTTACATGACACATAC
		</sequence>
		<sequence>
			<taxon idref="TBPh_Par.rudis_248"/>
			TTTAATATTAGGGGCCCCAGATATAGCATTTCCTCGACTTAATAATATAAGATTTTGATTTTTACCCCCTTCAATCTTATTTTTATTATTAAGAAGAATAATAAATTCAGGTTCAGGAACTGGATGAACAGTTTATCCACCTTTATCAAGAACATTATTTCATAGAGGAGCATCAGTTGATATAACAATTTTTTCACTTCATTTAGCAGGAATTTCATCAATTTTAGGTGCAATTAATTTTATTTCAACAATAATTAATATAAAAATTAAAAGAATAAATTTTGAACAAATACCTTTATTTGTTTGAGCAACATCATTAACTGCTTTATTACTTCTTCTATCTTTACCAGTTTTAGCTGGAGCTATTACTATACTTTTAACAGATCGAAACTTAAATACTACTTTCTTTGATCCATCGGGTGGAGGTGATCCAATTCTTTATCAACATTTATTTTGATTTTTTGGACATCCTGAAGTTTATATTTTAATTATTCCAGCATTTGGAATAATTTCTCATATTATTTCTAAAGAATCAGGAAAAAAAGAAACATTTGGTACTTTAGGAATAATTTATGCAATATTAACTATTGGATTATTAGGTTTTATTGTTTGAGCTCATCATATATTCACAGTAGGAATAGATGTAGATACTCGAGCATATTTTACCGCAGCTACTATAATTATTGCAATTCCAACAGGAATTAAAATTTTTAGGTGACTAGCAACAATATATGGATCACAAATTATTTCTAATCCATCAATATTATGAACATTGGGGTTTGTATTTCTATTTACTATAGGAGGATTAACAGGAATTATTTTATCAAATTCATCAATTGATATCATTTTACATGATACATAT
		</sequence>
		<sequence>
			<taxon idref="TBPh_Phy.aterrima_43"/>
			ATTAATATTAGGAGCCCCCGATATAGCATTTCCCCGATTAAATAATATAAGATTTTGATTACTACCCCCATCAATTACACTATTAATATCTAGAAATTTAGTAAATTCAGGATCAGGAACAGGTTGAACTGTATATCCTCCTCTATCAACAACTTTATCCCATAGAGGAGCTTCTGTAGATTTAATAATTTTCTCATTACATTTAGCAGGAATTTCATCTATTTTAGGAGCAATTAATTTTATTTCAACTACAATAAATATACGAATCAAAAGAATAAAACTTGAACAAATACCATTACTAGTTTGAGCTACTACATTAACTGCATTATTATTAATACTATCCCTCCCAGTACTTGCAGGGGCAATTACTATATTATTAACAGATCGGAATTTAAATACAACATTCTTCGACCCCTCAGGAGGAGGAGACCCTATTCTTTACCAACATTTATTTTGATTTTTCGGACACCCAGAAGTATATATTTTAATTATTCCTGCATTTGGAATAATTTcTCATATTATCTCACAAGAATCAGGAAAAAAAGAAACATTTGGAACACTAGGTATAATTTACGCTATACTATCAATCGGATTATTAGGATTTGTAGTATGAGCACATCATATATTTACTGTAGGGATAGATATTGATACCCGAGCATATTTCACAGCAGCTACAATAATTATTGCAATCCCCACTGGAATTAAAATTTTTAGGTGATTAGCAACTTTATACGGATCTCAATTGAATTTAAATCCCTCAATACTATGAACTCTAGGATTTGTATTCTTATTTACCTTAGGGGGTTTAACTGGTATTATTTTATCTAATTCATCAATCGATATTATTCTTCACGATACTTAT
		</sequence>
		<sequence>
			<taxon idref="TBPh_Phy.fumipennis_247"/>
			TTTAATATTAGGAGCTCCTGATATAGCATTTCCACGATTAAATAATATAAGATTTTGATTTTTACCCCCATCAATTATTCTATTAATCTTTAGAAGAATAGTAAATTCAGGATCAGGAACAGGATGAACCATTTATCCACCATTATCAAGAAATATTTCTCATGCAGGTGCATCAGTTGATATAACTATTTTTGCACTTCATTTAGCAGGAATTTCATCTATTTTAGGGGCAATTAATTTTATTTCAACAATAATTAATATACATATTAAAAGAATAAATTTTGAACAAATACCGTTATTAATTTGAGCAGTATCATTAACAGCACTATTATTATTATTATCTTTACCAGTACTTGCAGGAGCAATTACTATATTATTAACAGATCGAAATTTAAATACAACATTTTTTGACCCATCAGGAGGAGGAGATCCAATTTTATATCAACATTTATTTTGATTTTTTGGACATCCTGAAGTTTATATTTTAATTATTCCAGCATTTGGAATAATTTCTCATATTATTTCTCAAGAATCAGGAAAAAAAGTAACATTTGGGTCTTTAGGAATAATTTATGCAATAATAACAATCGGATTATTAGGATTTGTTGTTTGAGCTCATCATATATTTACAGTAGGAATAGATGTAGATACACGAGCATATTTTACTGCAGCTACAATAATTATTGCTATTCCTACAGGAATTAAAATTTTTAGATGATTAGCTACTTTATATGGATCACAATTAATTTTAAATCCTTCAATATTATGAACATTAGGATTTGTATTCTTATTTACTATAGGTGGATTAACTGGTATTATTTTATCAAATTCATCAATTGATATTATTTTACATGATACTTAT
		</sequence>
		<sequence>
			<taxon idref="TBPh_Rha.micans_87"/>
			ATTAATATTAGGAGCACCTGATATAGCATTTCCACGATTAAATAATATAAGATTTTGATTCTTACCGCCTTCAATTATATTATTAATATTAAGAAGAATAATTAACTCAGGGACAGGGACAGGATGAACAATATATCCACCTTTATCAAGAAta------CATATAGGACCTTCAATAGATTTAACAATTTTCTCACTTCATTTAGCAGGAATTTCATCTATTCTTGGAGCAATTAATTTTATTTCAACAACAATAAATATACGAATTAAAAGAATAAAATTAGAACAAATACCATTATTTGTTTGAGCAACAATATTAACTGCTTTATTATTAATACTATCACTCCCAGTTCTAGCAGGAGCAATTACTATATTATTAACTGATCGAAATTTAAATACAACTTTTTTTGACCCCTCAGGAGGAGGCGATCCTATTTTATACCAACATCTATTCTGATTTTTTGGACACCCAGAAGTTTATATTTTAATTATTCCTGCATTTGGAATAATTTCTCATATTATTTCTCAAGAATCAGGAAAAAAAGAAACATTTGGAACTTTAGGTATAATTTATGCTATAATATCAATTGGATTATTAGGATTTGTAGTATGAGCTCATCATATATTTACTGTAGGAATAGATGTAGATACACGAGCATATTTTACTGCAGCAACAATAATTATTGCTATCCCAACTGGTATTAAAATTTTTAGTTGATTAGCCACTATGTATGGATCTCAACTAAATATAAATCCGTCAATATTATGAACATTAGGGTTTGTATTTTTATTTACAATAGGGGGATTAACAGGAATTATTTTATCAAATTCATCAATTGATATTGTTCTTCATGATACATAT
		</sequence>
		<sequence>
			<taxon idref="TBPh_Rha.aldrichi_44"/>
			ACTAATATTAGGAGCCCCAGATATAGCATTTCCACGATTAAATAATATAAGATTTTGATTTTTACCCCCTTCAATTATATTACTAATTTTTAGAACAATAGTAAATTCAGGATCAGGAACAGGATGAACAGTTTACCCACCTTTATCAAGAAGAATTTCACATGCAGGAGCTTCAGTTGATATAACAATTTTTTCATTACATTTAGCTGGAATCTCATCAATTTTAGGAGCAATTAACTTTATTTCTACAATAATTAATATAAAAATTAAAAGAATAAAATTTGAACAAATACCTTTATTTGTTTGAGCTGTATCATTAACGGCTCTTCTTCTACTTTTATCACTACCAGTTCTTGCAGGAGCAATTACTATATTATTAACAGATCGAAATTTAAATACAACATTTTTTGATCCTTCAGGAGGAGGAGATCCAATTCTTTATCAACATTTATTCTGATTTTTTGGTCATCCTGAAGTTTATATTTTAATTATCCCCGCATTTGGAATAATTTCACATATTATTTCTCAAGAATCAGGAAAAAAAGAAACATTTGGAACTTTAGGAATAATTTATGCTATATTAACAATTGGAATTTTAGGGTTTGTAGTATGAGCCCATCATATATTTACAGTAGGAATAGATGTAGATACACGAGCTTATTTTACTGCAGCTACTATAATCATTGCTATTCCTACAGGAATTAAAATTTTTAGATGATTAGCTACTATATATGGATCCCAATTAATTATAAATCCTTCAATATTATGAACATTAGGATTTATTTTATTATTTACTTTAGGAGGATTAACAGGAATTATTTTAGCAAATTCATCAATTGATATTATCCTTCATGACACTTAT
		</sequence>
		<sequence>
			<taxon idref="TBPh_Rha.nodicornis_2"/>
			TTTAATATTAGGAGCCCCAGATATAGCATTTCCACGATTAAATAATATAAGATTTTGATTTTTACCTCCTTCAATTATCTTATTAATTACAAGAACAATAATTAATTCAGGATCAGGTACAGGATGAACAGTGTATCCACCTTTATCAAGAAGAATTTCTCATGCAGGAGCTTCAGTAGATATAACAATTTTTTCTCTTCATTTAGCTGGAATCTCATCTATTTTAGGAGCAATTAATTTTATTTCAACTATAATAAATATAAAAATCAAAAGAATAAAATTAGAACAAATACCTTTATTAGTTTGAGCTGTATCATTAACTGCTCTTCTATTACTTTTATCATTACCAGTTCTTGCAGGAGCAATTACAATATTATTAACAGATCGAAATCTAAATACAACATTTTTCGATCCTTCAGGAGGTGGAGATCCAATTCTTTATCAACACTTATTTTGATTTTTTGGTCATCCTGAAGTTTATATTTTAATTATTCCTGCATTTGGAATAATTTCTCATATTATTTCTCAAGAATCAGGAAAAAAAGAAACGTTTGGAACTTTAGGAATAATTTATGCTATATTAACAATTGGATTATTAGGATTTATAGTATGAGCCCATCATATATTTACAGTAGGAATAGATGTAGACACACGAGCTTATTTTACAGCAGCTACTATAATTATTGCAGTACCAACGGGAATTAAAATTTTTAGTTGACTTGCTACTATTTATGGATCTCAATTAATAATAAGCCCCTCAATATTATGAACATTAGGATTCGTAATATTATTTACTTTAGGGGGATTAACAGGAATTATTTTAGCAAATTCATCAATTGATATTATCTTACATGATACTTAT
		</sequence>
		<sequence>
			<taxon idref="TBPh_Rha.reitteri_142"/>
			TCTAATATTAGGAGCTCCTGATATAGCATTTCCACGTTTAAACAACATAAGATTTTGATTTTTACCACCTTCAATTATATTATTAATATTAAGAAGAATAACTAATTCAGGAACAGGAACAGGATGAACAATATATCCACCTTTATCAAGAACA------CATATAGGACCTTCAATAGATTTAACAATTTTTTCACTTCATTTAGCAGGAATTTCATCAATTCTTGGAGCAATTAATTTTATTTCAACAACAATAAATATACGAATTAAAGGAATAAAATTAGAACAAATACCATTATTTGTTTGAGCAACAATATTAACTGCTATTTTATTAATATTATCTCTTCCAGTTCTTGCAGGAGCTATTACTATATTATTAACAGATCGAAATTTAAATACAACTTTCTTTGATCCTTCAGGAGGAGGAGATCCTATTTTATACCAACATTTATTTTGATTTTTTGGACATCCTGAAGTTTATATTTTAATTATTCCTGCATTTGGAATAATTTCTCATATTATTTCCCAAGAATCAGGTAAAAAAGAAACATTTGGAACTTTAGGAATAATTTATGCTATAATATCAATTGGATTATTAGGATTTGTAGTTTGAGCCCATCACATATTTACTGTAGGAATAGATGTAGATACACGAGCATATTTTACTGCAGCAACTATAATTATTGCTATTCCTACAGGAATTAAAATTTTCAGATGATTAGCAACTTTATATGGATCTAAATTAATTATAAACCCTTCATTATTATGAACATTAGGATTTGTATTTTTATTTACTTTAGGAGGATtAACAGGAATTATTTTATCAAATTCATCAATTGATATTATTTTACATGATACTTAC
		</sequence>
		<sequence>
			<taxon idref="TBPh_Rha.bensoni_3"/>
			??????????????????????????????????????????????????????????????????????????????????????????????????????????????????????????????????????????????????????????????????????????????????????????????????????????????????????????????????????????????????????????????????????????????????????????????????????????????????????????????????????????????????????????????????????????????????????????????????????????????????????????????????????????????????????????????????????????????????????????????????????????????????????????????????????????????????????????????????????????????????????????????????????????????????????????????????????????????????????????????????????????????????????????????????????????????????????????????????????????????????????????????????????????????????????????????????????????????????????????????????????????????????????????????????????????????????????????????
		</sequence>
		<sequence>
			<taxon idref="TBTo_Tom.nigritus_4"/>
			ATTAATATTAGGAGCCCCAGATATAGCATTTCCACGGTTAAATAATATAAGATTTTGATTTTTACCTCCTTCAATTACTTTATTATTATTTAGAAGAATAATAAATTCAGGATCAGGAACTGGATGAACCGTATATCCTCCTTTATCAAGAAGAATATCTCATGCAGGGGCTTCTGTTGACATAACAATTTTTTCTTTACACCTAGCAGGAATTTCATCAATTTTAGGAGCTATTAATTTTATTTCAACAATAATTAATATACGAATTAAAGGAATAAAATTTGAACGAATACCTTTATTTATTTGAGCTGTATCATTAACTGCATTACTTTTATTACTTTCTTTACCTGTTTTAGCAGGGGCAATTACAATATTATTAACTGATCGAAACTTAAATACTTCATTTTTTGATCCATCAGGAGGAGGAGATCCAATTTTATACCAACATTTATTTTGATTTTTTGGTCATCCTGAAGTTTATATTTTAATTATTCCTGCATTTGGAATAATTTCACACATTATTTCTCAAGAATCAGGTAAAAAAGAAACATTTGGGACTTTAGGAATAATTTATGCAATATTAACTATTGGATTATTAGGATTTGTTGTTTGAGCCCATCATATATTTACAGTAGGAATAGATGTAGATACTCGAGCTTATTTTACAGCAGCAACAATAATTATTGCAATTCCTACTGGAATTAAAATCTTTAGATGATTAGCAACATTATACGGATCACAACTAATTTTTAACCCCTCAATATTATGGACTTTAGGATTTGTATTTTTATTTACAAGAGGTGGATTAACAGGAATCATTTTATCAAATTCATCAATTGATATTATTTTACATGATACTTAT
		</sequence>
		<sequence>
			<taxon idref="TBWa_Hal.affinis_90"/>
			ATTAATATTAGGAGCTCCAGATATAGCTTTTCCCCGATTAAACAATATAAGTTTTTGATTTTTACCCCCATCAATTTGTTTACTACTATTAAGAAGATTAATTAATTCAGGATCAGGAACTGGATGAACAGTTTATCCCCCCCTATCAAGAAATATCGCTCATGCAGGACCATCAGTAGATCTTACTATTTTTTCATTACATTTAGCAGGTATCTCATCAATTCTAGGAGCTATTAATTTTATTTCTACAATAATTAATATACGAACAAAAGGCATAAGTCTTGAACGAATACCTTTATTAGTATGAGCTGTATCATTAACTGCTTTATTATTATTACTTTCACTCCCTGTATTAGCAGGAGCAATTACAATATTATTAACAGATCGAAATTTAAATACATCATTTTTTGACCCCTCAGGAGGAGGGGACCCAATTTTATATCAACATTTATTTTGATTTTTTGGACATCCAGAAGTTTATATTTTAATTATCCCAGCATTTGGTATAATTTCTCATATTATTTCTAACGAATCAGGAAAAAAAGAAACTTTTGGAACACTGGGAATAATCTATGCTATATTAACTATTGGACTTTTAGGATTTGTTGTATGAGCACATCATATATTTACAGTAGGTATAGATGTAGATACACGAGCTTATTTTACTGCAGCAACTATAATTATTGCAATTCCTACAGGTATTAAAGTATTTAGATGAATAGCAACAATATATGGATCCCAATTAATTTTCAATCCTTCAATAATTTGAACTATAGGATTTGTATTTTTATTCACTTTAGGTGGACTAACAGGAATTCTTTTATCAAATTCGTCAATTGATATTATTCTACATGATACATAT
		</sequence>
		<sequence>
			<taxon idref="THCa_Cal.cinxia_45"/>
			TATTATATTAGGTGCACCAGATATAGCTTTTCCACGAATAAATAATATAAGATTTTGATTTTTACCACATTCAATTtCATTATTATTAtTAAGAAGAATAATTAatTCAGGATCAGGAACAGGATGAACTGTTTATCCACCTTTATCAAGAATTTTAGCTCATAGAGGAGCTTCTGTAGATATAACAATTTTTTCTCTCCATTTAGCAGGAATTTCATCAATTcTAGGAGCTATTAATTTTATTTCTACTATAATTAATATACGATCAAGAGGAATAACTTTTGATAAAATACCTTTATTTGTTTGAGCAATTttAtTaACAGCAATTCTACTTCTTTTATCTTTaCCaGTaTTAGCAGGAGCAATCACAATATTATTAACtGATCGAAATCTAAATACTTCATTTTTTGATCCATCAGGAGGAGGAGATCCAATTTTATACCAACATTTATTTTGATTTTTTGGACATCCtGAAGTATACATTTTAATTATTCCAGCATTTGGAATAATCTCACATATtATTTCtCAAGAATCAGGTAAAAAAGAAACCTTTGGAACTTTAGGAATAATTTATGCAATAATAACTATTGGATTATTAGGTTTTATTGTATGAGCTCATCATATATTTACAGTAGGAATAGATATTGATACACGAGCTTACTTCACAGCAGCAACTATAATTATTGCAATCCCTACAGGAATTAAAATTTTTAGATGACTAGCAACTATATATGGATCACAAATAAATTATAGACCTTCAATAATTTGAACTATAGGATTTATTTTTTTATTTACAATAGGAGgTTGGAGGATTTGGAAATTGATTAATTCCTCAATTGATATTATTTTACATGATACTTAT
		</sequence>
		<sequence>
			<taxon idref="THCa_End.aethiops_92"/>
			TTTAATATTAGGGGCCCCTGATATAGCATTTCCACGATTAAATAATATAAGATTTTGATTTTTACCACGTTCAATTACTTTATTACTTTCAAGAAGAATAGTAAATTCAGGATCTGGAACTGGGTGAACGGTATACCCACCACTATCCAGAAGAATTTCTCACGCAGGAGCATCAGTTGATATAACAATTTTTTCTTTACATTTAGCAGGAATTTCATCAATTTTAGGGGCAATTAATTTTATTTCAACCATAATTAATATACGGACATCAGGAATAACATTAGAACGAATACCTTTATTTATTTGAGCAGTTTCATTAACAGCATTACTTTTATTACTTTCTCTTCCTGTTTTAGCAGGAGCAATTACTATATTATTAACTGATCGAAATTTAAATACCTCTTTTTTTGATCCATCGGGGGGAGGAGATCCAATTTTATATCAACATTTATTTTGATTTTTTGGACACCCAGAGGTTTATATTTTAATTATTCCAGCATTTGGAATAATTTCTCATATTATTTCTCAAGAATCAGGAAAAAAAGAAACATTTGGAACACTAGGAATAATTTATGCTATATTAACTATTGGATTATTAGGGTTTGTAGTTTGAGCTCATCATATATTTACAGTAGGAATAGATGTAGATACACGAGCTTACTTTACAGCAGCAACTATAATTATTGCCATTCCTACTGGAATTAAAATTTTTAGGTGACTAGCTACTATTTATGGATCACAAATAATCTTTAGTCCTTCTATAATTTGAACTTTAGGTTTTGTATTCTTATTTACAATAGGAGGATTAACTGGAATTTTATTATCAAATTCATCTATTGATATTATTTTACATGATACATAC
		</sequence>
		<sequence>
			<taxon idref="TSRo_Roc.longipennis_231"/>
			ATTAATATTAGGAGCCCCTGATATAGCTTTTCCCCGATTAAATAATATAAGATTTTGATTTTTACCTCCATCATTATTATTATTATTATCAAGAAGATTAGTAAATTCAGGATCAGGAACTGGTTGAACAGTTTATCCTCCTTTATCAAATAGAATTTCCCATGCAGGAGCTTCAGTAGATATAACTATCTTTTCCTTACATTTAGCAGGTATCTCATCAATTTTAGGAGCTATTAATTTTATTTCTACTATAATTAATATAAAAATTAAAGGAATAAAATTTGAACAAATACCTTTATTCATTTGAGCAGTATCATTAACAGCTTTATTATTATTATTATCTTTACCTGTATTAGCAGGGGCAATTACAATATTATTAACAGATCGAAATTTAAATACATCATTTTTTGACCCTTCAGGGGGGGGGGATCCAATCCTATACCAACATTTATTTTGATTTTTTGGCCACCCTGAAGTATATATTTTAATTATTCCTGCATTTGGTATAATTTCCCATATTATTTCCCAAGAATCAGGTAAAAAAGAAACATTTGGAACATTAGGAATAATTTATGCTATACTAACTATTGGGCTACTAGGATTTGTAGTATGAGCTCATCATATATTTACAATTGGAATAGATGTAGACACTCGAGCTTACTTCACAGCAGCTACCATAATCATTGCTATTCCTACAGGAATTAAAATTTTTAGATGATTAGCTACTATATATGGATCAAAATTAATTTTTAATCCAACTATAATATGAACATTAGGATTCGTATTTCTATTTACTATAGGGGGGTTAACAGGAATTATATTGTCTAATTCATCTATTGATATCATTTTACATGATACATAT
		</sequence>
		<sequence>
			<taxon idref="THFe_Fen.nana_46"/>
			ATTAATATTAGGAGCCCCTGATATAGCATTTCCACGACTTAATAATATAAGATTTTGATTTTTACCCCCATCAATTACTCTTTTAATATTTAGAAGATTAGTTAATTCAGGCTCAGGTACTGGATGAACAGTATACCCACCTCTTTCAAATAGAATTTCACATGCAGGACCATCAGTTGATTTAACTATTTTCTCCTTACATTTAGCTGGAATTTCATCAATTCTAGGAGCTATTAATTTCATTTCAACTATAATTAATATACGAGTAAAAGGTATAAATTTTGAACGAATACCACTATTCATTTGAGCAGTATCACTAACAGCTTTATTATTATTACTTTCATTACCTGTTCTAGCAGGTGCTATTACCATATTATTAACTGATCGAAATCTAAATACATCATTTTTTGATCCATCTGGAGGAGGAGATCCTATTTTATATCAACATTTATTTTGATTCTTTGGACACCCAGAAGTTTATATTTTAATTATTCCTGCATTTGGTATAATTTCTCATATTATTTCACAAGAATCAGGTAAAAAAGAAACCTTTGGTACATTAGGAATAATTTACGCTATATTAACAATTGGACTATTAGGATTTGTTGTTTGAGCTCATCATATATTTACAGTAGGAATAGATGTTGATACACGAGCTTATTTTACTGCAGCAACAATAATTATTGCTGTACCCACGGGAATTAAAGTATTTAGATGACTAGCAACACTATATGGATCACAAATTATTTTTAATCCCTCAATATTATGAACATTAGGATTTGTATTTCTATTTACTTTAGGAGGATTAACAGGAATTCTATTATCAAATTCATCAATTGATATTATCTTTCATGACACATAT
		</sequence>
		<sequence>
			<taxon idref="THFe_Met.lanceolatus_22"/>
			CCTTATATTAGGAGCCCCAGATATAGCATTTCCACGTTTAAATAATATAAGATTTTGATTTTTACCCCCATCAATTATATTTTTATTATTTAGAAGATTAGTAAATTCAGGAACAGGTACAGGATGAACTGTATACCCACCATTATCAAATAGAATATCCCATGCAGGATCTTCAGTTGATTTAACAATTTTTTCTTTACACTTAGCAGGAATCTCATCAATTCTAGGAGCTATTAATTTCATTTCTACTATAATTAATATACGAATTAAAGGAATAAATTTTGAACAAATACCACTATTTGTTTGGGCAGTATCATTAACAGCATTATTATTATTACTTTCATTACCCGTATTAGCAGGAGCTATCACTATATTATTAACAGATCGAAATTTAAATACATCATTTTTTGACCCATCAGGAGGAGGAGATCCTATTTTATATCAACACTTATTTTGATTTTTTGGTCATCCTGAAGTATATATTTTAATTATTCCAGCATTTGGAATAATCTCTCATATTATTTCCCAAGAATCAGGTAAAAAAGAAACTTTTGGAACAATTGGAATAATTTATGCAATATTAACAATTGGATTATTAGGATTTGTAGTATGAGCTCACCATATATTCACAGTAGGAATAGATGTAGATACACGAGCTTATTTTACTGCAGCAACAATAATTATTGCAGTACCAACAGGTATTAAAATTTTTAGTTGATTAGCAACAATATATGGATCCCAAATAAATTTTAATCCCTCTATATTATGAACTTTAGGATTTGTATTTTTATTTACTATAGGAGGATTAACTGGTATCTTACTTTCAAATTCATCAATTGATATTATTTTACATGATACATAT
		</sequence>
		<sequence>
			<taxon idref="THFe_Notofenusa_sp._234"/>
			TCTTATACTAGGAGCACCTGATATAGCATTCCCACGACTTAATAACATAAGATTTTGATTTTTACCCCCATCTATTACCCTATTATTATTAAGAAGATTAGTTAATTCAGGGTCAGGGACAGGATGGACAGTCTATCCCCCATTATCAAATAGAATTTCCCATGCAGGAGCATCGGTAGATTTAACTATTTTTTCTTTACACTTAGCAGGAATCTCATCAATTTTAGGGGCTATTAATTTTATTTCAACTGTTATCAATATACGAGTTAAAGGAATATCATTTGAACGAATACCTCTATTTGTATGAGCAGTATCATTAACAGCTTTATTATTACTATTATCATTACCAGTTTTAGCAGGAGCTATTACTATATTATTAACAGATCGTAATTTAAATACATCTTTTTTTGACCCGTCAGGGGGGGGAGATCCAATTTTATACCAACATTTATTTTGATTCTTTGGACACCCTGAAGTTTATATTTTAATTATCCCAGCATTTGGTATAATTTCTCATATTATCTCACAAGAATCAGGAAAAAAGGAAACTTTTGGAACATTAGGAATAATTTATGCAATATTAACAATTGGATTATTAGGGTTTGTAGTATGGGCCCATCATATATTTACAGTAGGAATAGATGTAGATACACGAGCATATTTTACAGCAGCAACAATAATTATTGCAATTCCCACTGGAATTAAAATTTTTAGCTGACTAGCAACTATATATGGGGCACAAATAATTTATAGCCCATCAATAATATGAACTCTAGGATTTGTATTTTTATTTACCTTAGGGGGATTAACAGGTATTTTACTATCAAATTCATCAATTGATATTATTCTTCACGATACTTAC
		</sequence>
		<sequence>
			<taxon idref="THFe_Par.apicalis_29"/>
			TTTAATATTAGGAGCACCTGATATAGCATTTCCTCGTATAAATAATATAAGATTTTGATTTTTACCCCCTTCAATTACATTATTATTATTTAGAAGATTAGTAAATTCAGGATCAGGAACAGGATGAACAGTTTATCCGCCTTTATCAAGAAGAATTTCTCATTCAGGACCTTCTGTTGATATAACTATTTTTTCATTACATTTAGCAGGAATTTCATCAATTTTAGGGGCTATTAATTTCATTTCAACTGTATTAAACATAAAAATTAAAGGAATAACATTTGAACGAATACCTTTATTTATTTGAGCAGTATCATTAACAGCATTACTTTTATTATTGTCACTACCTGTATTAGCTGGAGCAATTACTATACTACTTACAGATCGAAATTTAAATACATCATTTTTCGATCCAGCAGGAGGTGGAGATCCAATTCTTTATCAACATTTATTTTGATTTTTTGGTCATCCAGAAGTTTATATTTTAATTATTCCTGCATTTGGAATAATTTCTCATATTGTTTCACAAGAATCAGGTAAAAAAGAAACATTCGGAACTTTAGGAATAATTTATGCAATAATAACTATTGGACTATTAGGTTTTGTAGTTTGAGCACATCACATATTTACTGTAGGTATAGATATCGATACACGAGCATATTTTACAGCAGCAACTATAATTATTGCGGTACCTACAGGAATTAAAATTTTTAGATGACTAGCTACAATTTATGGATCAAATTTAATTTTTAATCCATCAACATTATGAACATTAGGATTTATTTTTTTATTTACTATAGGAGGATTAACAGGAATTttATTATCTAATTCATCTATTGATATTATTTTACATGATACATAT
		</sequence>
		<sequence>
			<taxon idref="THFe_Sco.betuleti_23"/>
			cTTAATATTAGGAGCCCCTGATATAGCATTTCCACGCTTTAACAATATAAGATTTTGATTTTTACCACCTTCTATTACCCTTTTAATATTTAGAAGATTAGTAAATTCTGGTTCAGGAACCGGATGAACAGTTTACCCACCATTATCTAATAATATTTCACACGCAGGACCTTCAGTTGACTTAACTATTTTCTCACTACATTTAGCTGGAATTTCATCAATCCTGGGAGCTATCAACTTTATTTCAACCATAATTAATATACGAGTAAAAGGAATAAAATTTGAACGAATACCTTTATTTATTTGAGCAGTAGCATTAACAGCTTTATTATTATTATTATCACTTCCTGTATTAGCAGGAGCAATCACTATACTTTTAACAGACCGAAATCTAAATACATCATTTTTTGACCCATCAGGAGGAGGAGATCCTATTCTATACCAACATTTATTTTGATTCTTTGGTCATCCTGAAGTTTATATTTTAATTATTCCTGCATTTGGAATAATTTCACATATTATTTCACAAGAATCAGGAAAAAAAGAAACATTTGGAGTATTAGGAATAATTTATGCTATACTAACTATTGGATTACTAGGATTTGTAGTATGAGCCCATCACATATTCACAGTAGGAATAGATGTTGACACTCGAGCATATTTTACCGCCGCAACAATAATTATTGCAATTCCCACCGGAATTAAAGTATTTAGATGATTAGCAACATTATATGGATCACAAATTATTTTTTCCCCATCAATATTATGAACATTAGGATTTGTTTTTCTATTTACTATAGGAGGATTAACTGGAATCCTTTTATCAAACTCATCAATTGATATTATTcTACATGAT??????
		</sequence>
		<sequence>
			<taxon idref="THHe_Het.cuneifrons_6"/>
			TTTAATATTAGGTGCTCCTGATATAGCATTTCCTCGATTAAATAATATAAGATTTTGGTTTTTACCTCCTTCTATTTTATTTTTATTATTAAGAAGAATAATTAGTTCAGGTTCAGGTACTGGATGAACAGTTTATCCTCCATTATCAAATAATTTATCTCATGCAGGTCCTTCAGTTGATTTAACAATTTTTTCTCTTCATTTAGCGGGAATTTCTTCTATTTTAGGTGCTATTAATTTTATTTCAACTATAATTAATATACGAGTTAAAGGTATAGGATTTGAATTTATACCTTTATTTGTTTGGGCTGTTTCATTAACAGCTTTATTATTATTATTATCTTTACCTGTATTAGCTGGTGCAATTACTATATTATTAACTGATCGAAATTTAAATACTTCATTTTTTGATCCTTCAGGAGGTGGTGATCCTATTTTGTATCAACATTTATTTTGGTTTTTTGGTCACCCAGAAGTTTATATTTTAATTATTCCTGCATTTGGAATAATTTCTCATATTATTTCTCATGAATCTGGTAAAAAAGAAACTTTTGGTACTTTAGGTATAATTTATGCTATATTAACAATTGGTTTATTAGGTTTTGTAGTTTGAGCTCATCATATATTTACAGTTGGTATAGATGTTGATACTCGAGCTTATTTTACTGCAGCTACAATAATTATTGCTATTCCAACTGGTATTAAAATTTTTAGTTGATTAGCTACTATTTATGGTTCTAATTTAATATTTAATCCTCCTATATTATGAACTTTAGGTTTTGTATTTTTATTTACTTTAGGAGGTTTAACTGGAATTATTTTATCTAATTCATCTATTGATATTAtTCTTCATGATAC????
		</sequence>
		<sequence>
			<taxon idref="THHe_Het.microcephalus_7"/>
			??????????????????????????????????????????????????????????????????????????????????????????????????????????????????????????????????????????????????????????????????????????????????????????????????????????????????????????????????????????????????????????????????????????????????????????????????????????????????????????????????????????????????????????????????????????????????????????????????????????????????????????????????????????????????????????????????????????????????????????????????????????????????????????????????????????????????????????????????????????????????????????????????????????????????????????????????????????????????????????????????????????????????????????????????????????????????????????????????????????????????????????????????????????????????????????????????????????????????????????????????????????????????????????????????????????????????????????????
		</sequence>
		<sequence>
			<taxon idref="TNCl_Cla.compressicornis_34"/>
			TCTAATATTAGGAGCCCCTGATATAGCATTCCCACGATTAAATAACATAAGATTTTGATTTTTACCTCCATCAATAATTCTATTATTATCAAGAAGTATAGTAAATTCAGGATCAGGAACAGGATGAACAGTTTATCCTCCTCTATCAAGAAGGATTTCACATGCAGGAGCATCTGTTGATTTAACTATTTTTTCATTACATTTAGCTGGAATTTCATCAATTCTTGGAGCTATTAACTTCATTTCAACAATAATTAATATACGAGTAAAAGGAATAAATTTTGAACGAATACCTTTATTTGTATGAGCGGTATCACTAACAGCCTTATTACTTCTTCTATCTCTACCAGTTTTAGCAGGAGCAATTACTATACTTCTCACAGATCGAAATTTAAATACATCATTTTTTGATCCTTCAGGAGGAGGAGATCCAATCTTATATCAACACTTATTTTGATTTTTTGGACACCCTGAAGTATATATTTTAATTATCCCAGCATTTGGAATAATCTCACATATTATTTCTCAAGAATCAGGCAAAAAAGAAACCTTTGGAACATTAGGAATAATTTATGCAATAATAACTATTGGATTATTAGGATTTATTGTATGAGCTCACCATATATTTACTGTAGGAATAGATGTTGATACACGAGCCTATTTTACTGCAGCTACAATAATCATTGCAATCCCTACTGGAATTAAAATTTTTAGTTGATTAGCAACACTATATGGATCAAAAATTATTTTTAATCCTTCAATATTATGAACATTAGGATTTGTATTTTTATTTACTTCTGGAGGATTAACAGGAATTATCCTTTCAAATTCATCAATTGATATTATTCTTCACGATACATAC
		</sequence>
		<sequence>
			<taxon idref="TNCl_Cla.pectinicornis_49"/>
			??????????????????????????????????????????????????????????????????????????????????????????????????????????????????????????????????????????????????????????????????????????????????????????????????????????????????????????????????????????????????????????????????????????????????????????????????????????????????????????????????????????????????????????????????????????????????????????????????????????????????????????????????????????????????????????????????????????????????????????????????????????????????????????????????????????????????????????????????????????????????????????????????????????????????????????????????????????????????????????????????????????????????????????????????????????????????????????????????????????????????????????????????????????????????????????????????????????????????????????????????????????????????????????????????????????????????????????????
		</sequence>
		<sequence>
			<taxon idref="TNDi_Hem.australis_38"/>
			TTTTATATTAGGAGCACCAGATATAGCATTTCCCCGTCTTAATAATATAAGATTTTGATTTTTACCTCCTTCATTAATCTTATTATTATCAAGAAGAATAGTAAATTCAGGATCAGGGACAGGATGAACTGTTTACCCACCTTTATCTAGAAGAATTTCACATGCTGGAGCATCAGTTGATTTAACAATTTTTTCACTTCACTTAGCAGGAATTTCATCAATTCTAGGAGCCATTAATTTTATCTCAACAATAATTAATATAAAAATTAAAAATATAAAATTTGAACAAATACCCCTTTTTATTTGAGCTGTTTCTTTAACTGCTCTTTTATTATTATTATCACTACCAGTATTAGCAGGAGCAATTACCATATTATTAACAGATCGTAATTTAAATACATCATTTTTTGACCCATCAGGAGGAGGAGATCCTATTTTATATCAACATTTATTCTGATTTTTTGGACATCCAGAAGTATATATTTTAATTATTCCAGCTTTTGGAATAATTTCACATATTATTTCTCAAGAATCAGGAAAAAAAGAAACTTTTGGAACATTAGGAATAATTTATGCTATAATAACTATTGGATTATTAGGATTTGTAGTTTGAGCTCATCATATATTTACTGTAGGAATAGATGTAGATACACGAGCATATTTTACAGCAGCAACAATAATTATTGCTATTCCTACAGGAATTAAAATTTTTAGATGATTAGCTACAATATATGGATCACAAATTATTTTTAACCCAAGAATAATATGAACTTTAGGATTTGTATTTCTTTTTACTTCTGGAGGATTAACAGGAATTATTTTATCAAATTCATCTATTGATATTAT????????????????
		</sequence>
		<sequence>
			<taxon idref="TNDi_Hem.crocea_9"/>
			TCTTATATTAGGAGCACCTGATATAGCATTTCCTCGTCTTAATAATATAAGATTTTGATTTCTACCTCCTTCATTAATATTATTATTGTCAAGAAGAATAGTAAACTCAGGATCAGGGACAGGATGAACTGTTTACCCACCTTTATCAAGAAGAATTTCTCATGCTGGAGCATCAGTTGATATAACAATTTTTTCATTACACCTTGCAGGAATTTCATCAATTTTAGGAGCTATTAATTTTATTTCAACAATAATTAATATAAAAATTAAAGTAATAAAATTTGAACAAATACCCCTTTTTATTTGAGCTGTCTCATTGACTGCTCTTTTATTATTATTATCTTTACCTGTTTTAGCTGGAGCAATTACTATATTATTAACTGATCGTAACTTAAATACATCATTTTTTGATCCATCAGGAGGAGGTGATCCAATTTTATACCAACACTTATTTTGATTTTTTGGACATCCAGAAGTTTATATTTTAATTATTCCAGCTTTTGGAATAATTTCTCATATTATTTCTCAAGAATCAGGGAAAAAAGAAACTTTTGGAACTTTAGGTATAATTTATGCTATATTAACTATTGGTCTATTAGGATTTGTTGTATGAGCTCATCATATATTTACTGTAGGAATAGATGTAGATACACGAGCTTATTTTACAGCAGCTACTATAATTATTGCTATTCCTACAGGAATTAAAATTTTTAGATGACTTGCTACAATATATGGGTCACAAATCATTTTTAACCCAACTATAATGTGAACTTTAGGATTCGTATTTCTTTTTACTTCTGGAGGATTAACAGGAATTATTCTATCAAATTCATCAATTGATATTAT????????????????
		</sequence>
		<sequence>
			<taxon idref="TNDi_Nei.acuminatus_31"/>
			ATTAATACTAGGAGCCCCTGATATAGCTTTTCCACGTCTTAATAATATAAGATTTTGATTTTTACCTCCTTCATTAATTTTATTACTTTCAAGAAGAATAGTAAATTCAGGTTCAGGAACAGGATGAACTGTATATCCACCATTATCTAGGAGAATATCTCACGCAGGTGCATCAGTTGATATAACAATTTTTTCTTTACATCTTGCAGGAATCTCATCAATTTTAGGAGCTATCAATTTTATTTCTACTATAATTAATATACGAATTAAAGGAATAAGATTTGAACAAATACCTTTATTTATTTGAGCTGTAACATTAACTGCTTTATTATTACTTTTATCTTTACCAGTATTAGCAGGAGCTATTACAATATTATTAACTGATCGTAATTTAAATACATCATTTTTTGATCCTTCAGGAGGAGGAGATCCAATCCTTTATCAACATCTATTTTGATTTTTTGGTCATCCAGAAGTTTATATTCTAATTATTCCCGCATTTGGAATAATTTCTCATATTATTTCTCAAGAATCAGGTAAAAAAGAAACTTTTGGAACACTAGGAATAATTTATGCTATAATAACTATTGGATTATTAGGATTTGTAGTATGAGCTCATCATATATTTACTATTGGAATAGATGTTGATACACGAGCTTATTTCACAGCAGCCACAATAATTATTGCCATCCCAACAGGAATCAAAATTTTTAGTTGATTAGCTACAATTTATGGATCTCAAGTTATTTTCAATCCTTCAATAATATGAACTTTAGGATTTGTATTTTTATTTACTTCAGGAGGACTAACAGGAATTATTTTATCAAATTCATCAATTGATATTATTTTACATGATACATAT
		</sequence>
		<sequence>
			<taxon idref="TNHo_Hop.fulvicornis_95"/>
			TTTAATACTAGGAGCCCCAGATATAGCTTTCCCCCGATTAAATAACATAAGATTTTGATTTTTACCTCCTTCATTAATTTTACTTTTATCAAGAAGAATAGTAAATTCTGGGTCAGGAACAGGATGAACAGTATACCCTCCCTTATCCAGAAGAATTTCACATGCAGGTGCATCAGTTGATTTAACTATTTTCTCTTTACATTTAGCAGGAATTTCATCAATTCTAGGGGCAATTAATTTTATTTCTACAATAATTAATATACGAACTAAAGGAATAAAATTTGAACGTATACCTTTATTTATTTGAGCAGTTTCCCTAACTGCTTTATTATTATTATTATCATTACCAGTATTAGCAGGAGCTATTACTATATTATTAACTGACCGTAACTTAAATACATCATTTTTTGACCCTGCAGGAGGAGGTGACCCTATTTTATACCAACACTTATTTTGATTTTTTGGACACCCTGAAGTCTATATTTTAATTATTCCTGCCTTTGGAATAATCTCTCATATTATTTCACAAGAAGCAGGGAAAAAAGAAACATTCGGAACTCTAGGTATAATTTATGCTATAATAACTATTGGACTCTTAGGTTTTGTAGTTTGAGCTCATCATATATTTACTGTAGGGATAGATGTAGATACTCGAGCTTATTTTACTGCAGCAACAATAATTATTGCAATTCCCACAGGAATTAAAATTTTTAGGTGACTAGCAACACTTTATGGATCAAAAATTATCTTTGACTCTTCAATATTATGAACACTAGGATTCGTATTTTTATTTACCTCAGGAGGATTAACTGGAATTATTTTATCAAATTCATCTATTGATATTATTTTACATGATACATAT
		</sequence>
		<sequence>
			<taxon idref="TNHo_Hop.testudinea_192_30"/>
			ATTAATATTAGGGGCCCCTGACATAGCTTTTCCTCGATTAAATAATATAAGATTTTGATTTTTACCTCCTTCATTAATCTTACTATTATCTAGAAGAATAGTTAATTCTGGATCAGGAACAGGATGAACAGTTTACCCTCCTTTATCTAGAAGAATCTCACATGCAGGAGCATCAGTAGATTTAACTATTTTTTCTTTACATTTAGCAGGAATTTCATCAATTTTAGGGGCAATTAATTTTATTTCAACAATAATTAATATACGTACAAGAGGAATAAGATTTGAACGAATACCTTTATTTATTTGAGCAGTTTCACTAACCGCTTTATTATTATTATTATCATTACCAGTATTAGCAGGAGCTATTACTATATTATTAACAGATCGTAATTTAAATACATCATTTTTTGACCCTTCTGGTGGAGGAGATCCAATTTTATATCAACATTTATTTTGATTTTTTGGACATCCTGAAGTTTATATTTTAATTATTCCCGCATTTGGAATAATTTCTCATATTATTTCACAAGAAACAGGAAAAAAAGAAACATTTGGAACTTTAGGAATAATTTATGCTATAATAACTATTGGGCTTTTAGGTTTCGTAGTTTGAGCTCATCACATATTTACTGTAGGAATAGATGTAGATACACGAGCTTATTTCACTGCAGCAACAATAATTATTGCAATTCCTACAGGAATTAAAATTTTCAGATGACTTGCAACCCTTTACGGATCAAAAATAATTTTTGATCCATCAATATTATGAACATTAGGATTTGTATTTTTGATTACTTCAGGAGGATTAACCGGAATTATTTTATCTAACTCATCTATTGATATTATTTTACATGATACATAT
		</sequence>
		<sequence>
			<taxon idref="TNMe_Mes.opaca_96"/>
			TTTAATATTAGGAGCTCCTGATATAGCATTCCCACGACTAAATAATATAAGATTTTGATTTTTACCTCCCTCATTAATTCTATTATTATCTAGAAGAATAGTAAATTCAGGATCAGGTACAGGATGAACTGTTTATCCACCATTATCAAGAAGAATTTCTCATGCAGGAGCATCTGTTGATTTAACTATTTTCTCTCTTCATCTAGCAGGAATTTCATCTATTTTAGGAGCAATTAATTTTATTTCAACAATAATTAATATAAAAGTAAAAGGAATAAGATTTGAACAAATACCTTTATTTGTATGAGCAGTTTCATTAACTGCTCTATTATTATTATTATCTTTACCAGTATTAGCTGGAGCTATCACTATATTACTTACAGATCGTAATTTAAATACATCATTCTTCGATCCATCAGGAGGAGGAGACCCAATTTTATATCAACATTTATTTTGATTTTTTGGACATCCAGAAGTATATATTTTAATTATTCCAGCATTTGGAATAATTTCACATATTATTTCACAAGAATCAGGGAAAAAAGAAACTTTTGGGACATTAGGAATAATTTATGCAATAATAACAATTGGATTATTAGGATTTATTGTATGAGCACATCACATATTTACAGTAGGAATAGATGTAGATACACGAGCTTATTTTACAGCAGCTACTATAATTATTGCAATTCCTACAGGAATTAAAATTTTTAGATGATTAGCTACACTTTATGGATCACAAATTATTTTTAATCCATCTATATTATGAGCACTAGGCTTTGTATTTTTATTTACATCTGGAGGATTAACAGGAATTATTTTATCTAACTCATCAATTGATATTGTATTACATGATACATAT
		</sequence>
		<sequence>
			<taxon idref="TNNe_Amn.amplus_15"/>
			ATTAATACTAGGAGCACCTGATATAGCTTTCCCACGTCTAAATAATATAAGATTTTGATTTTTACCACCTTCATTAATTTTACTATTATCTAGAAGAATAGTAAATTCAGGATCAGGAACCGGATGAACTGTATACCCCCCCCTATCAAGAAGAATTTCACATTCAGGAGCATCCGTAGATTTAACTATTTTTTCCCTACACTTAGCAGGAATTTCATCAATTTTAGGGGCAATTAATTTTATTTCAACAATAATTAACATAAAATTAAAAGGAATAAGATTTGAACAAATACCTTTATTTGTATGAGCAGTATCATTAACTGCATTATTACTACTCCTATCTTTACCAGTATTAGCCGGTGCTATTACAATACTTCTTACAGACCGTAATTTAAATACATCATTTTTTGATCCATCAGGAGGAGGGGATCCAATTTTATATCAACACTTATTCTGATTTTTTGGACACCCAGAAGTTTACATTTTAATTATTCCAGCATTTGGAATAATTTCACATATTATTTCACAAGATTCAGGAAAAAAAGAAACTTTTGGGACCCTTGGAATAATTTATGCTATAATAACAATTGGATTACTTGGTTTTGTGGTATGAGCACATCACATATTTACAGTAGGTATAGATGTAGATACACGAGCTTATTTTACAGCAGCTACAATAATTATTGCAATCCCAACAGGAATTAAAATTTTTAGATGATTAGCTACACTATATGGTTCACAAATTATCTTTAATCCATCAATAATATGAACTtTgGGATTTGTATTCTTATTTACATCAGGAGGATTAACAGGAATTATTTTATCAAATTCATCAATTGATATTATTCTACATGACACTTAT
		</sequence>
		<sequence>
			<taxon idref="TNNe_Cra.alniastri_24"/>
			TCTAATACTTGGAGCTCCTGACATAGCTTTCCCACGACTAAATAATATAAGATTTTGATTTTTACCCCCATCATTAATTATATTATTATCTAGAAGAATAATTAATTCAGGATCAGGGACTGGATGAACTGTATACCCACCCCTATCTAGAAGAATTTCACATTCAGGAGCCTCAGTCGATTTTACTATTTTTTCTTTACATTTAGCAGGAATTTCATCTATTTTAGGAGCAATTAACTTTATTTCAACAATAATTAATATAAAACTTAAAGGAATAAGATTTGAACAAATACCTTTATTTGTATGAGCAGTAACATTAACTGCTTTACTTTTACTCCTATCATTACCGGTATTAGCGGGAGCTATTACTATACTTCTTACTGATCGTAATTTAAATACTTCATTTTTTGACCCATCAGGAGGAGGTGATCCAATTTTATATCAACACTTATTTTGATTTTTTGGACACCCTGAAGTTTATATTTTAATTATCCCAGCATTTGGAATAATCTCACATATTATTTCACAAGACTCAGGAAAAAAAGAAACCTTTGGAACATTAGGAATAATTTATGCCATAATAACAATTGGATTATTAGGATTTGTTGTATGAGCTCATCATATATTTACAGTAGGAATAGATGTTGATACACGAGCTTATTTTACAGCTGCAACAATAATTATTGCAATCCCAACAGGAATTAAAATTTTTAGATGATTAGCAACACTATATGGATCCCAAATTATTTTTAATCCATCAATAATATGAACCATAGGATTTGTTTTTTTATTCACAATAGGAGGATTAACAGGAATTATTTTATCAAATTCATCAATTGATATTATCCTTCATGATACCTAT
		</sequence>
		<sequence>
			<taxon idref="TNNe_Cra.latipes_179"/>
			TCTAATACTAGGAGCCCCTGATATAGCTTTTCCACGATTAAATAATATAAGATTTTGATTTCTACCtCCATCACTAATTATACTATTATCAAGAAGAATAATTAATTCAGGATCAGGAACTGGATGAACAGTTTACCCCCCATTATCAAGAAGTATCTCCCATTCAGGGGCATCAGTTGATTTTACTATTTTTTCTTTACATTTAGCAGGAATTTCCTCTATTTTAGGAGCCATTAATTTTATTTCTACtATAATCAACATAAAATTAAAAGGAATAACATTTGAACAAATACCTTTATTTGTATGAGCTGTTACATTAACTGCATTACTATTACTTCTATCTTTACCAGTTTTAGCTGGAGCTATTACTATACTTCTTACGGATCGTAATTTAAACACATCATTTTTTGAtCCATCAGGGGGAGGTGAtCCAATTTTATAtCAACACTTATTTTGATTTTTTGGaCACCCAGAAGTTTATATTTTAATTATCCCAGCATTCGGAATAATTTCACATATTATtTCACAAGATTCAGGAAAAAAAGAAACTTTTGGAACATTAGGAATAATCTATGCTATAATAACAATTGGATTATTAGGATTTGTTGTATGAGCTCATCATATATTTACAGTAGGAATAGATGTTGACACACGAGCTTATTTTACAGCTGCAACAATAATTATTGCAGTTCCAACAGGAATTAAAATTTTTAGATGATTAGCAACACTATATGGATCTCAAATTATTTTTAATCCATCAATAATATGAACCCTTGGATTTGTTTTTTTATTTACAATAGGAGGaTTAACAGGAATTATTTTATCAAACTCATCAATTGATATTATTCTTCATGATACATAT
		</sequence>
		<sequence>
			<taxon idref="TNNe_Cra.septentrionalis_99"/>
			TCTAATACTAGGAGCACCTGATATGGCTTTCCCACGATTAAATAATATAAGATTTTGATTTCTACCCCCATCACTAATTATACTATTATCAAGAAGAATAATTAATTCAGGGTCAGGGACTGGATGGACAGTTTACCCCCCATTATCAAGAAGAATCTCCCATTCAGGAGCATCAGTTGATTTTACTATTTTTTCTTTACATTTAGCAGGAATTTCCTCTATTTTAGGAGCCATTAATTTTATTTCTACAATAATCAACATAAAATTAAAAGGAATAACATTTGAACAAATACCTTTATTTGTATGAGCTGTTACATTAACTGCATTACTATTACTTCTATCTTTACCAGTTTTAGCTGGAGCTATTACTATACTTCTTACAGATCGTAATTTAAACACATCATTTTTTGATCCATCAGGGGGGGGTGATCCAATTTTATATCAACACTTATTTTGATTTTTTGGGCACCCAGAAGTTTATATTTTAATTATCCCAGCATTCGGAATAATTTCACATATTATTTCACAAGATTCAGGAAAAAAAGAAACTTTTGGAACATTAGGAATAATTTATGCTATAATAACAATTGGGTTATTAGGGTTTGTTGTATGAGCTCATCATATATTTACAGTAGGAATAGATGTTGACACACGAGCTTATTTTACAGCTGCAACAATAATTATTGCAGTTCCAACAGGAATTAAAATTTTTAGATGATTAGCAACACTATATGGATCTCAAATTATTTTTAATCCATCAATAATATGAACCCTTGGGTTTGTTTTTTTATTTACAATAGGAGGTTTAACAGGAATTATTTTATCAAACTCATCAATTGATATTATTCTTCATGATACATAT
		</sequence>
		<sequence>
			<taxon idref="TNNe_Nem.caeruleocarpus_150"/>
			ATTAATATTAGGTGCCCCAGATATAGCATTTCCACGACTAAATAATATAAGATTTTGATTATTACCGCCCTCATTAATTTTATTATTATCTAGAAGAATAGTAAACTCAGGCTCAGGAACAGGATGAACTGTTTATCCTCCATTATCAAGAAGAATTTCCCATTCAGGAGCATCAGTAGATTTAACTATCTTTTCTCTTCATCTAGCAGGAATTTCCTCAATTCTAGGGGCAATTAATTTTATTTCAACAATAATTAATATAAAATTAAAAGGAATTAAATTTGAACAAATACCTTTATTTGTATGAGCAGTATCATTAACTGCATTATTATTACTTTTATCTTTACCAGTACTAGCAGGAGCAATCACTATACTTCTCACAGATCGTAATATAAATACATCATTTTTTGACCCCTCAGGGGGAGGGGACCCAATTTTATACCAACATCTATTTTGATTCTTTGGTCACCCAGAAGTTTATATTCTAATTATTCCAGCATTTGGAATGATTTCACATATTATTTCACAAGACTCAGGAAAAAAAGAAACTTTCGGGACTCTTGGTATAATTTACGCTATAATAACAATTGGATTATTAGGATTTGTAGTATGAGCTCATCATATATTTACAGTAGGAATAGATGTTGATACACGAGCCTATTTTACAGCAGCTACAATAATTATTGCTATCCCAACAGGAATTAAAATTTTCAGGTGATTAGCTACATTATATGGATCTCAAATTATATTTAATCCAGCTATAATATGATCTTTAGGGTTTGTATTTTTATTTACATCAGGAGGATTAACAGGAATTATTTTATCAAATTCATCAATTGATATTATTCTTCATGACACCTAC
		</sequence>
		<sequence>
			<taxon idref="TNNe_Nem.melanocephalus_149"/>
			ATTAATATTAGGAGCCCCAGATATAGCATTTCCCCGTTTAAACAATATAAGATTTTGATTTTTACCTCCTTCATTAATTTTATTACTATCTAGAAGAATAGTAAATTCAGGATCAGGAACTGGATGAACTGTATATCCACGTTTATCAAGAAGAATTTCCCACTCAGGAGCATCAGTAGATTTAACTATTTTTTCTCTTCATTTAGCAGGAATTTCATCAATTTTAGGGGCAATTAATTTTATTTCAACTATAATTAATATAAAATTAAAAGGAATAAGATTTGAACAAATACCTTTATTTGTATGAGCAGTATCATTAACTGCATTACTTTTACTTCTATCCCTTCCAGTATTAGCAGGAGCCATTACTATACTTCTTACAGATCGTAATCTAAATACATCATTTTTTGACCCATCAGGAGGAGGAGATCCAATTTTATATCAACATTTATTTTGATTTTTTGGACATCCAGAAGTTTATATTCTTATTATTCCAGCATTTGGAATAATTTCACATATTATTTCACAAGATTCAGGGAAAAAAGAAACTTTCGGAACTCTTGGTATAATTTATGCTATAATAACAATTGGGTTATTAGGCTTTGTTGTATGAGCCCATCATATATTTACAGTAGGAATAGATGTTGATACACGAGCCTATTTTACAGCCGCCACAATAATTATTGCAATCCCAACAGGAATTAAAATTTTCAGATGATTAGCTACATTATATGGATCACAAATTATATTTAATCCTTCTATAATATGATCCCTTGGATTCGTATTTTTATTTACATCAGGAGGATTAACTGGAATTATTTTATCAAATTCATCAATTGATATTATTCTTCATGATACTTAT
		</sequence>
		<sequence>
			<taxon idref="TNNe_Nem.pavidus_36"/>
			??????????????????????????????????????????????????????????????????????????????????????????????????????????????????????????????????????????????????????????????????????????????????????????????????????????????????????????????????????????????????????????????????????????????????????????????????????????????????????????????????????????????????????????????????????????????????????????????????????????????????????????????????????????????????????????????????????????????????????????????????????????????????????????????????????????????????????????????????????????????????????????????????????????????????????????????????????????????????????????????????????????????????????????????????????????????????????????????????????????????????????????????????????????????????????????????????????????????????????????????????????????????????????????????????????????????????????????????
		</sequence>
		<sequence>
			<taxon idref="TNNe_Pik.scutellatum_153"/>
			ATTAATACTAGGAGCCCCAGATATAGCATTTCCTCGTTTAAATAACATAAGATTTTGATTTTTACCCCCTTCATTAATATTATTATTATCTAGAAGAATAGTAAATTCAGGATCTGGAACTGGATGAACTGTTTATCCTCCTTTATCAAGAAGAATTTCTCATTCAGGAGCATCAGTAGATTTAACAATTTTCTCTTTACATTTAGCAGGTATCTCCTCAATCCTTGGAGCAATTAATTTCATTTCAACAATAATTAATATAAAACTAAAAAGAATAAGATTTGAACAAATACCCTTATTTGTATGAGCCGTATCATTAACTGCACTATTACTACTTTTATCTTTACCTGTATTAGCTGGAGCTATTACCATACTTCTTACAGATCGTAATTTAAATACATCATTTTTTGACCCATCAGGAGGAGGAGATCCAATTTTATATCAACACTTATTCTGATTTTTTGGACACCCAGAAGTTTATATTTTAATTATTCCAGCATTTGGAATAATCTCTCATATTATTTCACAAGATTCAGGAAAAAAAGAAACTTTTGGTACTCTTGGAATAATTTATGCTATAATAACAATTGGATTATTAGGATTTGTTGTATGAGCCCATCATATATTCACAGTAGGAATAGACGTTGATACACGAGCCTATTTCACAGCAGCTACAATAATTATTGCAATCCCAACAGGAATTAAAATTTTTAGATGATTAGCAACATTATATGGGTCACAAATTATTTTCAATCCAGCTATATTATGAACTCTTGGATTTGTATTTCTATTTACATCAGGAGGATTAACAGGAATTATTTTATCAAATTCATCAATTGATATTATTCTTCATGATACTTAT
		</sequence>
		<sequence>
			<taxon idref="TNPr_Pri.geniculata_33"/>
			TTTAATACTAGGAGCACCTGACATGGCATTCCCTCGACTAAATAATATAAGATTTTGATTTTTACCCCGTTCATTAATTTTATTATTATCTAGAAGAATAGTAAATTCAGGATCAGGAACTGGATGAACAGTTTATCCACCTTTATCAAGAAGAATTTCTCATGCAGGAGCATCAGTTGATTTAACTATCTTCTCACTTCATTTAGCAGGAATTTCCTCAATTTTAGGAGCAATCAATTTCATTTCCACAATAATTAATATAAAATTAAAAGGAATAAGATTTGAACAAATACCATTATTTATTTGAGCAGTATCATTAACTGCATTATTATTACTTTTATCATTACCTGTTTTAGCTGGAGCTATCACAATACTTCTTACAGATCGTAATTTAAATACATCATTTTTTGATCCATCAGGAGGAGGGGATCCAATCTTATATCAACATTTATTCTGATTCTTTGGTCATCCTGAAGTATATATTCTAATTATTCCAGCATTTGGAATAATTTCACATATTATTTCACAAGACTCAGGAAAAAAAGAAACCTTTGGAACCTTAGGTATAATTTACGCTATATTAACTATTGGACTTTTAGGATTTGTAGTATGAGCTCATCATATATTCACAGTAGGTATAGATGTAGACACACGAGCATATTTTACTGCAGCTACAATAATTATTGCTATTCCTACAGGAATTAAAATTTTCAGATGATTAGCAACATTATATGGATCCCAAATTATTTTTAATCCATCAATTATATGAACCCTTGGATTTGTATTCTTATTTACATCAGGAGGATTAACAGGAATTAatTTATCTAATTCATCAATTGATATTATTTTACATGATACATAC
		</sequence>
		<sequence>
			<taxon idref="TNPr_Pri.testacea_178"/>
			??????????????????????????????????????????????????????????????????????????????????????????????????????????????????????????????????????????????????????????????????????????????????????????????????????????????????????????????????????????????????????????????????????????????????????????????????????????????????????????????????????????????????????????????????????????????????????????????????????????????????????????????????????????????????????????????????????????????????????????????????????????????????????????????????????????????????????????????????????????????????????????????????????????????????????????????????????????????????????????????????????????????????????????????????????????????????????????????????????????????????????????????????????????????????????????????????????????????????????????????????????????????????????????????????????????????????????????????
		</sequence>
		<sequence>
			<taxon idref="TNPr_Prc.incisus_100"/>
			??????????????????????????????????????????????????????????????????????????????????????????????????????????????????????????????????????????????????????????????????????????????????????????????????????????????????????????????????????????????????????????????????????????????????????????????????????????????????????????????????????????????????????????????????????????????????????????????????????????????????????????????????????????????????????????????????????????????????????????????????????????????????????????????????????????????????????????????????????????????????????????????????????????????????????????????????????????????????????????????????????????????????????????????????????????????????????????????????????????????????????????????????????????????????????????????????????????????????????????????????????????????????????????????????????????????????????????????
		</sequence>
		<sequence>
			<taxon idref="TNPs_End.anemones_97"/>
			ATTAATATTAGGAGCACCTGATATAGCATTTCCACGATTAAATAATATAAGATTTTGATTTTTACCCCCATCATTAATTTTATTATTATCTAGAAGAATAGTAAACTCAGGATCAGGAACAGGATGAACAGTATATCCACCACTATCAAGAAGAATTTCACATGCAGGAGCATCTGTTGATTTAACAATTTTCTCTCTTCATTTAGCAGGAATCTCATCTATTTTAGGTGCAATTAACTTTATTTCAACAATAATTAATATACGAGTAAAAGGAATAAAAATAGAACGAATACCTTTATTTATTTGAGCAGTATCTTTAACTGCATTATTATTACTTCTTTCATTACCAGTACTTGCTGGAGCAATTACAATATTACTAACAGACCGTAATTTAAATTCATCATTTTTTGACCCATCTGGGGGAGGGGACCCAATTCTTTATCAACATTTATTTTGATTTTTCGGACATCCAGAAGTATATATTTTAATTATTCCTGCATTCGGAGTAATTTCACATATTATCTCACAAGAATCAGGGAAAAAAGAAACATTTGGTACATTAGGAATAATTTATGCTATAATAACAATTGGATTATTAGGTTTTATTGTTTGAGCTCACCATATATTCACTGTAGGAATAGACGTAGACACACGAGCATATTTTACAGCAGCTACTATAATTATTGCAATTCCTACAGGAATTAAAGTTTTTAGATGATTAGCAACAATATACGGATCACAAATTATTTTCAACCCATCAATATTGTGAACATTAGGATTTGTTTTCTTATTTACTTCTGGTGGATTAACAGGAATTATTTTATCTAACTCATCAATTGATGTTATTTTACATGATACATAT
		</sequence>
		<sequence>
			<taxon idref="TNPs_Pse.fuscula_98"/>
			TTTAATAATAGGAGCCCCAGATATAGCATTCCCACGATTAAATAACATAAGATTCTGATTCTTACCCCCATCATTAATTCTTCTACTGTCAAGAAGAATAGTAAACTCTGGATCAGGAACAGGATGGACAGTATACCCACCTCTTTCAAATAGAATATCACATGCAGGAGCATCAGTTGATCTAACTATCTTCTCACTCCACTTAGCAGGAATTTCATCAATCTTAGGAGCTATCAACTTTATCTCAACAATAATTAACATACGGGTAAAAGGAATAAGATTCGAACGTATACCATTATTTATTTGAGCAGTATCTTTAACAGCACTTTTACTACTACTATCCCTACCAGTTCTAGCCGGTGCAATTACAATATTATTAACAGACCGAAACCTAAACTCATCATTTTTCGACCCATCTGGAGGAGGTGATCCAATTCTTTATCAACATTTATTTTGATTTTTTGGACACCCAGAAGTTTATATTTTAATTATTCCAGCCTTCGGTATAATCTCCCATATTATCTCTCAAGAATCAGGAAAAAAGGAAACATTTGGAACACTAGGAATAATTTATGCTATAATAACAATTGGATTATTAGGATTTATCGTATGAGCTCATCACATATTTACTGTAGGAATAGATGTAGATACACGAGCATACTTCACAGCAGCAACAATAATTATTGCTATCCCTACCGGAATTAAAATTTTTAGATGATTAGCAACTATATATGGATCACAAATTATATTTAACCCATCAATATTATGAACTTTAGGATTCGTATTTTTATTTACTTCAGGGGGATTAACAGGAATTATTCTATCAAACTCATCAATTGATATTATTCTACACGATACTTAC
		</sequence>
		<sequence>
			<taxon idref="TSAn_Ane.padi_11"/>
			ATTAATACTAGGAGCACCTGATATAGCTTTTCCACGATTAAATAATATAAGATTTTGATTTTTACCCCCATCATTAATTTTATTATTAATTAGAAGAATAGTAGATTCAGGATCAGGAACAGGATGAACAGTTTATCCTCCTTTATCCAATAATATTTCTCATGCAGGGTCTTCTGTTGATATAACTATTTTTTCTTTACATTTAGCGGGAATCTCATCTATCTTAGGAGCTATTAATTTTATTTCAACAGCTTTAAATATACGAATTAAAAGAATAAAATATGAACAAATACCATTATTTATTTGAGCAGTATCATTAACAGCATTATTATTATTATTATCCTTACCAGTTTTAGCAGGAGCTATTACTATATTATTAACAGACCGAAATCTAAATACATCATTTTTTGACCCTTCAGGGGGAGGAGATCCAATTTTATATCAACATTTATTTTGATTTTTTGGTCATCCAGAAGTATATATTTTAATTATTCCTGCTTTCGGAATGATTTCCCATATTATTTCACATGAATCAGGAAAAAAAGAAACATTTGGAACTTTAGGAATAATTTATGCTATAATAACAATTGGATTATTAGGATTTATTGTTTGAGCCCATCACATATTTACTATTGGTATAGATGTTGATACACGAGCTTATTTTACATCGGCTACTATAATTATTGCTGTACCTACTGGTATTAAAATTTTTAGATGATTAGCAACTATTTATGGATCAAAATTAACTTTTAATCCCTCTATATTATGAACATTAGGATTTGTATTCTTATTTACTATCGGAGGATTAACTGGAATTATATTATCAAATTCATCAATTGATATTATTCTACATGATACCTAT
		</sequence>
		<sequence>
			<taxon idref="TSAn_Nes.morio_50"/>
			??????????????????????????????????????????????????????????????????????????????????????????????????????????????????????????????????????????????????????????????????????????????????????????????????????????????????????????????????????????????????????????????????????????????????????????????????????????????????????????????????????????????????????????????????????????????????????????????????????????????????????????????????????????????????????????????????????????????????????????????????????????????????????????????????????????????????????????????????????????????????????????????????????????????????????????????????????????????????????????????????????????????????????????????????????????????????????????????????????????????????????????????????????????????????????????????????????????????????????????????????????????????????????????????????????????????????????????????
		</sequence>
		<sequence>
			<taxon idref="TSDo_Dol.aeneus_57"/>
			TTTAATACTAGGAGCCCCTGATATAGCATTTCCACGCCTTAATAATATAAGATTTTGATTTTTACCACCATCAATTATATTACTTTTATCAAGAAGATTAGTAAATTCAGGTTCAGGGACTGGATGAACAGTTTATCCTCCATTATCTAGAAGAATCTCTCATGCTGGGGCATCAGTAGACATAACAATTTTTTCTCTTCACTTAGCAGGAATTTCATCAATTTTAGGTGCAATTAATTTTATTTCAACAATGATTAATATACAGATTAAAGGAATAAATTTTGAACGTATACCTCTATTTGTATGAGCAGTATCATTAACTGCTTTATTATTATTATTATCATTACCTGTACTAGCAGGTGCTATTACTATATTATTAACTGATCGAAATCTAAATACATCATTTTTTGATCCTTCAGGAGGAGGAGATCCTGTATTATATCAACATTTATTTTGATTTTTTGGACACCCAGAAGTATACATTTTAATTATCCCAGCATTTGGAATAATTTCTCATATTATTTCACAAGATTCAGGAAAAAAAGAAACATTTGGAACTTTAGGAATAATTTATGCAATAATAACAATTGGTTTACTAGGTTTTGTAGTATGAGCTCATCATATATTCACTATTGGAATAGATGTTGATACTCGAGCATATTTTACAGCAGCAACTATAGTAATTGCTGTTCCTACTGGAATTAAAGTATTTAGATGATTAGCTACTATACATGGATCTCAAATAATTTTTAATCCTCCTATATTATGAACATTAGGATTTGTTTTCTTATTTACTTTAGGAGGACTAACAGGAATTTTATTATCAAATTCATCTATTGATATTATTTTACATGATACGTAT
		</sequence>
		<sequence>
			<taxon idref="TSDo_Dol.vestigialis_144"/>
			ATTATTATTAGGAGCTCCTGATATAGCAGTTCCACGATTAAATAATATAAGATTTTGATTTTTACCCCCATCAATTACTTTATTATTATCAAGAAGAATAGTAAATTCAGGATCGGGTACTGGATGAACAGTATATCCACCTTTATCTAACAGAATTTCCCATGCTGGAGCTTCAGTAGATATAACAATCTTTTCTCTTCATCTTGCAGGAATTTCATCAATTTTAGGAGCTATTAATTTTATTTCAACAATAATTAATATGCGAGTAAAAGGAATAAATTTTGAACGAATACCTTTATTTATTTGAGCTGTATCATTAACAGCATTACTTCTTTTACTATCATTACCTGTTTTAGCAGGAGCAATTACTATATTACTTACCGATCGAAATTTAAATACATCATTTTTTGATCCTTCAGGAGGAGGAGATCCAATTTTATATCAACATTTATTTTGATTTTTTGGACATCCTGAAGTTTATATTTTAATTATTCCTGCATTTGGGATAATCTCACATATTATTTCTCAAGAATCTGGGAAAAAAGAAACTTTCGGAACCTTAGGAATAATTTATGCTATAATAACTATTGGATTATTAGGATTTGTTGTATGAGCACATCATATATTTACAGTAGGAATAGATGTTGATACACGAGCTTATTTTACAGCAGCAACAATAATCATCGCAATTCCTACAGGAATTAAAATTTTTAGTTGATTAGCAACATTATATGGATCAAAATTAATTTTCAATCCATCAATAATGTGAACACTAGGGTTTGTTTTTCTTTTTACAATAGGAGGATTAACAGGAATTATCTTATCAAATTCATCTATTGATATTATTCTCCATGATACATAT
		</sequence>
		<sequence>
			<taxon idref="TSHe_Hep.dahlbomi_103"/>
			???????????????????????????????????????????????????????????????????????????????????????????????????????????????????????????????????????????????????????????????????????????????????????????????????????????????????????????????????????????????????????????????????????????????agaaataaatttgaacaaatYcca?tatttatttgagcagtatatttAACAATATTATTATTATTATTATCTTTACCTGTTTTAGCcGGAGCCATTACCATATTATTAACCGATgGaAAaTTAAATACATCTTTCTTTGATCCATCAGGAGGAGGAGATCCAATTTTATATCAACACTTATTTTGATTTTTTGGTCACCCAGAAGAAAATATTTTTATTCTACCAGCATTTGGAATCATTTCCCATATCTtATcTCAAGAATCAGGAAAAAAAGAAACATTYGGAACACTTGGAATAATTTATGCTATAATAACAATTGGTTTATTAGGATTTGTTGTTTGAGCTCATCATATATTTACAATTGGAATAGATGTAGATACTCGAGCATACTTCACAGCAGCCACTATAATTATTGCAATTCCTACTGGTATTAAAATTTTTAGATGAATAGCTACTATCCATGGATCTCAAATAATTATTAATCCTTCAATAATATGAACACTAGGATTTATTTTTCTTTTCACATTAGGAGGATTAACAGGTAATATTTTATCAAACTCATCTATTGATA????????????????????
		</sequence>
		<sequence>
			<taxon idref="TSHe_Pse.runari_104"/>
			??????????????????????????????????????????????????????????????????????????????????????????????????????????????????????????????????????????????????????????????????????????????????????????????????????????????????????????????????????????????????????????????????????????????????????????????????????????????????????????????????????????????????????????????????????????????????????????????????????????????????????????????????????????????????????????????????????????????????????????????????????????????????????????????????????????????????????????????????????????????????????????????????????????????????????????????????????????????????????????????????????????????????????????????????????????????????????????????????????????????????????????????????????????????????????????????????????????????????????????????????????????????????????????????????????????????????????????????
		</sequence>
		<sequence>
			<taxon idref="TSSe_Bra.flavens_136"/>
			ACTAATATTAGGAGCCCCAGATATAGCTTTTCCCCGATTAAATAATATAAGATTCTGATTTTTACCTCGTTCATTAATTTTATTATTAACTAGAAGATTAGTAAATTCAGGATCAGGTACAGGATGAACTGTATATCCACCTTTATCAAGAACAATTTCACATGCAGGATCTTCAGTTGATATAACAATTTTTTCTTTACATTTAGCTGGAATTTCATCAATTTTAGGAGCAATCAATTTTATTTCAACAATAATTAATATACGAATTATAAGAATAAAACTTGAACAAATACCTTTATTTATTTGAGCAGTTTCTATTACAGCTTTATTACTTTTATTATCATTACCAGTATTAGCAGGAGCTATTACAATATTATTAACTGATCGAAATTTAAATACATCATTTTTTGACCCATCAGGAGGAGGTGATCCAATTTTATATCAACATTTATTCTGATTTTTTGGACACCCAGAAGTTTATATTCTTATTATTCCAGCATTTGGAATAATTTCTCATATTATTTCTCAAGAATCAGGTAAAAAAGAAACATTTGGAACATTAGGTATAATTTATGCTATAATAGCAATTGGATTATTAGGATTTATTGTATGAGCACATCATATATTTACTGTAGGTATAGATGTAGATACACGAGCTTATTTTACAGCAGCAACTATAATTATTGCTATCCCAACTGGAATTAAAATTTTTAGATGATTAGCTACAATAAATGGATCAAAACTAATTTTTAATCCTTCAATATTATGAACATTAGGATTTATTTTTTTATTTACAATAGGAGGATTAACAGGAATTATATTATCAAATTCATCAATTGATATTGTTTTACATGATACATAT
		</sequence>
		<sequence>
			<taxon idref="TSSe_Sel.serva_105"/>
			TCTAATATTAGGAGCACCAGACATAGCTTTTCCTCGATTAAATAATATAAGATTTTGATTTTTACCACGTTCATTAATCTTATTATTAACTAGAAGgTTAGTAAATTCAGGATCAGGTACAGGATGAACAGTATATCCACCTTTATCAAGAACAATTTCACATGCAGGATCTTCAGTTGATATAACAATTTTTTCTTTACATTTAGCTGGAATTTCATCAATTCTTGGAGCAATTAATTTTATTTCAACAATAATTAATATACGAATTATAAGAATAAAAATTGAACAAATACCTTTATTTATTTGAGCAGTTTCTATTACAGCTTTATTACTTTTATTATCACTACCAGTTTTAGCAGGAGCTATTACAATACTATTAACAGATCGAAATTTAAATACATCATTTTTTGATCCATCTGGAGGAGGAGATCCAATTTTATAcCAACATTTATTTTGATTTTTTGGACATCCAGAAGTTTATATTCTTATTATTCCCGCATTTGGAATAATTTCTCATATTATTTCTCAAGAATCAGGTAAAAAAGAAACATTTGGAACATTAGGAATAATTTATGCTATAATAGCAATTGGATTATTAGGATTTATTGTATGAGCACATCATATATTTACTGTAGGTATAGACGTAGATACACGAGCTTATTTTACAGCAGCAACTATAATTATTGCTATTCCAACTGGAATTAAAATTTTTAGATGATTAGCCACTATAAATGGATCAAAATTAATTTTTAATCCTTCAATATTATGAACATTAGGATTTATTTTTTTATTTACAATAGGAGGATTAACAGGAATTATATTATCAAATTCATCAATTGATATTATTTTACATGATACATAT
		</sequence>
		<sequence>
			<taxon idref="TSSt_Thr.contigua_148"/>
			TTTAATATTAGGGGCTCCTGATATAGCATTTCCACGATTAAATAATATAAGATTTTGATTATTACCTCCTTCATTAATTTTAATTTTATCTAGAAGATTAGTAAATTCAGGATCTGGAACAGGATGAACAGTATATCCTCCATTATCAAGAAGAATTTCTCATGCAGGAGCTTCAGTAGATATAACTATTTTTTCTTTACATTTAGCAGGAATTTCATCTATTTTAGGAGCaATTAATTTCATTTCTACAATAATTAATATACGAATTAAAGGTATAAAATTAGAACAAATACCTTTATTTGTTTGAGCAGTTACATTAACAGCTtTATTATTATTATTATCTTTACCAGTATTAGCAGGAGCTATTACAATATTATTAACWGATCGAAATTTAAATACTTCATTTTTTGATCCATCAGGAAGAGGAGATCCAATTTTATATCAACATTTATTTTGATTTTTTGGACATCCAGAAGTTTATATTTTAATTATTCCAGCATTTGGAATAATTTCTCATATTATTTCTCAAGAATCAGGAAAAAAAGAAACATTTGGTACATTAGGAATAATTTATGCWATATTAACTATTGGATTACTAGGATTTGTTGTTTGAGCTCATCATATATTTACAATTGGAATAGATGTAGATACACGAGCATATTTTACTGCTGCTACAATAATTATTGCARTTCCAACAGGAATTAAAATTTTTAGTTGATTAGCTACAATTCATGGATCAAAAGTTATTTTTAATCCTTCAATACTATGAACATTAGGATTTGTATTTTTATTTACTATAGGAGGATTAACAGGAATTATACTAGCTAATTCATCAATTGAYATCATTTTACATGATACATAT
		</sequence>
		<sequence>
			<taxon idref="TSSt_Strom.delicatulus_12"/>
			ATTAATACTAGGAGCCCCAGATATAGCATTTCCACGATTAAATAACATAAGATTTTGATTTCTACCTCCTTCTTTAATCTTACTCCTTATTAGAAGAATAGTTAATTCAGGATCAGGAACTGGTTGAACAGTGTACCCACCTTTATCTAGAAGAATTTCTCATGCTGGTGCATCTGTAGATATAACAATTTTTTCTTTACATTTAGCTGGAATTTCATCAATTTTAGGAGCAATTAATTTTATTTCCACAATAATTAATATACGAATCAAAGGAATAAAATTCGAACGAATACCTTTATTTATTTGAGCAGTTTCACTAACAGCATTATTATTACTATTATCATTACCTGTATTAGCAGGAGCAATCACAATACTTCTTTCTGATCGAAATTTAAATACATCATTCTTTGACCCTTCAGGAGGAGGAGACCCAATTTTATACCAACATTTATTTTGATTTTTTGGTCACCCAGAAGTATATATTCTAATTATCCCTGCCTTTGGAATAATTTCTCATATTATTTCTCAAGAATCTGGTAAAAAAGAAACATTTGGAACTTTGGGTATAATTTATGCTATAATAACTATTGGATTATTAGGATTTGTAGTTTGAGCTCACCATATATTTACTGTAGGTATAGATGTAGATACTCGAGCTTATTTTACAGCAGCTACTATAATTATTGCAATCCCTACAGGAATTAAAATTTTTAGATGATTAGCTACAATTCATGGATCAAAATTAATTTTTAATCCTTCAATAATATGAACTTTAGGATTTATTTTCCTTTTTACTATAGGAGGATTAACAGGAATTATATTATCTAACTCATCTATTGATATTATTCTCCATGATACTTAT
		</sequence>
		<sequence>
			<taxon idref="TSSt_Stron.filicis_51_194"/>
			ATTAATATTAGGAGCACCTGATATAGCATTCCCACGATTAAATAATATAAGATTTTGATTTTTACCCCCATCATTAATTATAATTATATTTAGAAATATAGTTAATTCAGGAACAGGAACAGCATGAACTGTTTACCCACCTTTATCAAGAAGAATCTCTCATGCAGGAGCATCAGTAGATTTAACAATTTTTTCACTTCATTTAGCTGGAATTTCATCAATTCTAGGAGCAATTAATTTTATTTCAACTATAATTAACATAAAAATTAAAGGAATAAAGTTTGAACAAATACCATTATTTATTTGAGCTGTATCATTAACAGCCTTACTATTACTTTTATCTTCACCGGTTTTAGCTGTTGCAATTACAATATTATTAACCGATCGAAATTTAAATACTTCATTTTTAGATCCATCAGGAGGGGAAGACCCAATTTTATATCAACATTTATTTTGATTTTTTGGACACCCTGAAGTAGATATTTCAATTATTCCAGCATTTGGAATAATTTCTCATATTATCTCACAAGAATCAGGAAAAAAAGAAACATTTGGTACTCTAGGAATAATTTATGCAATAATAACAATTGGTTTATTAGGATTTGTAATATGAGCACATCATATATTTACTATTGGAATAGATGTAGATACACGAGCATATTTTACTGCAGCAACTATAATTATTGCTGTTCCAACAGGAATTAAAATTTTTAGATGATTAGCAACAATTCATGGATCAAAATTAATTTTCAATCCTTCAATATTATGAACTTTAGGATTTGTATTTTTATTTACAATAGGAGGACTTACAGGAATTATATTAGCTAACTCATCAATTGACATTATTTTACATGACACTTAC
		</sequence>
		<sequence>
			<taxon idref="TSSt_Stron.multifasciata_13"/>
			??????????????????????????????????????????????????????????????????????????????????????????????????????????????????????????????????????????????????????????????????????????????????????????????????????????????????????????????????????????????????????????????????????????????????????????????????????????????????????????????????????????????????????????????????????????????????????????????????????????????????????????????????????????????????????????????????????????????????????????????????????????????????????????????????????????????????????????????????????????????????????????????????????????????????????????????????????????????????????????????????????????????????????????????????????????????????????????????????????????????????????????????????????????????????????????????????????????????????????????????????????????????????????????????????????????????????????????????
		</sequence>
		<sequence>
			<taxon idref="TNSu_Sus.annulata_107"/>
			??????????????????????????????????????????????????????????????????????????????????????????????????????????????????????????????????????????????????????????????????????????????????????????????????????????????????????????????????????????????????????????????????????????????????????????????????????????????????????????????????????????????????????????????????????????????????????????????????????????????????????????????????????????????????????????????????????????????????????????????????????????????????????????????????????????????????????????????????????????????????????????????????????????????????????????????????????????????????????????????????????????????????????????????????????????????????????????????????????????????????????????????????????????????????????????????????????????????????????????????????????????????????????????????????????????????????????????????
		</sequence>
		<sequence>
			<taxon idref="TNSu_Sus.cupressi_26"/>
			ATTAATATTAGGAGCACCTGATATAGCTTTTCCACGATTAAATAATATAAGATTTTGATTTCTTCCTCCATCAaTAATTCTATTATTATCTAGAAGAATAGTTAATTCAGGATCAGGAACAGGATGAACTGTTTATCCACCATTATCAAGAAGAATCTCTCATGCAGGAGCATCAGTTGATTTAACTATTTTTTCTTTACATTTAGCAGGAATTTCATCAATTTTAGGTGCTATTAATTTTATTTCTACTATAATTAATATACGAGTAAAAGGAATAACATTTGAACGAATACCTTTATTTATTTGAGCAGTATCATTAACAGCTCTTTTATTATTATTATCttTACCAGTTTTAGCAGGGGCTATTACAATATTACTAACTGATCGAAATTTAAATACATCATTTTTTGACCCATCAGGGaGaGGAGATCCAATTTTATATCAACACTTATTTTGATTTTTTGGACACCCAGAAGTATATATTTTAATTATTCCAGCCTTCGGAATAATTTTTTATATTATTTCACAAGAATCAGGGAAAAAAGAAACATTCGGAACATTAGGAATAATTTATGCTATAATAACAATTGGATTAtTAGGATTTATTGTATGAGCTCATCATATATTTACTGTAGGaATAGATGTAGATACACGAGCaTATTTTACAGCAGCAACTATAATTATTGCAATTCCTACAGGAATTAAAATTTTTAGTTGATTAGCAACATTATATGGATCACAAATTATTTTTAATCCATCTATACTTTGAACTTTAGGATTTGTATTcCTATTcACATCTGGTGGtTTAACAGGAATTATTTTATATAATTCATCAATTGATATTGTaCTACATGAcACATAT
		</sequence>
		<sequence>
			<taxon idref="TTMa_Mac.alboannulata_54"/>
			cTTAATATTAGGTGCCCCTGATATGGCATTTCCTCGATTAAATAATATAAGATTTTGATTTTTACCACCCTCAATCATTTTAATTTTATCGAGAAGAATAATTAACTCAGGATCAGGAACTGGATGAACAGTATACCCCCCTCTATCAAATAGAATATCACACGCAGGAGCATCAGTAGATTTAACTATTTTTTCTCTTCATTTAGCTGGAATTTCATCCATTTTAGGAGCCATTAACTTTATTTCAACAATAATTAATATACGAGTAAAAGGAATAAAATTTGAACGTATACCTTTATTTATTTGAGCTGTATCACTTACAGCATTATTACTTCTACTATCATTACCTGTACTAGCCGGTGCTATTACTATATTATTAACAGACCGAAATCTTAACACATCATTTTTTGATCCATCGGGGGGAGGTGATCCAATTTTATACCAACATTTATTTTGATTTTTTGGACACCCAGAAGTTTATATCCTTATTATCCCAGCTTTTGGGGTAATTTCACATATTATCTCTCAAGAATCGGGTAAAAAGGAAACATTTGGAACATTAGGAATAATTTACGCAATAATAACAATTGGATTATTAGGATTTGTTGTATGAGCACATCATATATTTACTGTAGGAATAGATGTAGATACTCGAGCATATTTCACAGCTGCTACTATAATTATTGCTATTCCAACGGGAATTAAAATTTTCAGATGATTAGCAACAATATATGGATCACAATTAATCTTCAACCCATCAATAATATGAACTCTAGGTTTTGTATTTCTATTCACTTTAGGGGGATTAACAGGAATTATTTTATCAAATTCATCCATTGATATTATTCTTCATGACACATAT
		</sequence>
		<sequence>
			<taxon idref="TTMa_Mac.ribis_109"/>
			TTTAATATTAGGAGCCCCTGACATAGCATTCCCACGACTAAATAATATAAGATTTTGATTTCTACCCCCATCAATTATTTTAATCTTATCAAGAAGAATAATTAATTCAGGATCAGGAACTGGGTGAACAGTATATCCACCTTTATCAAACAGAATATCACATGCAGGAGCATCAGTAGATTTAACTATCTTCTCTCTTCATTTAGCTGGAATTTCATCTATTTTAGGAGCAATTAATTTTATCTCAACAATAATTAATATACGAACAAAAGGAATAAAATTTGAACGTATACCTTTATTTATTTGAGCTGTATCTTTAACAGCATTACTATTACTATTATCATTACCAGTATTAGCTGGTGCAATTACTATATTACTAACAGATCGAAATCTTAATACATCATTTTTTGACCCATCGGGAGGAGGTGATCCAATTTTATATCAACATTTATTTTGATTTTTTGGCCACCCAGAAGTTTATATTCTTATTATTCCAGCATTCGGAATAATCTCACATATTATTTCACAAGAATCAGGTAAAAAAGAAACATTTGGAACATTAGGAATAATTTACGCAATAATAACTATTGGATTATTAGGATTTATTGTTTGAGCTCATCATATATTTACTGTAGGAATAGATGTAGATACGCGAGCATATTTTACAGCCGCTACTATAATTATTGCTATTCCTACAGGAATTAAAATCTTTAGATGATTAGCAACAATATATGGGTCTCAATTAATTTTTAATCCATCAATAATATGAACTCTTGGTTTCGTATTCCTATTTACTTTAGGAGGATTAACAGGAATTATTCTATCAAATTCATCCATCGATATTATTCTCCATGATACATAT
		</sequence>
		<sequence>
			<taxon idref="TTMa_Pac.antennata_116"/>
			ATTAATATtAGGAGCTCCTGATATAGCATTcCCACGATTAAATAATATAAGATTTTGATTTTTACCACCTTCTATTACTCTTATTCTATCAAGAAGAATAGTAAATTCAGGATCAGGAACGGGATGAACTGTTTATCCTCCCCTATCAAATAGAATATCTCATGCAGGGGCATCAGTAGATTTAACAATTTTTTCTCTTCATTTAGCAGGAATTTCCTCAATTTTAGGAGCAATTAATTTTATTTCTACAATAATTAATATACGTGTTAAAGGAATAAAATTTGAACGTATACCTTTATTTATTTGAGCTGTATCTTTGACAGCTCTTCTTCTTCTTTTATCTTTACCAGTATTAGCTGGAGCAATTACTATATTATTAACTGATCGAAATTTAAATACATCATTTTTTGACCCTTCGGGTGGAGGAGATCCTATTCTTTATCAACATTTATTTTGATTTTTTGGACATCCAGAAGTTTATATTCTTATTATCCCAGCATTTGGAATAATTTCACATATTATTTCTCAAGAATCAGGAAAAAAAGAAACATTTGGAACATTAGGTATAATCTATGCAATAATAACTATTGGCTTATTAGGGTTTGTTGTATGAGCCCATCACATATTTACTGTAGGAATAGATGTCGATACTCGAGCATATTTTACTGCTGCTACAATAATTATTGCTATTCCTACAGGAATTAAAATTTTTAGATGATTAGCAACATTATATGGATCCCGATTAATTTTTAACCCATCAATACTATGAACATTAGGATTTGTATTTCTGTTTACCATGGGGGGTTTAACAGGAATTATTTTATCAAATTCTTCAATTGATATTATCTTACATGATACA???
		</sequence>
		<sequence>
			<taxon idref="TTMa_Pac.rapae_55"/>
			ATTAATATTAGGAGCTCCTGATATAGCTTTTCCACGATTAAATAATATAAGATTTTGATTTTTACCACCATCTATTACTCTTATTTTATCAAGAAGAATAGTAAATTCAGGTTCAGGAACAGGATGAACTGTTTACCCACCTCTATCAAATAGAATGTCCCATGCAGGAGCATCAGTAGATTTAACAATTTTTTCTCTTCATTTAGCAGGTATTTCTTCAATTTTAGGGGCAATTAATTTTATTTCTACAATAATTAATATACGAATTAAAGGAATAAAATTTGAACGTATATCTTTATTTATTTGAGCTGTATCTTTAACAGCTTTACTTCTACTTTTATCTTTACCAGTGTTAGCTGGAGCAATTACTATATTATTAACTGATCGAAATTTAAATACATCATTTTTTGATCCTTCAGGTGGGGGAGATCCTATTCTTTATCAACATTTATTTTGATTTTTTGGACATCCTGAAGTTTATATTCTTATTATTCCAGCATTTGGGATAATTTCACATATTATTTCCCAAGAATCAGGTAAAAAAGAAACATTCGGAACTCTGGGGATAATTTATGCAATAATAACAATCGGTTTATTGGGATTTGTTGTATGAGCTCATCATATATTTACTGTAGGAATAGATGTTGATACACGAGCATATTTTACTGCTGCTACAATAATTATTGCTATTCCCACAGGAATTAAAATTTTTAGATGACTAGCAACATTATATGGATCTCGATTAATTTTTAACCCATCAATATTATGAACATTAGGATTTGTGTTTCTATTTACTATGGGAGGTTTAACAGGAATTATTTTATCTAATTCATCAATTGATATTATTTTACATGATACATAT
		</sequence>
		<sequence>
			<taxon idref="TTMa_Pac.simulans_111"/>
			??????????????????????????????????????????????????????????????????????????????????????????????????????????????????????????????????????????????????????????????????????????????????????????????????????????????????????????????????????????????????????????????????????????????????????????????????????????????????????????????????????????????????????????????????????????????????????????????????????????????????????????????????????????????????????????????????????????????????????????????????????????????????????????????????????????????????????????????????????????????????????????????????????????????????????????????????????????????????????????????????????????????????????????????????????????????????????????????????????????????????????????????????????????????????????????????????????????????????????????????????????????????????????????????????????????????????????????????
		</sequence>
		<sequence>
			<taxon idref="TTPe_Per.rubi_112"/>
			TCTAATACTAGGAGCCCCTGATATAGCATTCCCACGACTTAATAATATAAGATTTTGATTTTTACCTCCTTCTATTACTTTATTATTAACAAGAAGAATAGTTAATTCAGGATCAGGAACAGGATGAACAGTTTATCCCCATTTATCAAGAACATTAGCCCACGCAGGAGCATCAGTAGATCTAACTATTTTTTCTCTTCATTTAGCAGGAATTTCATCAATTTTAGGAGCTATTAATTTTATCTCAACTATACTAAATATACGAGTAAAAGGAATAAACTTAGAACGAATACCTCTATTTATTTGAGCAGTATCATTAACAGCTTTATTATTATTATTATCATTACCTGTATTAGCAGGAGCCATTACTATATTATTAACTGATCGAAATCTAAATACATCATTTTTTGATCCTTCAGGAGGAGGAGATCCTATTTTATATCAACATTTATTTTGATTTTTTGGTCATCCTGAAGTATACATTTTAATTATCCCAGCATTTGGAATAATTTCACATATTATTTCACAAGAATCAGGAAAAAAGGAAACATTTGGAACATTGGGAATAATTTATGCTATAATAACTATTGGACTTTTAGGATTCATTGTTTGAGCTCATCATATATTTACTGTAGGTATAGATGTTGATACACGAGCATATTTTACTGCAGCTACTATAATTATTGCAATTCCCACTGGAATTAAAATTTTTAGATGATTAGCAACATTATACGGATCACAAATAATTTTTAACCCCGCTATATTATGAACTTTAGGATTTGTATTTTTATTTACCTTAGGGGGATTAACAGGAATTATTTTATCAAATTCATCAATTGATATTATTTTACATGATACATAC
		</sequence>
		<sequence>
			<taxon idref="TTTe_Ten.koehleri_113"/>
			ACTAATATTAGGAGCACCTGATATAGCTTTTCCCCGTTTAAATAATATAAGATTTTGATTTTTACCCCCTTCAATCACATTACTTTTATCAAGAAGAATAGTTAATTCAGGATCAGGTACAGGTTGAACAGTTTACCCCCCTCTATCAAATAATATATCACATGCAGGAGCATCAGTAGATTTAACAATTTTTTCTCTTCATCTAGCAGGAATTTCATCAATTTTAGGAGCAATTAATTTCATCTCAACCATAATTAATATACGAGTAAAAGGAATAAAATTTGAACGAATACCATTATTTATTTGAGCAGTATCATTAACAGCACTATTATTATTATTATCTTTACCTGTTTTAGCTGGTGCAATTACTATATTATTAACAGATCGAAATCTAAATACTTCATTTTTTGATCCATCAGGAGGAGGAGACCCTATTTTATATCAACATTTATTTTGATTTTTTGGTCACCCAGAAGTTTATATTCTAATCATCCCAGCATTCGGAATAATTTCACATATTATTTCCCAAGAATCAGGAAAAAAAGAAACATTCGGAACACTAGGAATAATTTATGCAATAATAACTATTGGACTATTAGGATTTGTAGTATGAGCTCATCATATATTTACTGTAGGAATAGATGTTGATACACGAGCTTACTTTACAGCCGCTACCATAATTATTGCTATTCCTACAGGAATTAAAATTTTTAGATGATTAGCAACTATATACGGATCACAATTAATTTTTAACCCATCTATACTATGAACTTTAGGATTCGTATTCTTATTTACAATAGGTGGATTAACAGGAATTATCCTATCAAATTCATCTATTGATATCATTTTACATGATACTTAT
		</sequence>
		<sequence>
			<taxon idref="TTSc_Sci.consobrina_114"/>
			TTTAATATTGGGAGCACCTGATATAGCTTTTCCTCGTTTAAATAATATAAGATTTTGATTTTTACCACCTTCAATCACATTACTTTTATCAAGAAGAATAGTAAACTCAGGATCAGGTACAGGTTGAACAGTTTATCCACCTTTATCTAATAATTTATCCCATGCAGGAGCATCAGTAGATTTAACAATTTTTTCTTTACATTTAGCAGGAATCTCATCTATTTTAGGAGCAATTAATTTCATCTCAACAATAATGAATATACGAGTAAAAGGAATAAAATTTGAACGAATACCTTTATTTATTTGAGCAGTATCATTAACAGCACTATTACTACTTTTATCTTTACCAGTTTTAGCTGGAGCAATTACAATACTATTAACAGATCGAAATTTAAATACTTCATTCTTTGACCCATCAGGAGGAGGTGATCCTATTTTATACCAACATTTATTCTGATTCTTTGGTCATCCTGAAGTTTATATTCTAATTATCCCAGCATTTGGTATAATTTCACATATTATTTCACAAGAATCAGGAAAAAAAGAAACATTCGGAACCTTAGGAATAATTTATGCAATAATAACTATTGGATTATTGGGATTTATTGTATGAGCTCATCATATATTTACTGTAGGTATAGATGTTGATACACGAGCTTATTTTACTGCTGCAACTATAATTATTGCTATCCCCACAGGAATTAAAATTTTTAGATGATTAGCAACTTTATATGGATCACAAATAATCTTTAATCCCCCTATATTATGAACTCTAGGATTTGTATTCTTATTCACAATAGGGGGATTAACAGGAATTATTCTATCAAACTCATCAATTGATATCATTTTACATGACACTTAT
		</sequence>
		<sequence>
			<taxon idref="TTSi_Sio.sturmii_52"/>
			ATTAATATTAGGAGCTCCTGATATAGCATTTCCTCGATTAAATAATATAAGATTTTGATTTCTTCCTCCTTCTATTACTCTACTAATATCAAGAAGAATAGTAAATTCTGGATCAGGAACAGGCTGAACTGTATATCCACCATTATCAAGAAATATATCTCATGCTGGAGCATCAGTAGATTTAACAATCTTTTCATTACATCTCGCAGGAATTTCATCAATTTTAGGAGCTATTAACTTTATTACAACTATAATTAATATACGAACTCCAGGTATAAATATAGAACGAATACCTTTATTAATTTGAGCAGTAACATTAACTGCTTTACTATTACTTCTATCATTACCAGTCTTAGCTGGAGCTATTACAATACTATTAACTGACCGAAATTTAAATACATCATTTTTTGATCCTTCAGGAGGAGGAGATCCTATTTTATATCAACATTTATTTTGATTTTTTGGTCATCCCGAAGTATATATTTTAATTATTCCAGCATTTGGAATAATTTCACATATTATTTCACAAGAATCAGGAAAAAAAGAAACATTTGGAACTTTAGGAATAATTTATGCTATATTAACTATTGGATTATTAGGATTTGTTGTATGAGCTCATCATATATTTACTGTAGGTATAGATGTTGATACACGAGCTTATTTTACAGCTGCTACCATAATTATTGCAATTCCTACAGGAATTAAAATTTTTAGATGATTAGCAACATTATACGGATCACAATTAATTTTTAGCCCTTCAATATTATGAACTTTAGGATTTGTATTTTTATTTACTATAGGAGGAGGGAGGATTTGGAAATTGATTAATTCCTCAATTGATATTATTTTACATGACACATAT
		</sequence>
		<sequence>
			<taxon idref="TTTe_Ten.campestris_56"/>
			CCTAATACTAGGAGCCCATGATATAGCATTTCCTCGATTAAACAATATAAGATTTTGATTTCTACCACCTTCAATTACTTTACTTTTATCAAGAAGAATAGTAAACTCAGGATCAGGAACAGGTTGAACAGTATACCCACCTTTATCAAATAATATATCACATGCAGGAGCATCAGTAGATTTAACAATTTTTTCTCTACATTTAGCGGGAATTTCATCTATTTTAGGAGCAATTAATTTCATTTCAACTATAATTAATATACGAGTAAAAGGAATAAAATTTGAACGAATACCATTATTTATTTGAGCAGTATCATTAACAGCATTATTATTACTATTATCATTACCAGTATTAGCAGGTGCAATTACTATATTACTAACAGATCGAAATTTAAATACTTCATTTTTTGACCCCTCAGGGGGGGGAGATCCAATTTTATATCAACACCTATTTTGATTTTTTGGACACCCTGAAGTATATATTCTAATTATTCCCGCATTTGGGATAATTTCCCATATTATTTCTCAAGAATCAGGAAAGAAAGAAACATTCGGAACATTAGGAATAATTTATGCTATAATAACAATTGGTTTATTAGGATTTGTTGTATGAGCGCATCATATATTTACAGTAGGAATAGATGTAGATACACGAGCCTATTTCACAGCAGCTACAATAATTATTGCTATTCCCACAGGAATTAAAATTTTTAGATGACTAGCAACTCTTTATGGATCACAATTAATTTTTAATCCATCAATATTATGAACTTTAGGATTTGTATTTTTATTTACTATAGGAGGATTAACGGGAATTATTTTATCTAATTCATCAATTGATATTATTTTACATGATACATAT
		</sequence>
		<sequence>
			<taxon idref="TTTe_Ten.scrophulariae_14"/>
			TCTGATACTAGGAGCCCCTGATATAGCATTTCCTCGACTTAATAATATAAGATTTTGATTATTACCCCCATCAATTACTCTTCTTATTATAAGAAGAATAGTTAACTCAGGCTCAGGTACAGGTTGAACAGTATACCCACCATTATCAAGAAATATATTCTATGCAGGAGCATCAGTAGATTTAACAATTTTTTCTCTCCACTTAGCAGGAATTTCATCAATCTTGGGAGCAATTAATTTCATCTCAACTATAATTAATATACGAATTAAAGGAATAAAATTTGAACGTATACCTTTATTTATTTGAGCTGTATCTTTAACAGCTTTATTATTATTATTATCATTACCTGTATTAGCTGGAGCAATCACTATATTACTAACTGATCGAAACGTAAATACTTCATTTTTCGATCCATCAGGAGGAGGAGATCCAATTTTATATCAACACTTATTTTGATTTTTTGGACACCCTGAAGTATATATTCTTATTATCCCTGCATTTGGAATAATTTCCCATATTATTTCTCAAGAATCAGGAAAAAAAGAAACATTTGGAACACTAGGAATAATCTATGCTATAATAACAATTGGACTTCTAGGATTTGTAGTATGAGCACATCATATATTTACAGTAGGAATAGATGTAGATACACGAGCCTACTTTACAGCAGCAACAATAATTATTGCTATCCCCACAGGAATTAAAATTTTTAGATGACTAGCAACAATATATGGATCTCAACTAATTTTTAACCCACCAATACTATGAACTCTAGGATTCGTATTCTTATTTACAATAGGTGGACTAACAGGAATTATCCTCTCAAACTCTTCAATTGATATTATTTTACATGACACATAT
		</sequence>
		<sequence>
			<taxon idref="TTTe_Ten.ignobilis_156"/>
			TCTAATACTAGGAGCTCCTGATATAGCATTTCCTCGACTAAATAATATAAGATTTTGATTTTTACCACCATCAATTACTCTTCTTCTATCAAGAAGAATAGTAAATTCAGGATCAGGAACAGGTTGAACAGTATATCCCCCTTTATCAAACAATATATCTCATGCAGGAGCATCTGTAGATTTAACAATTTTTTCTTTACATCTAGCAGGAATTTCCTCAATTTTAGGTGCAATCAATTTTATTTCAACTATAATTAACATACGAGTAAAAGGAATAAAATTTGAACGAATACCACTTTTTATTTGAGCAGTATCATTAACAGCTTTATTACTATTATTATCATTACCAGTATTAGCAGGTGCAATTACTATATTATTAACTGATCGAAATTTAAATACTTCATTCTTTGACCCCTCTGGTGGAGGAGATCCAATTCTTTATCAACATTTATTTTGATTTTTTGGACACCCTGAAGTTTATATTTTAATTATTCCAGCATTTGGAATAATTTCTCATATTATCTCTCAAGAATCAGGAAAAAAAGAAACATTTGGAACATTAGGAATAATTTATGCAATAATAACTATTGGATTATTAGGATTTGTTGTATGAGCACATCATATATTTACAGTAGGAATAGATGTAGATACACGAGCTTACTTCACAGCAGCTACTATAATTATTGCTATTCCTACTGGAATTAAAATTTTTAGATGATTAGCAACTTTATATGGATCACAATTAATTTTTAATCCATCTATATTATGAACATTAGGATTTGTATTCCTATTTACTATAGGAGGATTAACAGGAATCATTTTATCAAATTCATCAATTGATATTATTTTACATGATACTTAT
		</sequence>
		<sequence>
			<taxon idref="TTTo_Agl.sp_119"/>
			CTTAATATTAGGAGCCCCTGATATAGCATTTCCACGATTAAATAACATAAGATTTTGATTTTTACCACCATCAATTACCTTACTTTTATCAAGAAGAATAGTTAATTCAGGTTCAGGGACCGGATGAACAGTATATCCTCCATTATCTAATAGAATCTCACACGCAGGAGCTTCTGTAGATATAACAATTTTTTCTCTTCATTTAGCTGGAATTTCTTCTATCCTAGGAGCCATTAATTTTATCTCAACAATAATTAATATACAAGTAAAAGGAATAAAATTTGAACGTATACCTTTATTCATTTGAGCTGTATCACTAACAGCATTATTACTACTATTATCTCTTCCTGTATTAGCAGGAGCTATTACTATATTATTAACAGACCGAAACCTTAATACATCATTTTTTGATCCATCAGGTGGGGGAGATCCTATTCTTTATCAACATTTATTTTGATTCTTTGGACACCCAGAAGTTTATATTTTAATTATTCCTGCTTTTGGAATAATCTCCCATATCATTTCTCAAGAATCAGGAAAAAAAGAAACTTTTGGAACATTAGGAATAATTTACGCCATAATAACTATTGGATTATTAGGATTTGTAGTTTGAGCTCATCACATATTTACAGTAGGAATAGATGTAGATACTCGAGCATATTTTACTGCAGCTACTATAATTATTGCTATTCCTACAGGAATTAAAATTTTTAGATGATTAGCAACTTTATATGGTTCACAATTAATTTTTAATCCTTCTATATTATGAACTCTAGGATTTGTTTTTCTTTTCACATTAGGAGGTTTAACAGGAATTATTTTATCTAATTCATCTATTGATATTATTCTACATGATACATAT
		</sequence>
		<sequence>
			<taxon idref="TTTo_Agl.discolor_53"/>
			TTTAATATTAGGGGCCCCTGATATAGCATTTCCACGATTAAATAATATAAGATTTTGATTTTTACCCCCATCAATTACATTACTCTTATCGAGAAGAATAATTAATTCAGGATCAGGAACCGGCTGAACAGTATATCCACCATTATCTAATAGAATTTCACATGCAGGAGCCTCTGTAGATATAACAATTTTTTCTCTTCATTTAGCTGGAATTTCTTCTATTTTAGGAGCCATTAATTTTATCACAACAATAATTAATATACAACTAAAAGGAATAAAATTTGAACGGATACCTTTATTCATTTGAGCTGTATCATTAACAGCCTTATTACTGCTTTTATCTCTTCCTGTATTAGCAGGAGCTATCACTATATTATTAACAGACCGAAACCTTAATACATCATTTTTTGACCCTTCAGGAGGAGGAGATCCTATTCTTTATCAACATTTATTTTGATTCTTTGGACATCCAGAAGTTTATATTTTAATTATCCCCGCTTTTGGAGTAGTATCTCACATTATTTCTCAAGAATCAGGAAAAAAAGAAACTTTTGGAGTATTAGGTATAATTTATGCTATAATAACTATTGGGTTACTAGGATTTGTAGTTTGAGCTCACCATATATTTACAGTAGGAATAGATGTTGATACTCGAGCATATTTTACTGCAGCTACAATAATTATTGCTATTCCTACAGGAATTAAAATTTTTAGATGATTAGCAACTTTATACGGGTCACAATTAATCTTTAACCCATCTATTTTATGAACTCTAGGATTTGTTTTTCTTTTTACATTAGGAGGTTTAACAGGAATTATTTTATCTAATTCATCCATTGATATTATTCTACATGATACATAT
		</sequence>
		<sequence>
			<taxon idref="TTTo_Top.tarsata_122"/>
			ATTAATATTAGGAGCTCCTGATATAGCATTTCCTCGATTAAATAATATAAGATTTTGATTTTTACCACCCTCAATAACATTATTACTATTAAGAAGAATAGTAAATAGAGGATCAGGAACAGGATGGACCGTATATCCTCCTTTATCAAATAATATTTCACATGCTGGAGCTTCAGTTGATATAACAATTTTCTCTCTTCATCTTGCTGGAATCTCATCAATTTTAGGAGCTATTAATTTCATTTCAACAATAATTAATATAAAAGTAAAAGGAATAAGATTTGAACGAATACCTTTATTTATTTGAGCTGTTTCTCTAACAGCATTACTACTTTTATTATCATTACCTGTTTTAGCTGGAGCTATCACAATATTACTTACAGATCGAAACTTAAATACATCATTCTTTGACCCATCAGGAGGAGGAGATCCAATCTTATATCAACACTTATTCTGATTTTTTGGACACCCTGAAGTTTATATTTTAATTATTCCAGCATTCGGAATAATTTCACATATTATCTCACAAGAATCAGGAAAAAAAGAAACATTTGGAACATTAGGAATAATTTATGCAATAATAACTATTGGACTATTAGGATTTGTAGTATGAGCACATCATATATTCACAGTAGGAATAGATGTAGATACACGAGCTTACTTTACAGCAGCAACAATAATTATTGCTATTCCTACCGGAATTAAAATTTTTAGATGATTAGCAACTTTATACGGATCAAAATTAATTTTTAATCCCTCAATAATATGAACTTTAGGATTTGTATTTCTTTTTACAATAGGAGGATTAACAGGAATTATCTTATCTAATTCATCAATTGATATTATCCTTCATGACACATAC
		</sequence>
	</alignment>
	
	
	<!-- The sequence alignment (each sequence refers to a taxon above).         -->
	<!-- ntax=110 nchar=397                                                      -->
	<alignment id="alignment2" dataType="nucleotide">
		<sequence>
			<taxon idref="Argi_Arg.ustulata_25"/>
			TTTTTGAGGAGCTACAGTAATTACAAATTTATTTTCAGCTATCCCATATTTTGGAGAAAACTTAGTACAATGACTTTGAGGAGGATTTTCTGTTAATAATGCAACATTAACTCGATTTTTTACTTTTCATTTTATTTTACCATTTATTATTTTAGCAATATCAATAATTCACTTAATATTTCTTCATCAAACAGGATCAAGAAATCCAATAGGATTTAATGCAAATTATGATAAAATTCCATTTCATCCATTTTTCACAATTAAAGATATTTTAGGATTTTTAATTATATTAATAATATTAAATTTATTAATTATTATAAATCCTAATATATTAGGAGACCCAGATAATTTTATTCCAGCCAATCCAATAAATACCCCACCCCATATTAAACCTGAA
		</sequence>
		<sequence>
			<taxon idref="Dipr_Gil.hercyniae_128"/>
			ATTTTGAGGAGCTACTGTTATTACAAATTTACTTTCAGCTGTACCTTATTTAGGAGAATTTACTGTTCAATGATTATGAGGAGGATTTTCCATTAATAATGCTACATTAACACGATTTTTTACTATTCATTTTATTTTACCATTTATTATTATAATAATAGTAATTATTCATTTAATATTTCTTCACCAAACAGGATCAAATAATCCTTTAGGAACAAACAGAAATATAGATAAAGTTCCTTTCCAACCGTATTTTATATTAAAAGATATAATTGGATTTATTATTTTATATATAATATTTACTTATATTATTTTAATAAACCCAAATATACTAGGAGACCC?GACAATTTTATTCCAGCAAATCCtaataGAACCCCACCTCATATTAAACCA???
		</sequence>
		<sequence>
			<taxon idref="Dipr_Neo.sertifer_129"/>
			?????????????????????????????????CTCAGCAATCCCATATTTAGGAGAATTTTTAGTTCAATGATTATGAGGGGGATTTTCTATTAATAATGCTACATTAACACGATTTTTTACTCTTCATTTCATTATCCCCTTTATTATTATAATAATAGCAGTTATTCATTTAATATTTCTTCATCATACAGGATCAAGAAACCCTTTAGGAACAAATAGTGACATTGATAAAATTCCTTTTCAACCATATTTTTTACTAAAAGATATTATAGGATTTATTTTTATATACTTTATTTTAATTTATATTATTTTAATAAACCCCAATATATTAGGAGATCCTGATAATTTTACCCCTGCTAATCCTATAATCACTCCCGCTCATATTAAACCCGAG
		</sequence>
		<sequence>
			<taxon idref="Perg_Gil.tuxius_232"/>
			ATTTTGAGGGGCTACTGTTATTACAAATTTACTATCTGCAATTCCTTATTTGGGGGAATTTTTAGTAAAATGATTATGAGGGGGATTTTCAGTGAATAATGCTACTCTAACTCGATTTTCAGCAATTCATTTCTTATTACCATTTATTaTTCTAGCTTTATCAACTATTCACTTATTTTTTTTACATCTAACAGGATCTAGTAACCCCTTAGGAACAAATAGAAATTTAtATAAAGTACCCTTTCATCCATTTTTCTCAATCAAAGATATTTTAGGATTTTTAATTACATTAATAATACTAATtCTATTAATTCTAATTAGACCTaatTATATAGGTGATCCTGATAATTTTATTCCAGCTAATCCAATAAATACCCCACCTCaTATTAARCCAGAA
		</sequence>
		<sequence>
			<taxon idref="TAEm_Am.carpini_152"/>
			TTTTTGAGGGGCAACAGTTATTACTAATTTATTATCAGCAATCCCCTATCTTGGAGAAATAATAGTTCAATGATTATGGGGGGGATTTTCTGTTGATAATGCAACATTAACACGATTTTTTACATTCCATTTTCTTATCCCATTTATTATTTCAGCTATGGTAATAATTCATCTATTATTTCTTCATCAAACAGGATCTAGAAACCCTTTAGGAACAAATAGAAATTTAGATAAAATTCCTTTTCATCCTTATTTTTCTTTTAAGGATATTATTGGATTTATTATTATAGTAATTTCATTAATTATATTAATTTTAATTAACCCTAATTTATTAGGAGATCCAGATAATTTTATTCCTGCTAATTCAATAGTTACCCCAATTCATATTAAACCTGA?
		</sequence>
		<sequence>
			<taxon idref="TAAl_All.rufocinctus_225"/>
			TTTTTGAGGAGCAACAGTAATTACTAATTTGTTATCAGCAATTCCTTATTTAGGAACATGTTTAGTTCAATGATTATGAGGAGGTTTTTCTGTAGATAATGCAACTTTAACTCGATTCTTTTCATTTCATTTTATTATCCCATTTATCATTATAGCAATAACTATAATTCATTTAGTTTTTCTTCATAGAACAGGATCAAGAAATCCCCTAGGAACAAATAGAAATTTAGATAAAATCCCATTCCATCCTTACTTTACCTTTAAAGACATTATTGGTTTTATTATTTTATTAATCGTATTAATTTTACTTGTTTTAATTTCACCTAATTTATTAGGAGACCCAGATAATTTTATTCCTGCGAATTCTTTAGTTACACCTCCCCATATTAAACCAG??
		</sequence>
		<sequence>
			<taxon idref="TAAl_All.viennensis_158"/>
			TTTTTGAGGAGCAACAGTTATTACAAATTTATTGTCAGCAATTCCTTATTTAGGAGAATCATTAGTACAATGATTATGAGGAGGATTTTCTGTTGATAATGCAACTCTTACACGATTTTTCTCATTTCACTTTATTATTCCATTTATTATTTCAGCTATAGTAATAATTCACTTATTTTTTTTACATGAAACTGGGTCAAATAATCCATTAGGTGTAAATAGTAatcTTGACAAAATTCCATTTCACCCATATTTTACATTTAAAGATATTATTGGATTTATTATAATAATTATTTTATTAACTTTACTAGTTTTAATTGCACCTAATTTTCTTGGAGACCCTGATAATTTTATCCCAGCTAACTC?aTAGTCACCCCCCCACAtATTAAACCAGAA
		</sequence>
		<sequence>
			<taxon idref="TAAl_All.calceatus_63"/>
			CTTTTGAGGAGCAACAGTAATTACTAATTTATTATCAGCAATTCCTTATTTAGGAACATTTTTAGTTCAATGATTATGAGGAGGTTTTTCTGTAGATAATGCAACTTTAACTCGATTCTTCTCATTTCATTTTATTATCCCATTTATCATTATAGCAATAACTATAATTCATTTAATTTTTCTTCATAGAACAGGATCAAGAAATCCGCTAGGAACAAATAGAAACTTAGATAAAATTCCATTCCATCCTTACTTCACCTTTAAAGACATTATTGGTTTTATTATTTTATTAATTATATTAACCCTTCTTGTATTAATTTCACCTAATCTATTAGGAGATCCAGATAATTTTATTCCTGCAAATTCTT???TTACACCTCCTCATATTAAACCAGAA
		</sequence>
		<sequence>
			<taxon idref="TAAt_Ath.cordata_65"/>
			TTTTTGAGGGGCAACAGTTATTACAAATTTAATATCAGCCATCCCTTATTTAGGGTTAAATTTAGTTCAATGAATTTGAGGAGGATTCTCTGTTGATAATGCAACCCTAACCCGGTTTTTTTCGTTTCATTTTATTACACCTTTTATTATTTTAGCGTTAACAATAATCCACCTATTCTTTTTACACCAAACAGGGTCAAGAAACCCTTTAGGAACAAACAGAAATTTAGATAAAATTCCCTTCCACCCTTATTTTACATTCAAAGATACAATAGGATTTTTAATTATATTATTTTCACTAATAACATTAAATTTAATTAGACCAAATTTTTTAGGAGACCCAGATAATTTTATCCCAGCTAACCCAATAATTACTCCCCCCCATATTAAGCCTGAA
		</sequence>
		<sequence>
			<taxon idref="TAAt_Ath.liberta_66"/>
			TTTTTGAGGAGCAACAGTAATTACAAATTTAATATCCGCAATTCCTTACCTAGGAATAAATTTAGTTCAATGATTATGAGGAGGATTTTCAGTAGATAATGCTACATTAACACGATTTTTTTCTTTTCATTTTTATTTCACCTTTATTATTTTAGCTATAGTAATTTTACATTTATTTTATTTACACCAAACAGGATCAAGAAACCCTCTAGGAACAAATAGAAATTTAGATAAAATTCCTTTCCATCCTTATTTTACATTTAAAGATACAATAGGATTTATAATTATATTATTTTTTTTTATAATATTAAATTTAACAAATCCAAACTTTCTAGGAGACCCTGATAATTTTATTCCTGCAAATCCTATAATTACACCACCTCATATTAAACCTGAA
		</sequence>
		<sequence>
			<taxon idref="TAAt_Ath.rosae_39"/>
			TTTTTGAGGAGCTACAGTAATTACAAATTTAATATCAGCTATCCCTTACCTAGGTACAAATTTAGTTCAATGATTATGAGGAGGATTTTCTGTAAATAATGCTACATTAACACGATTCTTTTCATTTCATTTTATAACTCCATTTATTATTTTAGCAATAGTTATTATTCACTTATTTTATTTACATCAAACAGGATCAAGAAACCCTTTAGGAACAAACAGAAATTTAGATAAAATTCCATTTCATCCTTATTTTTCATTTAAAGATATTATAGGATTTATAATTGTATTATTTTTTTTTTTATTATTAAACTTAATAAACCCTTATATATTAAGTGATCCTGATAATTTTATTCCTGCAAACTCAATAGTAACTCCACCTCACATTAAACCTGAA
		</sequence>
		<sequence>
			<taxon idref="TAAt_Ath.scutellariae_40"/>
			ATTCTGAGGGGCTACAGGTATTACTAATTTAATCTCAACAATTCCTTATATAGGTCAAATAATTGTTGAATGAATTTGAGGGGGATTTTCTATTAATAACCCCACATTAAATCGATTTTTTACTTTCCATTTTATTACTCCTTTTATTATTTTACTATTAATAATAATTCATTTATTATTTATTCATGAAACTGGCTCTAATAATCCCCTAGGAATTAATAGAAATTTAAATAAAATTCCCTTTCACCCTTATTTTACTTTGAAAGATATTTATGGTTTTATTATATTAATTTATTTATTAATAAATATTAATTTTTTAAATCCTTTCATTTTAAGAGATCCAGAAAATTTTATACCGGCAAACCATATAATTACCCCCCCTCATATTCAACCTGAA
		</sequence>
		<sequence>
			<taxon idref="TAEm_Emp.immersa_135"/>
			???????????????????????????????????????????????????????????????AGTTCAATGATTATGAGGAGGATTTTCTGTTGACAATGCAACTTTAACTCGATTTTTTACATTTCATTTTATTATTCCATTTATAATTTCAGCAATAACTATTATTCATTTAATATTCCTTCACCAAACAGGATCTAGAAATCCTTTAGGAACAAATAGAAATCTAGATAAAATCCCATTTCACCCATACTTTACTTTTAAAGATATTGTAGGATTTAATATATTATTATTAATATTAATCTTATTAGTATTAATCGCACCAAACCTTTTAGGAGACCCTGATAATTTTATTCCAGCAAATCCTCTTGGTACCCCCCCCCATATTAAACCTGAA
		</sequence>
		<sequence>
			<taxon idref="TAEm_Eop.beaumonti_67"/>
			?????????????????????????????????????????????????????????????????????????????????????????????????????????????????????????????????????????????????????????????????????????????????????????????????????????????????????????????????????????????????????????????????????????????????????????????????????????????????????????????????????????????????????????????????????????????????????????????????????????????
		</sequence>
		<sequence>
			<taxon idref="TAEr_Eri.ovata_32"/>
			?????????????????????????AATTTACTATCCGCTATTCCTTATATTGGTTCAATAATAGTTCAATGGTTATGGGGAGGATTTTCTGTTGATAATGCTACATTAACACGATTTTTAACTCTCCATTTTATTATCCCATTTATTATTTTAGCTTTAGCAGTTATTCATCTACTTTTTCTTCATATAACTGGATCAAATAATCCATTAGGAACTAATAGAAATTTAGATAAAATTTCATTCCATCCTTATTTTACTTATAAAGATATTATAGGATTCTTAATTATAATTATAATATTGAATTTATTAGTTTTAATTTCACCTAATAAATTAGGAGACCCTGATAATTTTATTCCCACTAATTCACTTATTACACCACCCCATATTAAACCAGAA
		</sequence>
		<sequence>
			<taxon idref="TAEr_Eri.umbratica_70"/>
			aTTTTGAGGTGCTACTGtAATTACTAATTTATTATCAGCTATTCCATATATTGGACCAATAATAGTACAATGATTGTGAGGGGGATTCTCTGTTGATAATGCTACATTAACACGATTCTTTACTATTCATTTTATTATTCCTTTTATTATTGCAGCTTTAACAATAATTCATTGAATATTTCTTCATATAACAGGTTcAAACAACCCATTAGGGGTAAATAGAAATTTAGATAAAATTTCATTTCACCCTTACTTTACTTATAAAGATATTGTAGGATTtTTAATTATAATTATATTTTTAACCTTATTAGTtTTAATtTCTCCTAATAAATTAGGAGATCCTGATAACTTTATTCCTGCAAATTCTCTTGTTACTCCTCCCCATATTAAACCAGAA
		</sequence>
		<sequence>
			<taxon idref="TBBl_Cla.sp_75"/>
			ATTTTGAGGGGCAACAGTAATTACTAACCTTTTATCAGCAGTTCCTTATTTAGGAACATTTTTAGTACAATGATTATGAGGAGGATTTTCAGTTGATAATGCTACATTAACCCGATTCTTTACATTTCACTTCATTATTCCATTTATAATTATAGCTTTAACTATTATTCATTTAATATTTCTTCATCAAACAGGATCAAGAAATCCATTAGGGATTAATAGAAATATTGATAAAATTCCTTTTCACCCTTATTTTACTTTTAAAGATATTATCGGATTTATTATTATAATAATTATATTAATTTTATTAATTTTAATTTCTCCTAATTTATTAGGAGATCCTGATAATTTTATTCCAGCTAATCCTTTAATTACTCCTCCTCATATTAAACCTGAA
		</sequence>
		<sequence>
			<taxon idref="TBBl_Mon.sp_76"/>
			TTTTTGAGGAGCAACAGTAATTACTAATTTATTATCAGCAATTCCTTATTTAGGAAGATTCCTAGTACAATGATTATGAGGAGGGTTTTCAGTAGATAATGCTACATTAACTCGATTTTTTACATTTCATTTTATTATTCCATTTATTATTTTAGCTTTAACAATAATTCATTTAATATTTCTCCATCAAACAGGATCAAGAAATCCTTTGGGAGTTAATAGAAATATTGATAAAATTCCTTTTCACCCCTATTTTACTTTCAAGGATATTATTGGATTTATAATTATAATAATTATATTAATTTTATTAATTATAATTTCTCCAAATTTCTTAGGAGATCCTGACAATTTTATTCCTGCAAATCCATTAATTACACCACCTCATATTAAACCTGAA
		</sequence>
		<sequence>
			<taxon idref="TBBl_Cla.alternipes_73"/>
			ATTTTGAGGGGCAACAGTAATTACTAACCTTTTATCAGCAGTTCCTTATTTAGGAACATTTTTAGTACAATGATTATGAGGAGGATTTTCAGTTGATAATGCTACATTAACCCGATTCTTTACATTTCACTTCATTATTCCATTTATAATTATAGCTTTAACTATTATTCATTTAATATTTCTTCATCAAACAGGATCAAGAAATCCATTAGGGATTAATAGAAATATTGATAAAATTCCTTTTCACCCTTATTTTACTTTTAAAGATATTATCGGATTTATTATTATAATAATTATATTAATTTTATTAA???TAATTTCTCCTAATTTATTAGGAGATCCTGATAATTTTATTCCAGCTAATCCTTGAGTTACTCCTCCTCATATTAAACCTGAA
		</sequence>
		<sequence>
			<taxon idref="TBBl_Cld.elongatula_41"/>
			ATTTTGAGGAGCAACTGTAATTACAAACTTATTATCAGCAATCCCATATTTAGGTACATTTTTAGTTCAATGATTATGAGGAGGATTTTCAGTAGATAATGCAACTCTTACACGATTTTTTACTTTTCATTTTATTATCCCATTTATTATTTTAGCCATAACTATAATTCATTTAATATTTTTACACCAAACAGGTTCAAGAAATCCTTTAGGAACAATAAAAAATTTAGATAAAATTCCTTTCCATCCTTATTTTTCATTTAAAGATATTATTGGTTTTATTATTATATTAATTTTATTAATTTTATTAATTTTAATTTCACCTAATATATTAGGAGATCCTGATAATTTTATTCCTGCAAATCCATTAATTACTCCTCCTCATATTAAACCAGAA
		</sequence>
		<sequence>
			<taxon idref="TBWa_Wal.carbonaria_250"/>
			CTTTTGAGGGGCAACAGTTATTACAAATTTATTATCAGCAATCCCCTATTTAGGAAATTTTTTAGTTCAATGATTATGGGGAGGGTTTTCAGTTAATAACGCTACTTTAACACGATTTTTTTCTTTCCATTTTATTATTCCTTTTATTATTTTAGCTATAGTAATGATTCACTTAATTTTTCTTCATGAAACAGGATCAAATAATCCATTAGGAACAAATAGAAACTTAGATAAAATCCCCTTTCATCCTTATTTTTCATTCAAAGACATTATTGGATTTATTTTAATAATAATTTTACTAATCCTATTGATTTTAATTTCTCCAAATTTTCTAGGAGACCCTGATAATTTTATCCCAGCAAATCCACT?GTTACCCCTCCTCATATTAAACCAGAA
		</sequence>
		<sequence>
			<taxon idref="TBBl_Eup.parca_249"/>
			ATTTTGAGGAGCAACAGTAATTACAAATCTGCTATCAGCAATTCCATATTTAGGAATATTTTTAGTACAATGATTATGAGGAGGATTCTCAGTTGATAACGCAACATTAACACGATTTTTTACTTTTCATTTTATTATTCCATTTATTATTTTAACAATAGTAATTATTCATTTAATATTTTTACATCAAACAGGATCAAGAAACCCTTTAGGAACAAATAGAAATTTAGATAAAATTCCATTTAATCCATATTTTTCATGAAAAGATATTATTGGATTTATAATTATAATAATTATATTAATTTTATTAATGTTAATTGCACCTAATTTACTAGGAGACCCTGATAATTTTATTATAGCAAATTCTTTAATCACACCACCTCATATTAAACCTGAA
		</sequence>
		<sequence>
			<taxon idref="TBBl_Mon.plana_134"/>
			?????????????????????????????????????????????TTACTTAGGAACATCTTTAGTTCAATGATTATGAGGAGGATTTTCAGTTGATAACGCAACTTTAACACGATTCTTTACATTTCATTTTATTATTCCATTTATTATTTTAGCAATAACTATTATTCATTTAACATTTTTACATCAAACTGGATCAAGAAATCCATTAGGTGTAAAAAGAGATCTAGATAAAATTCCCTTTCACCCTTATTTTAGATTCAAGGATATTATTGGATTTATTATAATAATAAATTTATTAATTTTATTAATTTTAATTTCACCTAATATACTAGGAGATCCTGATAATTTTATCCCTGCAAATCCTTTAATTACACCCCCACACATTAAACCAGAA
		</sequence>
		<sequence>
			<taxon idref="TBBl_Par.pruni_147"/>
			ATTTTGAGGAGCTACTGTTATTACAAATCTATTATCAGCAATCCCTTATTTAGGAACTTCTTTAGTTCAATGATTATGAGGAGGATTTTCTGTTGATAATGCAACATTAACACGATTTTTCACCTTTCATTTCATTATTCCATTTATAATTCTAGCTATAACTATTATTCATTTAACATTTTTACATCAAACAGGTTCAAGAAACCCTTTAGGAACAAATAGAAATATTGATAAAATTCCATTTCATCCTTACTTTTCATTTAAAGATATTATTGGATTTATTATTATAATAATTTTATTAATTATATTAATtaCAGTATCTCCTAATTTATTAGGAGACCCTGATAATTTTATTCCAGCAAACCCTTTAGTTACCCCGCCCCATATTAAACCCGAT
		</sequence>
		<sequence>
			<taxon idref="TAEm_Har.lepidus_246"/>
			ATTTTGAGGAGCAACAGTTATTACAAATTTATTATCCGCAATTCCTTACTTAGGAACATTTTTAGTTCAATGATTATGAGGAGGATTTTCAGTTGATAATGCAACATTAACACGATTTTTTACTTTTCATTTTATTGTACCTTTTGTAATTTTAGCAATAACAATTATCCATTTATTATTTTTACATCAAACAGGTTCAAGAAACCCTCTAGGAGTAAAAAGTGATTTAGATAAAATTTCATTTCATCCTTATTTTACTTTTAAAGATATTGTTGGATTTATTATTATAATAAATCTATTGATTATATTAATTTTAATCTCACCTAATTTTCTGGGAGATCCTGATAATTTTATTCCAGCTAATCCTTTAGTTACTCCTCCTCATATTAAACCAGAA
		</sequence>
		<sequence>
			<taxon idref="TBLy_Hop.xylostei_20"/>
			ATTTTGAGGGGCCACAGTAATTACTAACTTATTATCCGCAGTCCCATACTTAGGAAAATTTTTAGTTCAGTGGCTATGAGGAGGGTTTTCAATTGATAACGCAACTTTAACACGATTTTTCACATTCCACTTCTTAATCCCATTCATTATTCTAGCCTTAACTTTAATCCATTTAATATTTCTCCATAGCACAGGATCTAGCAATCCTTTAGGAACAAATAGAAATTTAGATAAAATCCCCTTTCATCCTTACTTTTCATTAAAGGATATTATTGGACTAATTATAATACTAATAATTTTAATCATTTTAACAATAATTTCTCCTAATTTATTAGGAGACCCAGATAATTTTACCCCTGCCAACCCTCTAGTAACCCCTCCTCATATTAAACCTGAA
		</sequence>
		<sequence>
			<taxon idref="TBPh_Eur.amauros_139"/>
			TTTCTGAGGAGCAACAGTTATTACTAATTTATTATCAGCAATTCCATATATAGGTACATCTCTAGTTCAATGATTATGAGGAGGATTTTCAGTTGATAATTCAACATTAACTCGATTTTTTACGTTaCATTTTTTAATTCCTTTTATTATTTTAATATTAACAATTATTCATTTAATGTTTCTTCATAATACAGGATCAAGAAACCCTTTAGGAACAAATAGAAATTTAGATAAAATCTCATTTCATCCATATTTTACTTTTAAAGATATCATCGGATTTATTATTATAATAATAATAATAATTTTACTTGTATTAATTTCACCTAATTTTTTAGGAGATCCTGATAATTTTATTCCTGCTAATCCTTTAATTACACCCCCTCATATTAAACCTGAA
		</sequence>
		<sequence>
			<taxon idref="TBPh_Eur.ventralis_78"/>
			ATTTTGAGGGGCAACAGCAATTACTAACTTACTTTCTGCAATCCCATATTTAGGAACATTTTTAGTTCAATGATTATGAGGAGGATTCTCAGTTGATAATGCAACATTAACACGATTTTTTACTTTTCATTTCTTAATCCCATTTATTATTTTAATAATAGTAATTATTCATTTAATATTTCTTCATGATACCGATTCAAGAAACCCTATAGGAACAAATAGAAATTTAGATAAAATTCCTTTTCATCCATATTTCACTTTCAAGGATATTATTGGATTTATTATTATATTAATAATATTAATTATATTAATTTTGATTGCCCCTAATTTTTTAGGAGATCCAGATAATTTTATTCCTGCTAATCCTTTAGTAACTCCACCCCATATTAAACCGGAA
		</sequence>
		<sequence>
			<taxon idref="TBPh_Eut.ephippium_79"/>
			ATTTTGAGGAGCTACAGTTATTACAAATTTACTTTCAGCAATCCCTTATTTAGGAATATCTTTAGTTCAATGATTATGAGGAGGATTTTCTGTTAATAATGCTACATTAAATCGATTTTTTTCATTTCATTTTTTTATTCCTTTTATTATTCTAGCTCTTACACTAATTCATTTAATATTTCTTCATAATACAGGATCGAGTAATCCTTTAGGAACAAATAGAAATATTGATAAAATTTCATTCCACCCCTATTTTACTTTTAAAGATATTATTGGATTTATTATCATATTATTATTATTAATTTTATTAATTCTAATTGAACCTAATATTCTTGGAGATCCTGATAATTTCATTCCTGCTAATCCCTTAATTACCCCCCCACATATTAAACCAGAA
		</sequence>
		<sequence>
			<taxon idref="TBPh_Eut.luteiventris_80"/>
			ATTTTGAGGGGCTACTGTAATTACTAATCTTCTTTCAGCAATTCCATATTTAGGGTCATTTTTAGTACAATGACTTTGAGGTGGATTCTCAATCAATAATGCTACATTAACTCGATTCTTTACATTCCATTTTATAATTCCATTTATTATTACAGCTTTAACAATAATACACTTAATATTCCTTCATAATACAGGATCAAATAATCCTTTAGGAACAAATAGAGATTTAGATAAAATTCCTTTTCACCCTTATTTCACTTTTAAAGATATTATTGGATTTTTAATTCTACTAATTTTATTAATTTTATTAATTTTAATTAACCCTTATTATCTTGGTGATCCTGATAATTTTATTCCAGCCAATCCAATGATTACCCCACCTCATATTAAACCAGAA
		</sequence>
		<sequence>
			<taxon idref="TBPh_Mon.alpicola_81"/>
			?????????????????????????????????????????????????????????????????????????????????????????????????????????????????????????????????????????????????????????????????????????????????????????????????????????????????????????????????????????????????????????????????????????????????????????????????????????????????????????????????????????????????????????????????????????????????????????????????????????????
		</sequence>
		<sequence>
			<taxon idref="TBPh_Mon.speciesA_82"/>
			TTTTTGAGGGGCAACAGTTATTACTAATTTACTATCAGCAATCCCATATTTAGGAATATTTTTAGTACAATGATTATGAGGAGGATTTTCAGTTGATAATGCAACATTAACACGATTTTTCACATTTCATTTTCTAATTCCATTTATTATTTTAGCTTTAACAGTTATTCACTTAATATTTTTACATAATACAGGGTCAAATAATCCTTTAGGAACAAATAGAAACTTAGATAAAATCTCATTTCACCCATATTTTACATTTAAAGATATTATTGGATTTATTATAATAATATTTATATTAATTTTATTAATATTAATTGCACCAAATTTACTTGGAGATCCCGATAATTTTATCCCAGCTAATCCTTTAGTAACTCCTCCTCATATTAAACCAGAA
		</sequence>
		<sequence>
			<taxon idref="TBPh_Mon.sp1_83"/>
			TTTTTGAGGAGCAACAGTTATTACAAATTTATTATCAGCAATTCCTTATTTAGGAATATTTTTAGTACAATGATTATGAGGGGGATTTTCAATTGATAACGCAACATTAACACGATTTTTTACATTTCATTTTTTAATCCCATTTATTATCTTAGCTCTAACAATTATTCATTTAATATTCTTACATAATACAGGATCAAATAATCCTTTAGGAACAAATAGAAATTTAGACAAAATTTCATTTCACCCATATTTTACATTCAAAGATATTATTGGATTTATTATTATAATATTTATATTAATTTTATTAATATTAGTAGCACCAAATTTTCTTGGAGACCCAGATAATTTTATCCCAGCTAATCCTTTAGTAACACCCCCTCATATTAAACCAGAA
		</sequence>
		<sequence>
			<taxon idref="TBPh_Mon.speciesB_84"/>
			TTTTTGAGGAGCAACAGTTATTACTAATTTACTATCAGCAATTCCATATTTAGGAATATTTTTAGTACAATGATTATGGGGAGGATTTTCAGTTGATAATGCAACATTAACACGATTTTTCACATTTCACTTTCTAATCCCATTTATTATTTTAGCTTTAACAATTATTCACTTAATATTTTTACATAATACAGGATCAAATAATCCTTTAGGAACAAATAGAAACTTAGATAAAATCTCATTCCACCCATATTTTACATTTAAAGATATTATTGGATTTATTATAATAATATTTATATTAATTTTATTAACATTAATTGCACCAAATTTACTTGGAGATCCAGATAATTTTATCCCAGCTAATCCTTTAGTAACTCCCCCTCATATTAAACCAGAA
		</sequence>
		<sequence>
			<taxon idref="TBPh_Mon.monticola_85"/>
			TTTTTGAGGAGCAACAGTAATTACAAATTTATTATCAGCAATTCCATATTTAGGAACATTTTTAGTACAATGATTATGAGGTGGATTTTCAGTAGATAATGCAACATTAACACGATTCTTTACTTTTCATTTTTTAATTCCATTTATTATTCTAGCATTAACAATTATTCATTTAATATTCCTTCATAATACAGGATCAAATAATCCATTAGGAACAAATAGAAATTTAGATAAAATCTCATTTCATCCATATTTTACATTTAAAGATATTATAGGATTTATTATTATATTAATAATATTAATTTTATTAATATTAATTGCACCAAATTTATTAGGAGATCCAGATAATTTCATTCCAGCTAATCCTTTAGTTACTCCACCTCATATTAAACCAGAA
		</sequence>
		<sequence>
			<taxon idref="TBPh_Mon.sp2_42"/>
			TTTTTGAGGAGCAACAGTAATTACAAATCTATTATCAGCAATTCCTTATTTAGGAACATTTTTAGTACAATGATTATGGGGGGGATTTTCAGTTGATAACGCTACATTAACACGATTTTTTACTTTTCATTTTTTAATTCCATTTATTATTTTAGCATTAACAATTATTCATTTAATATTCCTTCATAATACAGGATCTAATAATCCTTTAGGAGTAAATAGAAACCTAGATAAAATCTCATTTCACCCATATTTTACATTTAAAGATATTGTAGGATTTATTATTATATTAGTTATACTAATTTTACTAATATTAATTGCACCTAATTTACTAGGAGATCCAGATAATTTTATTCCAGCTAATCCTTTAGTTACCCCACCTCATATTAAACCAGAA
		</sequence>
		<sequence>
			<taxon idref="TBPh_Mon.sp3_88"/>
			TTTTTGAGGAGCAACAGTAATTACAAATTTATTATCAGCAATTCCTTATTTAGGAACATTTTTAGTACAATGATTATGGGGGGGATTTTCAGTTGATAACGCTACATTAACACGATTTTTTACTTTTCATTTTTTAATTCCATTTATTATTTTAGCATTAACAATTATTCATTTAATATTCCTTCATAATACAGGATCTAATAATCCTTTAGGAGTAAATAGAAACCTAGATAAAATCTCATTTCACCCATATTTTACATTTAAAGATATTGTAGGATTTATTATTATATTAGTTATACTAATTTTACTAATATTAATTGCACCTAATTTACTAGGAGATCCAGATAATTTTATTCCAGCTAATCCTTTAGTTACCTCACCTCATATTAAACCAGAA
		</sequence>
		<sequence>
			<taxon idref="TBPh_Mon.sp4_86"/>
			TTTTTGAGGAGCAACAGTAATTACAAATTTATTATCAGCAATTCCTTATTTAGGAACATTTTTAGTACAATGATTATGGGGGGGATTTTCAGTTGATAACGCTACATTAACACGATTTTTTACTTTTCATTTTTTAATTCCATTTATTATTTTAGCATTAACAATTATTCATTTAATATTCCTTCATAATACAGGATCTAATAATCCTTTAGGAATAAATAGAAACCTAGATAAAATCTCATTTCACCCATATTTTACATTTAAAGATATTGTAGGATTTATTATTATATTAGTTATATTAATTTTACTAATATTAATTGCACCTAATTTACTAGGAGATCCAGATAATTTTATTCCAGCTAATCCTTTAGTTACCCCACCTCATATTAAACCAGAA
		</sequence>
		<sequence>
			<taxon idref="TBPh_Mon.sp5_140"/>
			TTTTTGAGGAGCAACAGTAATTACAAATTTRTTATCAGCAATCCCTTATTTAGGGACATTTTTAGTACAATGATTGTGAGGAGGATTTTCAGTTGATAATGCTACATTAACACGATTTTTCACTTTTCATTTTTTAATTCCATTTATTATTTTAGCATTAACAATTATTCATTTAATATTCCTTCATAATACAGGATCTAATAATCCTTTAGGAACAAATAGAAATCTAGATAAAATCTCATTTCATCCATATTTTACATTTAAAGATATTGTAGGATTTATTATTATATTAATWTTATTAATTTTACTAAT?TTAATTGCACCTAATTTACTAGGAGATCCAGATAATTTTATTCCAGCTAATCCTTTAGTTACTCCTCCCCATATTAAACCAGAG
		</sequence>
		<sequence>
			<taxon idref="TBPh_Mon.spinolae_P2722"/>
			ATTTTGAGGAGCAACAGTAATTACAAATTTACTTTCAGCAATTCCATATTTAGGAACATTTTTGGTACAATGATTATGAGGAGGATTCTCTGTTGATAACGCCACACTTACACGATTTTTTACATTTCACTTCTTAATCCCATTTATTATCTTAGCTTTAACTATTATTCATTTAATATTTCTTCATAATACAGGATCAAGAAACCCTCTAGGAACAAACAGAAATTTAGATAAAATTTCATTTCACCCTTACTTTACTTTTAAAGATTTAATTGGATTTATTATATTAATTATTTTAATAACTATACTTGTCCTAATTTCACCAAATTTACTGGGAGACCCGGATAATTTTACCCCAGCAAACCCTTTAATTACTCCCCCCCATATTAAACCCGAA
		</sequence>
		<sequence>
			<taxon idref="TBPh_Par.rudis_248"/>
			ATTTTGAGGAGCTACAGTAATTACAAATTTRTTATCAGCAATTCCATATATAGGAATATATTTAGTTCAATGATTATGAGGAGGATTTTCAGTTGATAATGCTACTTTAAATCGATTTTTTACTTTTCATTTTATAATACCTTTTATAATTATAGCAATAACATTAATTCATTTAGCATTTCTTCATCAAACAGGATCAAGAAATCCCTTAGGTACAAATAGAAATTTAGATAAAATTCCTTTTCATCCTTATTTTACTTTTAAAGATATTATTGGATTTATTATTATATTATTAATATTAATAATATTAATTATAATGTCTCCTAATTTTTTAGGAGACCCAGATAATTTTATACATGCAAATCCATTAATTACACCACCACATATTAAACCAGAA
		</sequence>
		<sequence>
			<taxon idref="TBPh_Phy.aterrima_43"/>
			TTTTTGAGGGgCTAcTGTAAGTACAAATTTAATTTCAACAAGTCCTTATATAGGATTAATAATCGTTGAATGAATTTGAGGAGGATTTTCAGTAAATAACgCtACATTAA?TCGcTTtTTcACATTTCATTTTATCACTCCATTTATTATTTTAATAATAGTAATAATTCATTTATTATTTATTCATGAAACAGGGTCTAATA????ATTAGGAATTAATAGTAATATAAATAAAATCCCATTTCACTTATATTTTTCATTAAAAGATATTTATGGATTTATTATAATAATATATTTATTAATAAATTTAAATTTTATAATACCATTTATTTTAGGAGACCCAGAAAATTTTATATTAGCAAATCCTATAATTACCCCAATTCATATCAAATAtAAA
		</sequence>
		<sequence>
			<taxon idref="TBPh_Phy.fumipennis_247"/>
			ATTCTGAGGTGCTACTGTAATTACTAATTTGTTATCAGCTATTCCTTATCTAGGTAGTTATTTAGTTCAATGATTATGAGGAGGATTTTCAGTTAATAACGCAACATTAACCCGATTTTTTACCTTTCATTTTATTTTTCCTTTTATTATTTTAGCATTAACAATTATTCACTTAATATTTCTTCATCAAACAGGATCAAATAATCCTTTAGGAACAAATAGAAATTTAGATAAAATTCCTTTTCATCCATATTTTTCTTTTAAAGATATTATTGGTTTTATTATTATATTATTAATAATTATTCTTTTAACATTAATTTCCCCTAATATACTAGGAGATCCAGATAATTTTATTCCTGCAAATTCTTTtATTACACCCCCTCATATTAAACCAGAA
		</sequence>
		<sequence>
			<taxon idref="TBPh_Rha.micans_87"/>
			ATATTGAGGTGCAACTGTAATTACAAATCTTATTTCAGCTATTCCATATTTAGGAAATTATTTAGTTCAATGATTATGAGGAGGATTTTCAATTAATAATGCTACACTTACACGATTTTTTACATTTCATTTTATTATACCATTTATTATTTTAGTATTAACAATTATTCATTTAATATTTCTTCATCAAACTGGATCTAATAACCCTATAGGAACAAATAGAAATTTAGATAAAATTTCATTTAATCCCTATTTTTATATAAAAGATATAATTGGATTTATAATTATATTAATTATATTAATTATATTAA??TTAATATCGCCTAATTTATTAGGAGATCCAGATAATTTCATTCCTGCAAATTATATATTAACACCACCACATATTAAACCAGAA
		</sequence>
		<sequence>
			<taxon idref="TBPh_Rha.aldrichi_44"/>
			ATTCTGAGGGGCAACTGTTATTACAAATCTAATATCAGCAATTCCTTATTTAGGATCTTATTTAGTACAATGATTATGGGGAGGGTTTTCAGTTGATAATGCTATATTAACCCGATTCTTTACATTTCATTTTATTACTCCTTTTATTATTATAATATTAACTATTATTCATTTAATATTTCTTCATCAAACAGGATCAAATAATCCTTTAGGAGTAAATAGAAATTTAGATAAAATTCCCTTTCATCCATATTTTTCTTTTAAAGATATTGTTGGATTTATTATTATAATATTAATACTAATTATTCTAATTTTAATTTCACCTAATATATTAGGAGATCCAGATAATTTCATCCCTGCAAATTCATTAGTAACTCCTCCTCATATTAAACCAGAA
		</sequence>
		<sequence>
			<taxon idref="TBPh_Rha.nodicornis_2"/>
			ATTTTGAGGAGCTACTGTAATTACAAATTTAATATCAGCAGTACCTTATTTAGGAAATTATTTAGTACAATGATTATGAGGAGGATTTTCAGTAGATAATGCTATATTAACTCGATTTTTCACATTTCACTTTATTATTCCTTTTATTATTTTAGCTTTATCCATTATTCATTTAATATTTCTTCATCAAACAGGATCAAATAATCCATTAGGAGTAAACAGAAATTTAGATAAAATTCCCTTTCACCCTTATTTCTTTTTTAAAGATATTATTGGATTTATTATAATAATTTTTATATTAATTATTTTAACTTTAATCTCACCTAATTTTCTTGGAGACCCAGATAATTTTATTCCTGCTAATTCTTTATTAACACCTCCTCATATTAAACCAGAA
		</sequence>
		<sequence>
			<taxon idref="TBPh_Rha.reitteri_142"/>
			ATTTTGAGGAGCCACTGTAATTACAAATCTTATATCAGCTATACCATATTTAGGAAATTATTTAGTTCAATGACTTTGAGGAGGATTCTCAATTAATAATGCAACTCTTACACGATTTTTTACATTTCATTTTATTTTACCATTTATTATTTTAGCTTTAACCATTATCCATTTAATATTTCTCCATCAAACTGGATCAAATAATCCTTTAGGAACAAATAGAAATTTAGATAAAATTTCATTCAATCCTTATTTTTTTATGAAAGATTTAATTGGATTTATTATTATATTAATTTTATTAATTTTATTAATTCTAATTTCACCTAATTTTTTAGGAGATCCTGATAATTTTACTCCTGCCAATTCTATAATAACACCCCCTCATATTAAACCAGAA
		</sequence>
		<sequence>
			<taxon idref="TBPh_Rha.bensoni_3"/>
			ATTTTGAGGTGCCACTTTAATTACAAATCTTTTATCAGCTTTACCTGACCTAGGAGATTATTTAGTTCAATGATTATGGGGTGGATTTTCAATTAATAATGCAACTTTAACACGATTTTTTACCTTTCATTTTATTTTTCCATTTATTATTATAATAATAACAATTATTCATTTAATATTTCTACATCAAACTGGATCAAATAACCCATTAGGAACAAATAGAAATTTAGATAAAATTCCATTTCATCCTTACTTTACTTTTAAAGATATAATTGGATTTATTATTATATTAATAATATTAATTATATTAATTCTAATTTCTCCAAATATATTAGGTGACCCTGATAATTTTTTCCACGCTAATCCTATAATAACACCACCTCATATTAAACCAGAA
		</sequence>
		<sequence>
			<taxon idref="TBTo_Tom.nigritus_4"/>
			ATTTTGAGGAGCTACTGTAATTACAAATTTATTATCAGCTATTCCTTATTTAGGGATGGATTTAGTTCAATGATTATGAGGAGGATTTTCTGTTGATAATGCTACTCTTACACGATTTTTCACTTTTCATTTTATTATTCCATTTATTATTACAGCATTAACAATAATTCATTTATTATTCCTTCATCAAACAGGATCAAGAAATCCTCTAGGAACAAATAGAAATTATGATAAAATTCCTTTTCATCCTTATTTTTCTTACAAAGATATTATTGGATTTATTATTATATTAATAATATTAATTTTATTAATTTTAATTTCACCTAACTATTTAGGAGATCCAGATAATTTCATTCCAGCAAATCCTCTAAATACCCCTCCTCATATTAAACCTGAA
		</sequence>
		<sequence>
			<taxon idref="TBWa_Hal.affinis_90"/>
			?????????????????????????????????????????????????????????????ATAGTTCAATGATTATGAGGAGGATTTTCAGTTAATAATGCTACCTTAACTCGTTTTTTTACATTTCATTTTATTATCCCATTTATTATTTTAGCTATAACAATTATTCATTTAATATTTCTTCACCAAACAGGTTCTAATAATCCTTTAGGAATTTCTAACAATTTAGATAAAATTCCATTTCACCCTTATTTTTCATTTAAAGACATTATAGGATTTATTATTATATTTATTTTATTAATTTTATTAATCTTAATTGCCCCTAATTTATTAGGTGATCCAGATAATTTCATTCCAGCAAACTCTTTAGTAACCCCCCCTCATATTAAACCTGAA
		</sequence>
		<sequence>
			<taxon idref="THCa_Cal.cinxia_45"/>
			ATTTTGAGGAGCTACAGTAATTACTAATTTAGTATCAGCAATCCCTTATTTAGGAAATGATTTAGTTCAATGAATTTGAGGAGGATTCTCAGTAAATAATGCAACTTTATCACGATTTTACTCATTTCATTTTTTATTACCTTTTATTATTTTAACAATAACAATTATTCATTTAATATTTCTTCATAGAACAGGTTCAAACAATCCTTTAGGAACAAAAAAAAATTTAGATAAAATTCCATTTCATCCTTACTTTATTTATAAAGATTTAATTGGATTCATAATTTTAATTATTATATTTATTATACTTTTCCTAATTTCTCCTAATTTACTAGGTGATCCAGATAATTTTATTCCAGCTAATCCAATAGTTACCCCTCCTCACATTAAACCAGAA
		</sequence>
		<sequence>
			<taxon idref="THCa_End.aethiops_92"/>
			????????????????????????????????????AGCAATCCCATATTTAGGGACATTTTTAGTACAATGATTATGGGGAGGACCTTCTGTAGACAATGCTACATTAACCCGATTTTTCACATTTCATTTTATAATTCCTTTTATTATCTTAGCTATAACTATTATTCACTTAACATTTCTTCATCAAACAGGGTCTAATAATCCATTAGGGACAAAAAGAGACTTAGATAAAATTCCTTTTCACCCCTTTTTTTCATTTAAAGATTTAGTAGGATTTATTATCATAATCTTTTTTTTAATTTTATTAATTTTAATTTCACCTAATTTATTAGGAGATCCTGATAATTTTATTCCTGCAAATCCTTTAATTACACCACCTCATATTAAACCAGAA
		</sequence>
		<sequence>
			<taxon idref="TSRo_Roc.longipennis_231"/>
			?????????????????????????????????????????????????????????????????????????????????????????????????????????????????????????????????????????????????????????????????????????????????????????????????????????????????????????????????????????????????????????????????????????????????????????????????????????????????????????????????????????????????????????????????????????????????????????????????????????????
		</sequence>
		<sequence>
			<taxon idref="THFe_Fen.nana_46"/>
			CTTTTGGGTAGCAACAGTAATTACTAACCTTTTATCTGCTATTCCCTATTTAGGTTCATCTATAGTAGAATGATTATGAGGAGGATTCTCAGTTGATAATGCAACCTTAACTCGATTCTTTACTTTCCACTTTTTAATTCCCTTTATTATTTTAGCTATAACTATCATTCATTTAACATTCCTTCACCAAACAGGGTCAAGAAATCCCTTAGGAACAAATAGAAATTTAGATAAAATTCCATTTCACCCTTATTTTTCTTTTAAAGATATTATTGGATTTATTTTAATATTAATAAGACTAATATTATTAATCTTAATTGCCCCTAACTATTTAGGAGATCCAGATAATTTCATTCCTGCAAACCCTTTAATAACACCCCCTCATATTAAACCAGAA
		</sequence>
		<sequence>
			<taxon idref="THFe_Met.lanceolatus_22"/>
			TTTTTGAGGAGCTACCGTAATTACAAATTTAATTTCAGCAATTCCTTATCTAGGAAATTATATTGTAGAATGATTGTGGGGAGGATTTTCTATTAATAATGCTACATTAACTCGATTCTATACATTCCATTTTTTAATACCTTTTATAATTTCAGGTCTTACAATAATTCATTTATTATTTCTTCATAATTCAGGCTCAAGAAACCCCTTAGGTATAAATAGAAATTTGGATAAAATTCCATTTCACCCATACTTTACCTTTAAGGATATTATTGGGTTTCTAATTATAATAATTATATTAACTTTACTAATTTTAATTTCACCAAATTATTTAGGAGATCCTGATAATTATACACCAGCTAATCCTTTAGTTACTCCCCCTCATATTAAACCAGAA
		</sequence>
		<sequence>
			<taxon idref="THFe_Notofenusa_sp._234"/>
			ATTCTGAGGTGCAACAGTTATTACTAATTTATTATCTGCATTACCTTACTTAGGAGTAACAATAGTAGAATGATTATGGGGAGGATTTTCTGTAGATAATGCCACATTAACCCGATTTTTCACATTTCATTTTTTAATTCCATTTATTATTTTAGGATTAACTATTATTCACTTAACCTTCCTTCACCAAACAGGATCAAATAATCCTCTAGGTACTAATAGAAACTTAGATAAAATTCAATTTCACCCATATTTTTCTTTTAAAGACATTATCGGTTTTATTATTATATTAGCCTCTCTTATTTTATTAATATTAATTTCACCTAATATATTAGGGGATCCAGATAATTTTATTCCAGCAAACCCATTAgTAACCCCCCCTCATATCAAACCA???
		</sequence>
		<sequence>
			<taxon idref="THFe_Par.apicalis_29"/>
			ATTTTGAGGAGC?ACCGTAATTACAAATTTACTTTCAGCAGTACCATATTTAGGAACATCAATAGTAGAATGATTATGAGGAGGATTTTCTGTAAATAATGCAACTCTAACACGATTTTTTACATTTCACTTTATAATTCCATTTATTATTGCAGCTTTAACTATAATTCACTTAATATTTCTTCATCAAACTGGATCAAGAAATCCATTAGGAACAAATAGAAATCTTGATAAAATTCCATTTCACCCTTACTTTATATTTAAAGATATTGTTGGATTTGTAATTATATTATCTTTATTAATTATATTAGTATTAATTTCACCTAATTTATTAGGAGATCCTGATAATTTTATTCCAGCAAATCCTCTTATTACACCACCTCATATTAAACCAGAA
		</sequence>
		<sequence>
			<taxon idref="THFe_Sco.betuleti_23"/>
			TTTTTGAGGAGCTACCGTAATTACTAATTTATTATCAGCAATCCCATATTTAGGAACATACATAGTAGAATGATTATGAGGAGGCTTTTCAGTTGATAACGCCACTCTTACTCGATTTTTTACATTCCATTTTTTAATTCCTTTCATTATTTTAGCTATAACTATTATCCATTTAACATTTTTACATCAAACAGGGTCAAGAAACCCTTTAGGAGTAAATAGAAATTTAGATAAAATTCCATTTCACCCTTACTTTACTTTCAAAGATATTATTGGATTTATTATAATAATATTAAGATTAATTTTATTAACCTTAATCGCCCCTAATTATTTAGGAGACCCTGATAATTTTATTCCAGCAAACCCTTTAATTACACCCCCCCATATTAAGCCAGAA
		</sequence>
		<sequence>
			<taxon idref="THHe_Het.cuneifrons_6"/>
			ACTTTGAGGGGCTACAGTTATTACAAATTTATTATCAGCTATTCCATACTTAGGAACTTTTTTAGTAGAATGATTATGAGGAGGATTTTCAATTGATAATGCAACTTTAACACGATTTTTTACATTTCATTTTTTAATACCTTTTATAATTTTAGCTTTAACAATTATTCATTTAATATTCCTTCATCAAACAGGATCAAATAATCCTTTAGGAATCAATAGAAATATTGATAAAATTCCTTTTCATCCTTATTTTACTTTTAAAGATATTATTGGATTTATAATTACTTTAATAATATTAATATTATTAATTATAATTTCACCAAATTTTCTTGGTGATCCAGATAATTTTACACCAGCTAATCCTCTAATTACACCTCCACATATTAAACCAGAA
		</sequence>
		<sequence>
			<taxon idref="THHe_Het.microcephalus_7"/>
			GTTTTGAGGAGCTACAGCTATTACAAATTTATTATCAGCTATTCCTTACTTAGGAAATTATTTAGTAGAATGATTATGAGGAGGGTTTTCTATTGATAATGCAACTTTAACACGATTCTTTACATTTCATTTTTTAATACCTTTTATAATTCTTGCATTAACAATAGTTCATCTAATATTTTTACACCAAACAGGATCTAATAATCCTCTTGGAATTAATAGAAATATTGATAAAATTCCATTTCATCCATATTTTACTTTTAAAGATATTATTGGATTTATAATTATAATAATTATATTAATTTTGTTAGTATTAA?TTCACCAAATTTTTTAGGGGATCCTGATAATTTCACACCAGCAAATCCTTTAATTACACCACCTCATATTAAACCAGAA
		</sequence>
		<sequence>
			<taxon idref="TNCl_Cla.compressicornis_34"/>
			ATTCTGAGGGGCAACAGTACTTACTAGATTATTATCAGCAATCCCCTATCTAGGAACATCTATAGTTCATTGATTATGAGGAGGATTTTCTGTTGATAATGCTACTCTAACTCGATTCTTCTCTTTCCATTTTATTATTCCTTTTATTATTGTTATATTAACAATTATTCATTTAATATTTCTTCATAGAACAGGATCAAGAAATCCTCTAGGATTAAATAGAAATTATGATAAAGTCCCCTTTCACCCTTATTTCTCATTTAAAGATATTTTAGGATTCATAATTTTATTAAGAATTTTAATTCTAATTGTGTTAATTTCACCTAATATATTTGGGGATCCAGATAATTTTACACCAGCAAATCCAATAATCACTCCTACCCATATTAAACCAGAA
		</sequence>
		<sequence>
			<taxon idref="TNCl_Cla.pectinicornis_49"/>
			ATTTTGAGGAGCTACAGTAATTACTAGATTAATATCAGCAATTCCTTATCTAGGAATATCTATGGTTTACTGATTATGAGGGGGATTTTCTGTAGATAATGCTACTTTAACTCGATTTTTTACATTTCACTTTTTAATCCCCTTTATTATTCTAGCAATAACAATTATTCACTTAATATTTCTACATAATACAGGATCAAGAAATCCTTTAGGATTAAATAGAAATTTTGATAAAATCCCATTTCACCCTTATTTTTCATTTAAAGACATTTTAGGATTTATAATTATATTAACAGTTTTAATTTTAATTGTATTAATTTCACCTAATTTATTTGGAGATCCTGATAATTTTACACCAGCAAACCCTATAGTTACCCCTATTCACATTAAACCAGAA
		</sequence>
		<sequence>
			<taxon idref="TNDi_Hem.australis_38"/>
			TTTTTGAGGAGCTACTGTAATTACTAGATTATTATCAGCTATTCCTTATTTAGGAACGTATTTAGTATATTGATTATGAGGAGGATTTTCTGTTGATAATGCTACTTTAACTCGTTTTTTTTCATTTCATTTTATTATTCCATTTATTATTTTAGCATTTACATTAATTCATCTTATATTTTTACATGAAAGTGGATCAAGAAATCCTTTAGGATTAAATAGAAATTTTGATAAAATTCCATTTCACCCTTATTTTACTTTTAAAGATATTTTAGGTTTTATTATAATAATTAGTTTACTACTAATAGTAATTTTAATTTCACCAAATTTATTTGGTGATCCTGATAATTTTATAACAGCTAATCCAATAATTACACCATTACATATTAAACCAGAA
		</sequence>
		<sequence>
			<taxon idref="TNDi_Hem.crocea_9"/>
			TTTTTGAGGTGCCACTGTAATTACTAGATTATTATCCGCTATTCCTTATTTAGGAACATCTTTAGTATATTGATTATGAGGTGGATTTTCTGTAGATAATGCAACTTTAACACGTTTTTTTTCTTTTCATTTTATTATTCCATTTATTATTTTAGCTTTCACCCTTATTCATCTAATATTTTTACACGAAAGAGGATCAAGAAATCCTTTAGGATTAAATAGAAATTTTGATAAAATCCCATTTCACCCATACTTTACTTTTAAAGACATTTTAGGTTTTATTATTTTAATTACTTTATTAATTATAGTAATCTTAATTTCTCCAAATTTATTTGGTGATCCTGATAATTTTTTAGCAGCTAACCCAATAATTACACCTTTACATATTAAACCAGAA
		</sequence>
		<sequence>
			<taxon idref="TNDi_Nei.acuminatus_31"/>
			CTTTTGAGGTGCAACTGTAATTACTAGATTATTATCAGCTATTCCTTATTTAGGAACATCCTTAGTATATTGATTATGAGGAGGATTTTCAGTTGATAACGCTACATTAACTCGATTTTTTTCATTCCATTTTATTATCCCATTTATTATTTTAGCATTCACCTTAATTCATTTATTATTCTTACATGAAACTGGATCAAGAAATCCTTTAGGATTAAATAGAAATATAGATAAAATTCCATTTCACCCATACTTTACTTTTAAAGATATTTTAGGATTCATTATAATAATTACATTTTTAATTATACTTGTATTAATTGCTCCAAACCTATTTGGAGACCCAGATAATTTTATAACAGCTAACCCAATAGTTACACCTTTACATATTAAACCAGAA
		</sequence>
		<sequence>
			<taxon idref="TNHo_Hop.fulvicornis_95"/>
			ATTTTGAGGAGCAACTGTAATTACCAGACTTTTATCTGCTATTCCATACTTAGGTACATACTTAGTATACTGATTGTGAGGGGGATTTTCTGTTGATAATGCAACTTTAACTCTATTTTTTACTTTTCATTTTATCATCCCTTTTATTATTCTTGCTTTCACTATAATTCACCTTTTATTTCTCCATGAAACTGGATCAAGAAACCCACTAGGTATAAATAGAAATTTTGATAAAATTCCATTTCATCCTTATTTTACTTTTAAAGATATTTTAGGATTTATTATTATATTAACTTTCTTAATTTTGGTAATTTTAATTTCTCCTAATATATTTGGAGACCCTGATAATTTTATACCAGCAAATTCTATAATTACCCCTCTTCATATTAAACCTGA?
		</sequence>
		<sequence>
			<taxon idref="TNHo_Hop.testudinea_192_30"/>
			ATCTTGAAGTGCAACTGTAATAACCAGTCTTTTATCCGCTATCCCATACTTAGGAACATCTATAGTATACTGATTATGAGGGGGATTCTCTATTGATAATGCTACTTTAACTCGATTTTTTACATTTCATTTTATTATTCCTTTTATTATTCTTGCTTTTACTATAATTCATCTTCTTTTCCTTCATGAAACTGGATCAAGAAACCCATTAGGATTAAATAGAAATTTAGATAAAATCCCTTTCCACCCTTATTTTACTTTCAAGGATATCTTAGGATTTATTATTATATTAATACTCTTAATCATAGTAGTTCTAATTTCACCTAATATATTTGGAGACCCTGATAATTTTATATCAGCAAATCCAATAATTACCCCCATCCATATTAAACCTGAA
		</sequence>
		<sequence>
			<taxon idref="TNMe_Mes.opaca_96"/>
			ATTTTGAGGAGCCACTGTTATTACTAGATTATTATCTGCAGTACCATACCTAGGAACATCAATAGTATATTGACTATGAGGAGGTTTTTCAGTAGATAATGCCACTCTAACTCGATTTTTCACTTTCCATTTTATTATTCCTTTTATTATTCTTGCCCTAACATTAATTCATTTAATATTCTTACATGAAACAGGATCAAGAAATCCTTTAGGTACAAATAGAAATCTAGATAAGATTCCATTTCATCCTTATTTTTCATTCAAAGATATTTTAGGATTTATTATTATATTTACATTTTTAATTATAGTAATTTTAATTTCACCTAATATATTAGGAGACCCAGATAATTTTATACCAGCTAATCCTATAGTTACACCTTTACATATTAAACCTG??
		</sequence>
		<sequence>
			<taxon idref="TNNe_Amn.amplus_15"/>
			ATTTTGAGGAGCAACAGGCATTACTAGATTATTATCAGCAATCCCATATTTAGGAACATCCCTAGTATATTGATTATGGGGGGGACTTTCAGTTGATAATGCTACTTTAACACGATTTTTTACTTTTCATTTTATCATTCCTTTTATTATTCTTGCTCTAACAATAATTCATTTAATATTTTTACATGAAACAGGATCTAGAAACCCATTAGGATTGAATAGAAATTTAGATAAAATTCCATTTCACCCTTATTTCTCATTCAAAGATATTTTAGGATTTATTATAATAATTACATTTTTAGTGATAGTAGTTTTAATGTCACCCAACATATTTGGAGATCCAGATAATTTTATACCAGCTAATCCTATAATTACACCTCTTCATATTAAACCTGAA
		</sequence>
		<sequence>
			<taxon idref="TNNe_Cra.alniastri_24"/>
			ATTTTGAGGAGCAACCGTTATTACAAGACTACTTTCAGCAATTCCTTATTTAGGTACATCATTAGTTCATTGACTATGAGGAGGATTTTCTGTAGATAATGCTACATTAACTCGATTTTTTACTTTCCATTTCATCATCCCATTTATTATTCTTGCACTAACAATTATTCATTTAATATTTCTTCATGAAACAGGATCAAGAAATCCATTAGGATTAAACAGAAATTTAGATAAAATCCCATTTCATCCATACTTTTCTTTTAAAGATATTTTAGGATTTATAATTATAATTTCATTATTATTAATAATTGTATTAATTGCACCTAACATACTCGGAGATCCAGATAATTTTTTACCTGCAAACCCAATAGTTACACCAATTCATATTAAACCAGAA
		</sequence>
		<sequence>
			<taxon idref="TNNe_Cra.latipes_179"/>
			?TTTTGAGGAGCAACTGTTATTCCAAGATTACTTTCAGCAATTCCTTACTTAGGAACATCTTTAGTTTATTGACTATGAGGAGGATTTTCTGTAGATAATGCAACACTAACTCGATTCTTTACTTTTCATTTCATTATTCCTTTTATTATTCTAGCCCTAACAATAATTCATTTAATATTTCTTCATGAAACAGGATCAAGAAACCCATTAGGATTAAACAGAAATTTAGATAAAaTtCCATTCCACCCATACTTtTCTTTCAAAGACATTTTAGGATTCATAATTATAATTTATTTATTATTAATAGTAGTaTTAATTTCACCTAATTTATTAGGAGACCCAGATAATTTTATACCCGCAAACCCWATAATTACACCAATCCATATTAAACCAGAA
		</sequence>
		<sequence>
			<taxon idref="TNNe_Cra.septentrionalis_99"/>
			ATTTTGAGGGGCAACTGTTATTACAAGATTACTCTCAGCAATTCCTTACTTAGGAACATCTTTAGTTTATTGACTATGAGGAGGATTTTCTGTAGATAATGCAACACTAACTCGATTTTTTACTTTTCATTTCATTATTCCTTTTATTATTCTAGCCCTAACAATAATTCATTTAATATTTCTTCATGAAACAGGATCAAGAAACCCATTAGGATTAAACAGAAATTTAGATAAAATCCCATtTCATCCATACTTtTCTTTTAAAGACATTTTAGGATTCATAATTATAATTTATTTATTATTAATAGTAGtaTTAATTTCACCTAATTTATTAGGAGATCCAGATAATTTTATACCCGCAAATCcaATAAATACACCAATCCATATT?????????
		</sequence>
		<sequence>
			<taxon idref="TNNe_Nem.caeruleocarpus_150"/>
			CTTTTGAGGAGCTACTGTAATTACTAGATTACTATCAGCAATCCCCTACATTGGAACATCATTAGTATATTGATTATGAGGGGGATTCTCAGTAGACAATGCTACATTAACCCGATTTTTTACATTACATTTTATCATACCATTTATTATTGTTGCTTTAACTATAATTCATTTAATATTTTTACATGAAACAGGATCAAGAAATCCATTAGGATTAAATAGAAATTTAGATAAAATTCCATTTCACCCCTACTTCTCATTTAAAGATTTATTAGGATTTATAATCATAATTACAATTTTAATAATAGTAGTATTAATATCCCCAAATATATTCGGAGACCCAGATAATTTTATACCTGCAAACCCAATAATTACTCCACTACATATTAAACCAGAA
		</sequence>
		<sequence>
			<taxon idref="TNNe_Nem.melanocephalus_149"/>
			ATTTTGAGGGGCAACTGTTATCACTAGATTATTATCTGCAATTCCTTATTTAGGAACATCCCTAGTATATTGACTATGAGGAGGATTCTCAGTTGATAATGCTACATTAACACGATTTTTTACATTTCATTTTATTATCCCTTTTATTATTATTGCAATAACAATAATTCATTTAATATTTCTACATGAAACAGGATCAAGAAATCCATTAGGAATAAATAGAAACTTGGATAAAATTCCATTTCATCCTTATTTCTCATTCAAAGATATTTTAGGATTTATTATCATAATTACATTTTTAATTATAGTAGTATTAATATCACCAAATTTATTTGGAGATCCAGATAATTTCATACCCGCAAATCCAATAATTACTCCCCTGCATATTAAACCAGAA
		</sequence>
		<sequence>
			<taxon idref="TNNe_Nem.pavidus_36"/>
			ATTTTGAGGGGCAACTGTAATCACTAGATTATTATCTGCAATTCCATACCTTGGCACATCCCTTGTATACTGATTATGAGGGGGATTCTCAGTAGATAATGCTACATTAACACGATTTTTTACTTTGCATTTTATTATTCCTTTTATTATTCTAACCTTAACATTAATCCATTTAATATTCTTACATGAAACGGGTTCAAGAAACCCATTAGGGTTAAATAGAAATATAGATAAAATCCCATTTCATCCTTATTTTTCATTCAAAGACATTTTAGGATTTATTATTATAATTACATTATTAATTATAGTAGTTTTAGTATCCCCTAATTTATTTGGAGACCCTGATAATTTCATACCTGCAAATCCTATAATTACCCCTCTTCACATTAAACCAGAA
		</sequence>
		<sequence>
			<taxon idref="TNNe_Pik.scutellatum_153"/>
			ATTTTGAGGAGCAACTGTAATTACTAGATTATTATCTGCAATCCCATACTTAGGTACGTCTCTAGTATATTGATTATGAGGGGGATTCTCAGTAGATAATGCTACATTAACACGATTTTTTATTTTTCATTTTATTATCCCATTTATTATTCTTGCACTAACAATAATTCATTTAATATTTTTACATGAAACAGGGTCAAGAAATCCTTTAGGACTAAATAGAAATTTAGATAAAATCCCATTTCACCCTTATTTCTCATTTAAAGACATTTTAGGTTTTATTATTATAATTACATTTTTAATTATAGTAGTTTTAATTTCACCCAATATATTTGGAGACCCAGATAATTTTATACCTGCAAATCC?ATAATTACTCCTCTCCATATTAAACCAG??
		</sequence>
		<sequence>
			<taxon idref="TNPr_Pri.geniculata_33"/>
			ATTTTGAGGAGCTACAGTAATTACTAGACTATTATCAGCAATCCCATATTTAGGAACATCTCTTGTATATTGATTATGGGGAGGATTTTCTGTTGATAATGCTACTTTAACCCGATTTTTTTCATTTCATTTTATTATCCCATTTATTATTATTGCTTTAACTATTATTCATTTAATATTTTTACATGAAACAGGATCAAGAAATCCTATAGGAATAAATAGAAATTTAGACAAAATTCCATTCCACCCTTATTTTTCATTTAAAGATATATTAGGATTTATTATTATAATTACTATATTAACCTTAGTAATTTTAATCTCACCAAATATATTTGGAGACCCAGATAATTTTATACCAGCAAACCCTATAATTACACCCCTTCATATTAAACCAGAA
		</sequence>
		<sequence>
			<taxon idref="TNPr_Pri.testacea_178"/>
			ATTTTGAGGAGCAACAGTTATTACTAGATTACTATCAGCTATCCCATATTTAGGAACATCTATAGTATACTGATTATGAGGAAGATTTTCTATTGATAATGCCACTTTAACACGTTTCTTTACATTTCACTTTATTATTCCATTTATTATTATTGCTTTAACCATTATTCACTTAATATTTTTACACGAAACAGGATCAAGAAATCCTTTAGGGGTTAATAGAAATTTAGATAAAATTCCTTTTCACCCTTATTTTTCTTTTAAAGATATTTTAGGATTTATTATTATAATTACTATATTAATTATAGTAATTTTAATTTCACCTAATATATTTGGTGACCCTGATAATTTTATGCCAGCAAATCCTATAATCACTCCACTTCATATTAAACCAGAA
		</sequence>
		<sequence>
			<taxon idref="TNPr_Prc.incisus_100"/>
			TTTTTGAGGGGCGACAGTAATTACTAGTCTCCTATCAGCAATCCCATACCTAGGAACATCATTAGTATATTGATTATGGGGAGGATTTTCTGTTGATAATGCAACTTTAACACGATTTTTCACATTTCATTTTATTATAGCATTTATTATTGTTGCTTTAACTATAATTCATTTAATATTTTTACACGAAACAGGATCAAGAAACCCTTTAGGAGTAAATAGAAATTTTGATAAAATCCCATTTCACCCATATTTTTCATTTAAAGATATTTTAGGGTTTATTATTATAATTACGATCCTAATTATAGTAGTTTTAATCTCACCAAATATATTTGGAGAGCCTGACAATTTTATACCAGCTAACCCCATCgtcaCACCTCTCCACATCAAACC????
		</sequence>
		<sequence>
			<taxon idref="TNPs_End.anemones_97"/>
			TTTTTGAGGAGCAACTGTAATTACAAGATTATTATCTGCAGTACCTTATTTAGGAATATCTATAGTATATTGACTATGAGGAGGATTTTCTGTAGATAATGCAACTTTAACCCGATTTTTTACATTTCACTTTATTATCCCATTCATAATTTTAGCCCTTACAATAATTCATTTAATATTTCTACATGAAACAGGTTCGAGAAATCCTTTAGGATTAAATAGAAATTTAGATAAAATTCCTTTTCACCCTTATTTTACTTTTAAAGATATTGTAGGATTTATAATTATAATATATTATTTAATTATAATTATTTTAATTTCACCCAATTTATTTGGAGACCCCGATAATTTTATAGCCGC?????????????????????????????????????
		</sequence>
		<sequence>
			<taxon idref="TNPs_Pse.fuscula_98"/>
			TTTTTGAGGGGCAACTGTAATTACTAGATTATTATCAGCAATTCCATATCTTGGAAGATCACTAGTATATTGACTTTGAGGAGGATTCTCTGTAGATAATGCAACCCTAACACGATTTTTCACCTTCCATTTCATCATCCCATTTATTATTCTTGCATTTACTTTAATTCATTTAATATTTTTACATGAAACAGGATCAAGAAATCCTCTAGGACTAAATAGAAATATAGATAAAATACCATTCCACCCCTATTTTACATTCAAAGATGTCATAGGATTTGTAATATTAATCACATTATTAATAATAATTGTATTAATTTGTCCAAACCTATTTGGAGACCCAGATAACTTTATAGCAGCAAACC????????????????????????????????
		</sequence>
		<sequence>
			<taxon idref="TSAn_Ane.padi_11"/>
			??TTTGAGGAGCTACAGTTATTACAAATTTATTATCAGCTATTCCTTATTTAGGAACATTTTTAGTTCAATGATTATGAGGAGGATTTTCGATTGATAATGCTACATTAACACGATTTTTTATATTTCATTTTATTATACCATTTATTATTTTAGCTTTTACATTAATTCATTTAATATTTTTACATAATACAGGATCTAATAATCCTTTAGGAACAAATAGAAATTTAGATAAAATTTCATTTCATCCTTATTTTACATTTAAAGATATTACAGGATTCTTAATTATAATATTTTCTTTAATTATATTAATTATAATTTCACCTTACTTTCTTGGAGATCCAGATAATTTTACTCCAGCTAATTCAATAATTACACCATTACATATTAAACCAGAA
		</sequence>
		<sequence>
			<taxon idref="TSAn_Nes.morio_50"/>
			?????????????????????????????????????????????????????????????????????????????????????????????????????????????????????????????????????????????????????????????????????????????????????????????????????????????????????????????????????????????????????????????????????????????????????????????????????????????????????????????????????????????????????????????????????????????????????????????????????????????
		</sequence>
		<sequence>
			<taxon idref="TSDo_Dol.aeneus_57"/>
			ATTTTGAGGAGCTACTGTTATTACAAATTTATTATCAGCTATTCCTTATTTAGGAAACTATTTAGTACAATGATTATGAGGAGGATTTTCAGTTGATAACGCAATATTAACACGATTTTTTACTTTTCATTTTTTAATTCCTTTTATTATTACTGCAATAACTATAATTCATTTAATATTTTTACATGAAACAGGATCAAGAAATCCTTTAGGAACAAACAGAAATTTAGATAAAATTCCTTTTCACCCTTATTTTTCATTTAAAGATATTGTAGGATTTATTATTATAATTATATTATTAATTATATTAGTTCTTATCTCACCAAATTATTTAGGTGATCCTGATAATTTTATTCCAGCAAATTCATTAGTTACTCCTATACATATTAAACCAGAA
		</sequence>
		<sequence>
			<taxon idref="TSDo_Dol.vestigialis_144"/>
			TTTTTGAGGAGCAACAGTAATTACTAATTTGTTATCAGCTATCCCTTATTTAGGAACCTATTTAGTACAATGATTATGAGGAGGTTTTTCTGTTGACAATGCAACATTAACACGATTTTTTACTTTTCATTTTATTATTCCTTTTATTATTGCTGCAATATCCTTAATTCATTTAATATTTTTACATGAAACAGGATCAAGAAATCCTTTAGGAACAAATAGAAATTTAGATAAAATTCCATTTCATCCATACTTTTCATTTAAAGATATTATTGGTTTTATTATTATATTAATATTATTAATTTTATTAGTACTAATTTCGCCTAATTATTTAGGAGATCCTGATAATTTTATTCCAGCAAATTCATTAGTTACTCCTCCTCATATTAAACCAG??
		</sequence>
		<sequence>
			<taxon idref="TSHe_Hep.dahlbomi_103"/>
			ATTTTGAGGAGCAACTGTAATTACAAATTTACTTTCAGCAATTCCATATTTAGGAACAATATTAGTTCAATGATTATGAGGAGGATTCTCAGTTGATAACCCAACTTTAACACGATTTTTTTCTTTTCACTTCCTAATTCCYTTTATTATTTTAGCAATAGTAATTATTCACTTAATATTTTTACATGAAACCGGATCTAATAATCAACTTGGAACAAATAGAAACCTTGATAAAATTCCATTTCACATACTATTTTCTTTAAAAGATTTAATTGGATTTATTATAATAATATTTATACTAATCTTATTAGTTCTTATTTCACCTAACTTCCTAGGAGATCCAGATAATTTTACCCTAGCAAATcc???taTTACTCCTCCTCAT????????????
		</sequence>
		<sequence>
			<taxon idref="TSHe_Pse.runari_104"/>
			ATTCTGAGGAGCCACAGTAATTACAAATTTACTTTCGGCTACCCCTTACTTAGGAGAATATTTAGTTCAATGATTATGAGGAGGATTCTCAGTAAATAATCCTACTTTAACTCGATTTTTTAGTTTCCATTTTCTTATTCCATTTATTATTACAGCAATAGTAATAATTCATTTAATATTTTTACATGAAACAGGTTCTAGAAATCCTCTAGGATCAAATAGAAATTTAGATAAATTACCATTTCACCCTTATTTTACCTTCAAAGATCTAAGAGGATTTATTATTATATTTTTATTATTAATTTTATTAATTTTAATATCTCCTAATTTATTAGGAGACCCAGATAATTTTACCTTAGCAAACCCTATAATAACTCCCCCCCACCATATCAA????
		</sequence>
		<sequence>
			<taxon idref="TSSe_Bra.flavens_136"/>
			ATTTTGAGGAGCTACAGTAATTACAAATTTACTTTCAGCTATCCCATATTTAGGAGACTATTTAGTACAATGATTATGAGGAGGATTTTCAGTAAATAACGCAACTTTAAATCGAK?TTTTATATTTCATTTTTTATTACCTTTTATTATTACAATATTTATTATAATTCACTTAATATTTCTTCATAATACAGGATCTAATAATCCTTTAGGTATAAATAGAAATTTAGATAAAATCCCCTTTCATCCTTATTTTACTTTTAAAGATTTAATTGGATTCATTATACTAATTATAATATTAATTTTATTGATTTTAATTTCTCCTTTTTATTTTAGTGATCCTGATAATTTTATTCCAGCTAACTCATTAGTTACTCCTCCTCATATTAAACCAGAA
		</sequence>
		<sequence>
			<taxon idref="TSSe_Sel.serva_105"/>
			?????????????????????????????????ATCAGCAATTCCTTATTTAGGAGACTATTTAGTACAATGATTATGAGGAGGATTTTCTGTAGATAATGCAACATTAACACGATTTTTCACTTTTCATTTTATTATTCCTTTTATTATTAGAGCAATAACTTTAATTCATCTAATATTTTTACATGAAACAGGATCTAATAATCCTTTAGGAACAAATAGAAATTTAGATAAAATTCCTTTTCATCCCTATTTTTCATTAAAAGATATTATTGGATTTATTATTATAATAATAATATTAATTTTATTAGTATTAATTTCACCAAATTACTTAGGAGATCCTGATAATTTTATTCCAGCAAATTCAATAATTACACCTTTCCATATTAAACCAGAA
		</sequence>
		<sequence>
			<taxon idref="TSSt_Thr.contigua_148"/>
			ATTTTGAGGGGCTACTGTTATTACAAATCTtTTATCTGCCATTCCTTATCTaGGAGATTCATTAGTACAGtGATTATGAGGAGGATTTTCAG??GATAATGCAACATTAACcCGATtTCATATAttTCATtTTCTTATACCAttCATaATTATAGCttATACTATTATTCATTTAATATTTCTTCATATGGCAGGtaCAAGTAATCCATTAGGAACAAACAGAAATTTAGATAAAATTCCTATTCAACCTTATTTAACTATTAATGATATTATAGGTTATATATTATTAATAATATTATTATTAATACTAATtTTAATTTCTCCTAATTTATTAGGAGACCCAGATAATTTTATTCCTGCTAATTCATTAATTACTCCTCCTCATATTAAACCAG??
		</sequence>
		<sequence>
			<taxon idref="TSSt_Strom.delicatulus_12"/>
			TTTTTGAGGAGCTACAGTAATTACAAATTTACTATCAGCAATCCCTTATTTAGGAAATACTTTAGTACAATGATTATGAGGAGGATTTTCAGTTAATAATGCAACCTTAACACGATTTTTTATATTTCATTTTTTAATTCCTTTTATTATCCTAGCATTTACAATTATTCACTTAATATTTCTTCATAATACCGGATCAAGAAATCCTCTTGGAACAAATAGAAATTTAGATAAAATTTCTTTTCACCCTTACTTTACTTTTAAAGATATTTCAGGATTTATTATTATTATAATATTATTACTAATATTAGTATTAATTTCACCTAACTACTTAGGAGATCCAGATAATTTTATTCCAGCTAATCCTATAGTAACTCCTCCTCATATTAAACCAGAA
		</sequence>
		<sequence>
			<taxon idref="TSSt_Stron.filicis_51_194"/>
			TTTTTGAGGTGCAACAGTTATTACTAATCTTTTATCAGCAATCCCTTATTTAGGAATATACTTAGTTCAGTGATTATGAGGGGGATTTTCAGTTGACAACGCAACATTAACACGATTTTTCATATTTCATTTTCTTATCCCATTTATTATTTCAGCTTTAACTATTATTCATTTAATATTTTTACATAATACTGGATCAAGAAACCCTTTAGGAACAAATAGAGATTTAGATAAAATCCCATTTCATCCATATTTCACTTTCAAAGATATTTCAGGTTTTATTATTATAATAATAATATTAACATTATTAGTATTAATATCCCCAAATATATTAGGAGATCCTGATAATTTTATTCCAGCTAATCCTATAGTCACCCCCCCTCATATTAAACCAGAA
		</sequence>
		<sequence>
			<taxon idref="TSSt_Stron.multifasciata_13"/>
			ATTTTGAGGAGCAACAGTAATTACAAATCTACTTTCTGCTATCCCATATTTAGGAAATTATCTTGTTCAATGATTATGAGGAGGATTTTCTATTGATAATGCAACTTTAACACGATTTTTTATATTTCATTTTATTATTCCATTTATTATTTTAGCAATAACTATTATTCATCTTTTATTTCTTCATAATACAGGATCAAGAAACCCTTTAGGAACAAATAGAAATTTAGATAAAATTCCATTCCATCCATATTTTACATTTAAAGATATTATAGGATTTATAATTATACTGATAATGTTAACATTATTAGTATTAATTTCTCCTAATATTTTAGGAGATCCTGATAATTTTACCCCAGCAAATCCTTTAGTTACACCACCTCATATCAAACCTGAA
		</sequence>
		<sequence>
			<taxon idref="TNSu_Sus.annulata_107"/>
			TTTTTGAGGAGCTACAGTAATTACTAGATTATTATCCGCCATCCCATATTTAGGAACATCAATAGTATATTGATTATGGGGAGGATTTTCAGTAGATAATGCTACATTAACTCGATTCTTTTCATTTCATTTTATTATCCCATTTATTATTTTAGCTTTTACTTTAATTCACCTTATATTTCTTCATGAAACTGGATCTAATAACCCTTTAGGATTGAATAGAAATATAGATAAAATCCCATTTCACCCTTATTTCTCTTTTAAGGACATTTTAGGATTTATTATTATAATTTCAATTTTAGTAATAATTATTTTGATTGCACCAAATTTATTTGGAGATCCTGATAATTTTATAGCAGCTAATCCTATAAGTACTCCCATTCATATTAAACC????
		</sequence>
		<sequence>
			<taxon idref="TNSu_Sus.cupressi_26"/>
			TTTTTGAGGAGCAACAGTAATTACTAGATTATTATCTGCTATTCCATATTTAGGAACATCAATAGTTTACTGACTTTGAGGAGGATTTTCAGTAGATAATGCCACATTAACTCGATTTTTTTCTTTTCATTTTATTATCCCATTTATTATTTTAGCTTTTACTTTAATTCATCTAATATTTCTTCATGAAACTGGATCAAATAATCCATTAGGATTAAATAGAAATATAGATAAAATTCCTTTTCATCCTTACTTCTCTTTTAAAGATATTTTAGGTTTTATTATTATAATTACATTTTTAATTATAGTAATTTTAATTTCACCTAATTTATTTGGAGACCCTGATAATTTTATAGCAGCTAACCCTATAATTACCCCTCTTCACATTAAACCAGAA
		</sequence>
		<sequence>
			<taxon idref="TTMa_Mac.alboannulata_54"/>
			ATTTTGAGGAGCTACAGTTATCACAAATTTATTATCAGCAATACCATATTTAGGAACATCTCTAGTAGAATGATTATGGGGAGGATTTTCCATTGATAATGCAACCCTTACTCGATTTTATACATTTCATTTTATTATTCCTTTCATTATTTTATCTATAACTATAATCCATTTAATGTTTTTACATCAAACTGGGTCAAATAATCCCTTAGGAACAAATAGAAATTTAGATAAAATTCCCTTCCACCCATACTTTACCTTTAAAGATATTATAGGATTTATAATTATATTAATTTGCTTAATTAATTTAATTTTAATTAATCCTAACATATTAGGAGATCCAGATAATTTTATACCTGCAAATTCATTAATTACACCCCCCCATATTAAACCAGAA
		</sequence>
		<sequence>
			<taxon idref="TTMa_Mac.ribis_109"/>
			?????????????????????????????????????????????????????????????CTAGTAGAATGATTATGGGGAGGTTTCTCTATCGATAACGCAACTTTAACTCGTTTTTATACCTTTCATTTTATTATTCCTTTTATTATTTTATCTTTAACTTTAATCCATTTAATATTTCTTCATCAAACTGGATCAAATAACCCATTAGGAACAAATAGAAACCTAGATAAAATCCCCTTTCACCCATATTTTACATTTAAAGATATTGTAGGATTTATTATTATACTAATTTGCTTAATTATCTTAATTTTAATTAATCCTAATTTATTAGGAGATCCAGATAATTTTATACCTGCAAACTCATTAATTACACCACCTCATATTAAACCAGAA
		</sequence>
		<sequence>
			<taxon idref="TTMa_Pac.antennata_116"/>
			ATTTTGAGGAGCTACAGTAATTACTAATTTATTATCCGCAATCCCTTATTTAGGAACATTTTTAGTAGAATGATTATGAGGAGGATTTTCAATTGATAATGCTACTTTAACTCGTTTTTATACTTTTCATTTTATTATTCCATTTATTATTCTATCTATAACTTTAATTCATTTAATATTTCTTCATCAAACCGGATCTAATAACCCCTTAGGGACTAATAGAAATCTTGATAAAATCCCCTTTCATCCTTATTTTACTTTTAAAGATATTATTGGATTTATTATTATATTAATTTGCTTAATTAATTTAA??TTAATTAATCCTAATTTATTAGGAGACCCTGATAATTTTATACCAGCAAATT??MTTATCACACCCCCTCATATAAAACCTGAA
		</sequence>
		<sequence>
			<taxon idref="TTMa_Pac.rapae_55"/>
			GTTTTGAGGTGCTACAGTAATTACTAATCTACTATCCGCAATTCCTTATTTAGGGACATTTTTAGTAGAATGATTATGGGGTGGATTTTCAATTGATAATGCAACCTTAACTCGTTTCTATACTTTTCATTTTATTATTCCTTTTATTATTTTATCAATAACTTTAATTCATTTAATATTTCTTCATCAAACTGGATCAAATAATCCTCTAGGAACTAATAGAAATCTAGATAAAATCCCATTTCACCCTTATTTTACTTTTAAAGATATTATTGGATTTATTATTATATTAATTTGTTTAATTAATTTAATTTTAATTAATCCTAATTTACTAGGAGACCCTGATAATTTTATACCAGCAAACTCACTTATTACACCACCTCATATTAAACCTGAA
		</sequence>
		<sequence>
			<taxon idref="TTMa_Pac.simulans_111"/>
			?????????????????????????????????????????????????????????????????????????????????????????????????????????????????????????????????????????????????????????????????????????????????????????????????????????????????????????????????????????????????????????????????????????????????????????????????????????????????????????????????????????????????????????????????????????????????????????????????????????????
		</sequence>
		<sequence>
			<taxon idref="TTPe_Per.rubi_112"/>
			ATTTTGAGGGGCAACAGTTATTACAAACTTACTTTCAGCTATTCCTTATTTAGGAGAATTTCTTGTTCAATGATTATGGGGGGGATTTTCTGTTGATAATGCAACACTTACACGATTTTTTACATTTCACTTTATTATTCCATTTATTATTATAGCTTTAACTATAGTTCATTTAATATTTCTTCATCAAACTGGATCTAATAACCCCCTAGGAACAAATAGAAATTTAGATAAAATACCCTTTCATCCTTATTTTTCAACAAAAGATATAATTGGATTTATAATTATATTAATAATGTTAATTCTTATTGTATTAATTTCCCCTAATTTATTAGGAGATCCAGATAATTTTATTCCTGCAAACTC???????????????????????????????
		</sequence>
		<sequence>
			<taxon idref="TTTe_Ten.koehleri_113"/>
			ATTCTGAGGAGCAACTGTTATTACAAATCTATTATCAGCTATCCCTTATTTAGGGACATTTTTAGTAGAATGATTATGAGGAGGATTTTCTGTTGATAATGCAACATTAACTCGATTTTTTACCTTTCATTTTATTATTCCTTTTATTATTCTAGCTTTAGTAATAATTCATTTAATATTTCTTCATCAAACAGGATCAAATAATCCTTTAGGAACAAATAGAAACCTAGATAAAATTCCTTTTCACCCATATTTTTATTTAAAAGACCTAGTTGGGTTTATCATAATCATAACTATATTAATTATATTAGTATTAATTTCACCAAATTTATTAGGAGACCCAGATAATTTTATCCCAGCTAACCCWCTWG???CACCACCTCACATTAAACC????
		</sequence>
		<sequence>
			<taxon idref="TTSc_Sci.consobrina_114"/>
			ATTTTGAGGAGCAACAGTTATTACTAATCTATTATCAGCTATTCCTTATTTAGGTACATTTTCAGTAGAATGACTTTGGGGAGGATTTTCTGTAGATAACGCAACTCTAACTCGATTTTTTACTTTCCATTTATTATTCCCTTTTATTATTTTAATATTAACAATAATTCACTTAATATTCCTTCATCAAACAGGATCAAATAACCCTTTAGGAACAAATAGAAATTTAGATAAAATTCCCTTTCATCCATATTTTTCTTTTAAAGATTTAATAGGATTTATTATTACTTTAATAATACTAATTATATTAGTTTTAATCTCACCTAATTTATTAGGAGACCCCGATAATTTTATTCCWGCTAATCCWWTAGTAACTCCACCTCA?????????????
		</sequence>
		<sequence>
			<taxon idref="TTSi_Sio.sturmii_52"/>
			ATTCTGAGGAGCTACTGTAATTACAAATTTATTATCAGCAATTCCTTATTTAGGAAATTTAATAGTACAATGATTATGAGGAGGATTTTCTGTAGATAATGCAACATTAAATCGATTTTTCACATTTCATTTTATTATTCCATTTATTATTTCAATAATAGTAATAATTCATTTAATATTTCTTCATGAAAATGGATCAAATAATCCTTTAGGATTAAACAGAAATTTAGATAAATTACCTTTTCATCCATATTACACTTTTAAGGATATTATTGGAATAATTATTATAATAATATTATTAATTATATTGATTATAATTTCTCCTAATTTATTAGGAGACCCTGATAATTTTACTCCAGCTAACCCCCTAGTTACCCCTCCTCATATTAAACCTGAA
		</sequence>
		<sequence>
			<taxon idref="TTTe_Ten.campestris_56"/>
			ATTTTGGGGAGCAACTGTAATTACAAATTTATTATCAGCATTCCCATATTGAGGTATATTTTTAGTAGAATGATTATGAGGAGGATTCTCTGTTGATGATGCAACATTCACACGATTTTTCACTTTTCATTTCATTCTCTCATCTATTATTTTAGCTATAACTTTAATTCACTTAATATCTCTTCATCAAACAGGTTCAAATAATCCTTTAGGAAATAATAGAAATTTAGATAAAATTCGATTTTACCCATTTATCTCATTTGAAGATTTAGTTGGTTTCATTACAGTAATAATCTTACTAATTAATTTAGTATTAATCTCACCTAATTTATTAGGAGATCCAGATAATTTTATCCCAGCTAATCCATTAGTTACTCCACCTCATATTAAACCAGAA
		</sequence>
		<sequence>
			<taxon idref="TTTe_Ten.scrophulariae_14"/>
			ATTTTGAGGAGCTACAGTGATTACAAACCTCTTATCAGCTATCCCTTACTTAGGAACATTCTTAGTAGAGTGATTATGAGGAGGATTCTCTGTTGATAATGCAACATTAACACGATTTTTCACTTTCCACTCTATTATCCCATTTATCATCACCGCTTTAACCTTAATCCACCTAATATTTCTCCATCAAACAGGATCAAGTAATCCATTAGGAAGAAATAGAAACTTAGATAAAGATCCAATTCAATCAATTTTTTCCTTCAAGGACTTGTTAGGATTTATTACAATTCTATCAATACTAATAGTCCTTGTACTAATTTCACCTAACCTTCTAGGAGACCCAGATAATTTTATTCCTGCCAATCCATTAGTAACACCACCTCATATTAAACCAGAA
		</sequence>
		<sequence>
			<taxon idref="TTTe_Ten.ignobilis_156"/>
			ATTTTGAGGAGCAACTGTAATTACAAATTTATTATCAGCTATCCCATATTTAGGAATATTTTTAGTAGAATGATTATGAGGAGGATTTTCTGTTGATAACGCAACATTAACACGATTTTTTACCTTTCATTTTATTATCCCATTTATTATTTTAGCTATAACTTTAATCCATTTAATATTTCTTCATCAAACAGGTTCAAATAACCCTTTAGGAAGAAATAGAAATTTAGATAAAATCCCATTTCATCCATATTTTTCATTTAAAGATTTAATTGGTTTTATTATTATACTTATTTTATTAATTAACTTAGTATTAATTTCTCCAAATTTACTAGGAGATCCTGATAATTTTATCCCAGCTAACCCTTCAGTTACACCACCTCACATTAAACCAGAA
		</sequence>
		<sequence>
			<taxon idref="TTTo_Agl.sp_119"/>
			ATTTTGAGGAGCTACAGTTATTACAAATTTATTATCTGCAATTCCTTATTTAGGAACAATAATAGTTCAATGATTATGAGGAGGCTTTTCTGTAGATAATGCTACTTTAACTCGATTTTTTACATTTCATTTCATTATCCCTTTCATCATTATAGCTTTAACTATAATTCATCTAATATTTCTTCACCAAACAGGATCTAATAATCCTTTGGGGACAAATAGAAATTTAGATAAAATCCCTTTCCATCCATATTTCACTTTTAAAGATATTTCAGGATTTATCATAATATTATTAATTTTAACCTTACTAGTATTAATTTCTCCTAATATATTAGGAGATCCTGATAATTTTATTCCAGCTAATCCTTTTGTAACCCCTCCTCATATTAAACCAGAA
		</sequence>
		<sequence>
			<taxon idref="TTTo_Agl.discolor_53"/>
			ATTTTGAGGGGCTACAGTTATTACAAATTTATTATCCGCAATCCCTTATTTAGGAACAATAATAGTTCAATGATTATGAGGAGGATTCTCTGTAGATAACGCTACTTTAACTCGATTCTTTTCATTTCACTTCATTATCCCTTTTATTATTATAGCTTTAACTATAATTCATCTTATATTTCTTCATCAAACAGGATCTAACAATCCTTTAGGAACAAATAGAGACTTAGACAAAATTCCTTTTCATCCATACTTTACCTTTAAAGATATTTCAGGATTTATCATAATATTATTAATATTAACCTTACTAGTATTAATTGCTCCTAATATATTAGGAGACCCTGATAATTTTATTCCAGCTAATCCTTTAGTAACACCTCCTCATATTAAACCAGAA
		</sequence>
		<sequence>
			<taxon idref="TTTo_Top.tarsata_122"/>
			ATTCTGAGGAGCAACAGTAATTACAAATCTTCTATCTGCAATTCCTTACTTAGGAACCTCACTTGTTCAGTGATTATGGGGAGGATTCTCAGTAGATAATGCAACATTAAATCGATTTTTTACATTTCATTTTATAATCCCATTTATCATTATAGCTTTAACAATAATTCATTTAATATTTCTCCATCAAACAGGTTCTAATAACCCTCTAGGAACAAATAGAAATTTTGACAAAGTACCCTTTCATCCTTATTTCACTTTTAAAGATATTTCAGGATTTATTATAATACTATTTATATTAATTTCATTAGTAATAATTTCCCCAAATTTATTAGGTGACCCAGATAACTTTATCCCTGCTAACCCTATAGTAACTCCTCCCCATATT?????????
		</sequence>
	</alignment>
	
	
	<!-- The sequence alignment (each sequence refers to a taxon above).         -->
	<!-- ntax=110 nchar=999                                                      -->
	<alignment id="alignment3" dataType="nucleotide">
		<sequence>
			<taxon idref="Argi_Arg.ustulata_25"/>
			TTGAAAAGAACTTTGAAGAGAGAGTTCAAGAGTACGTGAAACCGTTCAGGGGTAAACCTGAGAAACCCGAAATTTCGTATTGGGGTGATTCATCGTCAACGGTGTCGGCTTCGTCATGGTTTCGCGATG--------CTGGGACTCC-----GCGTTCGCG-GTACGCTGC-CAT-GCGA--------TGCCCGTCATCGACGACGTGCACTTCTCCC--CTTGCAGGACGTCGCGACCCGTTGGGCGTCGGTCTACGGCCCGAGTCGGTAGCCTGTT---------CTCGGCGTTCG-----TTC--GC-CG-GGGGCAGACC-GTCGG-TTGCCCGGCCGGCTGCTCGGCGGTAC---CCG---TACGGTAT-CTAGCCGCA-----T-C-GAATT----GCGTCC--AG-TCC--GTCGCAAGCGAG-ACCAGCG-TTC-GCCGGTGGT--CGGACCATGCGCCGGCCCCGGAACTGGTCGGCTGTTCGCAGACGGTGTCCTCGGACGGGCTA-------TAATTT------TTACCGGTCGGCGACGCTATTGCTTCGGGTACTTTCAGGACCCGTCTTGAAACACGGACCAAGGAGTCTAGCATGTGCGCGAGTCATTGGG-ATT--TTGAAA--CCTAAAGGCGCAATGAAAGTGAAGGTC-AACC-ACGCGTTGACCGAGGGAGGATGGGTCGCGTCGCGGCGCGGTCCCGCACTCCCGGGGCGTCTCGTTCTCATCGCGAGAAGAGGCGCACCCAGAGCGTACACGTTGGGACCCGAAAGATGGTGAACTATGCCTGGTCAGGACGAAGTCAGGGGAAACCCTGATGGAGGTCCGTAGCGATTCTGACGTGCAAATCGATCGTCGGAACTGGGTATAGGGGCGAAAGA-CTAAT-CGAACCATCTAGTAGCTGGTTCCCTCCGAAGTTTCCCTCA-GGATAGCTGGCACTCGTGCG-GAAAA--ATTTTGAACG--AGTCTCATCCGGTAA
		</sequence>
		<sequence>
			<taxon idref="Dipr_Gil.hercyniae_128"/>
			TTGAAAAGAACTTTGAAGAGAGAGTTCAAGAGTACGTGAAACCGTTCAGGGGTGAACCTGAGAAACCCGAAAGATCGAAC-GGGGAGATTCATCGTCAGCGACGCAGGCTTCGCCGCGGCT-CGTGATG--------TCGGG--ACCT---CGCGTCCACG-GCACTCGGT-CGCGGTGCA-----A-TGTCCGGTGGCGCCGTCGTGCACTTCTCCC--CTAGTAGGACGTCGCGACCCGTTGGGTGTCGGTCTAAGGCCCG-GTCGGSTGCCTGT----------CTCGGCGTT-------CGC--GT-C--GGGGCAGACC-CCCGG-TTGCCCGTCSGKSTGCKCGGGGATAC---RCG---CACGGTATGAGAGCCGCT-----T-T-GTAC----TGCGTCG--GG-CCC--GCCGCAAGCGCG-GTCCGCG-ATT-CCCGGTGGT--CGGACCCAGCGCCGTRCCCGGGCCTGGCCAGCTGTTGGCTGGCGGTGTCCTCTCGCTGGCTTGTGWKAATTTTTCA----GATACCGGTCGGCGACGCTATTGCTTTGGRTACTTTCAGGACCCGTCTTGAAACACRGACCATGAAGTCTAACATGTGCGCGAGTCATTGGG-AC---GAGCAA-ACCTGAAGGCGAAATGARAGTAARGGTC-GACC-CAGCGCCGACCGAKSGAGGATGGRTCGCGTCACGATGCGACCMCGCACTCCGDGGGCGTCTTGTTCTCATTGCGAVAAGGRGCGCACCCAKAGCGTTCACKTTGAWRCCCGAAATATGGTGAACTATGCCTGGTCAGGAWRAACTCTGGGGAAACCCTGATGGAGGTCCGTAGCGATTCTGACGTGCAAATC?ATCGTCGGAACTGGGTATAGGGGCGAAAGA-CTMAT-C?AACC?TYTCGTA?CTGGTTCCCYCCGAAGTTTCCCT??????????????????????????????????????????????????????????
		</sequence>
		<sequence>
			<taxon idref="Dipr_Neo.sertifer_129"/>
			??????????????GAAGAGAGAGTTCAAGAGTACGTTAAACCGTTCAGGGGTAAACCTGAGAAACCCGAAAGATCGAAC-TGAAAGATTCATCGTCAGCGACGCAGGCTTCACCGCGGCT-TGTGATG--------TCTGG--ACCT---CGCGTCCACG-GCACTCGGT-CGCGATGCA-----A-TGTCTGGCGGCGCTGGCGTGCACTTTTCCC--CTGGTGGGACACCGCGACCCGTTGGGTGTCGGTCTAAGGCCCG-GTCGGTCGCCTGT----------CTCGGCGTT-------TGC--GT-C--TGGGCGGACC-CCTGG-TTGCCCGTTCAGCTGCCCGGGGGTAC---CCG---CAAGGTAA-AGAGCCGCA-----T-T-TAAC----TGCGTCG--GG-CCC--GCCGCAAGCGCG-GTCAGCG-ATT-CCCGGTGGT--CGGACCTAGCGCCGTTCCCGGGCCTGGCCAGCTGTTGGCTGGCGATGTCCTCTGGCTGGCTTGTGCAAATTAT-CA----GATACCGGTCGGCGACGCTATTGCTTTGGGTACTTTCAGGACCCGTCTTGAAACACGGACCAAGGAGTCTAACATGTGCGCGAGTCATTGGG-AC---GAGCAA-GCCTAAAGGCGAAATGAAAGTAAAGGTC-AGCC-CAGCGCTGACMGAGAGAGGATGGGCCGCGTCACGATGCGGCCCCGCACTCCCGGGGCGTCTCGTTCTCACTGCGAGAAGAGGCGCACCCAGAGCGTACACGTTGGGACCCGAAAGATGGTGAACTATGCCTGGTCAGGACGAAGTCAGGGGAAACCCTGATGGAGGTCCGTAGCGATTCTGACGTGCAAATCGATCGTCGGAACTGGGTATAGGGGCAAAAGA-CTAAT-CSAACCATCTAGTAGCTGGTTTCTTCCGAAGTTTCCCTCA-GGATAGCTGGCATTAGCG---TACAA--AACGTACACG--AATCTCATCCGGTGA
		</sequence>
		<sequence>
			<taxon idref="Perg_Gil.tuxius_232"/>
			???????????????ATGAGAGAGTTCAAGAGTACGTGAAACCGTTCARGGGTAAACCTGAGAAACCCGAAAGATCGAAC-GGGGAGATTCATCGTCAGCGACGTCGGCTTCGCCGTGACT-CGTGATG--------TCGGGG-ACCC---CGCGTCCACG-GCACATGGY-CSCGTTGCGT----TATGCCCGGCGGCGTCGGCGTGCACTTCTCCC--CTAGTAGGACGTCGCGACCCGTTGGGCGTCGGCATAAGGCCCG-TACGGTAGCCTGT----------CTCGGTGCT-------TGC--GC-C--GGGGCAGACC-CTCGG-TCGCCCGGCCGGCTGCCCGGCGGTAC---TCG---CACGGTAT-CGAGCCGCA-----T-C-GAACT---TGCGTCC--AG-CCC--GTCGCAAGCGCG-GTCAGCG-ATT-CCCGGTGGT--CGGACCTAGCGCCGTCCCCGGGCCTGGCCAGCTGCTGGCAGACGGTGCCCTCGGACCGGCTCGCTCG------------TATTACCGGTCGGCGACGCTACTGCTTTGGGTACTTTCAGGACCCGTCTTGAAACACGGACCAAGGAGTCTAACATGTGCGCGAGTCATTGGG-AC---ATCGAA-ACCTAAAGGCGCAATGAAAGTGAATGTC-AGCC-CAGCGCTGACAGAGGGAGGATGGGTCGCGTCACGATGCGGCCCCGCACTCCCGGGGCGTCTCGTTCTCATTGCGAGAAGAGGCGCACCCAGAGCGTACACGTTGGGACCCGAAAGATGGTGAACTATGCCTGGTCAGGACGAAGTCAGGGGAAACCCTGATGGAGGTCCGTAGCGATTCTGACGTGCAAATCGATCGTCGGAACTGGGTATAGGGGCGAAAGA-CTAAT-CGAACCATCTAGTAGCTGGTTCCCTCCGAAGTTTCCCTCA-GGATAGCTGGCACTCGCG---TGCRA--AACGTACACG--AGTCTCATTCGGTAA
		</sequence>
		<sequence>
			<taxon idref="TAEm_Am.carpini_152"/>
			?TGAAAAGAACTTTGAAGAGAGAGTTCAAGAGTACGTGAAACCGTTCAGGGGTAAACCTGAGAAACCCGAAAGATCGAAC-GGGGAGATTCATCGTCAGCGGAGTTGGCTTCTCCGCGGCT-CGTGATG--------TCGGG--ACCC---CGTGTCCACG-GCACTCGGC-CGCGGTGCTT----A-CGTCCGACGACGCCGGCGTGCACTTCTCCC--CTAGTAGGACGTCGCGACCCGTTGGGTGTCGGTCTAAGGCCCG-GTGGGCTGCCTGT----------CTCGGCGTT-------CGC--GT-C--GGGGCAGACC-CCCGG-TTGCCCGTCCGACTGCCCGGCGGTAC---CCG---CACGGTAT-TGAGCCGCA-----T-T-GAAC----TGCGTCG--GG-CCC--GCCGCAAGCGCG-GTCAGCG-ATT-CCCGGTGGT--CGGACCTAGCGCCGTCCCCGGGCCTGGCCAGCTGTTGGCAGGCGGTGTCCTCTGACTGGCTCATTTGAAATATTAAA----ATACCGGTCGGCGACGCTATTGCTTTGGGTACTTTCAGGACCCGTCTTGAAACACGGACCAAGGAGTCTAACATGTGCGCGAGTCATTGGG-AC---ACGCAA-ACCTAAAGGCGAAATGAAAGTGAAGGTC-AGCC-TAGCGCTGACCGAGGGAGGATGGGCCGCGTCACGATGCGGCCCCGCACTCCCGGGGCGTCTCGTTCTCATTGCGAGAAGAGGCGCACCCAGAGCGTACACGTTGGGACCCGAAAGATGGTGAACTATGCCTGGTCAGGACGAAGTCAGGGGAAACCCTGATGGAGGTCCGTAGCGATTCTGACGTGCAAATCGATCGTCGGAACTGGGTATAGGGGCGAAAGA-CTAAT-CGAACTATCTAGTAGCTGGCTCCCTCCGAAGTTTCCCTCA-GGATAGCTGGCACTCGCG---TACAA--AACGTACACG--AGTCTCATCCGGTAA
		</sequence>
		<sequence>
			<taxon idref="TAAl_All.rufocinctus_225"/>
			ATGAAAAGAACTTTGAAGAGAGAGTTCAAGAGTACGTGAAACCGTTCAGGGGTAAACCTGAGAAACCCGAAAGATCGAAC-GGGGAGATTCATCGTCAGCGGGGTTGGCTTCTCCGTGGCT-CGTGATG--------TCGGG--ACCC---CGTGTCCACG-GCACTCGGC-CGCGGTGTT-----A-CGTCCGACCACGCCGGCGTGCACTTCTCCC--CTAGTAGGACGTCGCGACCCGTTGGGTGTCGGTCTACGGCCCG-GTGGGAAGCCTGT----------CTCGGCGTT-------CGC--GT-C--GGGGCAGACC-CCCGG-TTGCCTGTCCGGCTGCCCGGCGGTAC---CCG---CACGGTAT-AGAGCCGCA-----T-T-GAAC----TGCGTCG--GG-CCC--GCCGCAAGCGCG-GTCAGCG-ATT-CCCGGTGGT--CGGACCTAGCGCCGTCCCCGGGCCTGGCCAGCTGTTGGCAGGCGGTGTCCTCTGACAGGCTCATTTGAAATATTAAC----ATACCGGTCGGCGACGCTATTGCTTTGGGTACTTTCAGGACCCGTCTTGAAACACGGACCAAGGAGTCTAACATGTGCGCGAGTCATTGGG-AC---ACGCAA-ACCTAAAGGCGAAATGAAAGTGAAGGTC-AGCC-TAGCGCTGACCGAGGGAGGATGGGCCGCGTCACGATGCGGCCCCGCACTCCCGGGGCGTCTCGTTCTCATTGCGAGAAGAGGCGCACCCAGAGCGTACACGTTGGGACCCGAAAGATGGTGAACTATGCCTGGTCAGGACGAAGTCAGGGGAAACCCTGATGGAGGTCCGTAGCGATTCTGACGTGCAAATCGATCGTCGGAACTGGGTATAGGGGCGAAAGA-CTAAT-CGAACTATCTAGTAGCTGGTTCCCTCCGAAGTTTCCCTCA-GGATAGCTGGCAGTCGCG---TACAA--AACGTACACG--AGTCTCATCCGGTAA
		</sequence>
		<sequence>
			<taxon idref="TAAl_All.viennensis_158"/>
			TTGAAAAGAACTTTGAAGAGAGAGTTCAAGAGTACGTGAAACCGTTCAGGGGTAAACCTGAGAAACCCGAAAGATCGAAC-GGGGAGATTCATCGTCAGCGGAGTTGGCTTCACCGTGGCT-CGTGATG--------TCGGG--ACCC---CGTGTCCACG-GCACTCGGC-CGCGGTGTC-----A-TGTCCGACGACGCCGGCGTGCACTTCTCCC--CTAGTAGGACGTCGCGACCCGTTGGGTGTCGGTCTACGGCCCG-GTGGGATGACTGT----------TTCGGCGTT-------CGC--GT-C--GGGGCAGACC-CCCGG-TTGCCCGTCCGGCTGCCCGGCGGTAC---CCG---CACGGTAT-AGAGCCGCA-----T-T-GAAC----TGCGTCG--GG-CCC--GCCGCAAGCGCG-GTCAGCG-ATT-CCCGGTGGT--CGGACCTAGCGCCGTCCCCGGGCCTGGCCAGCTGTTGGCTGGCGGTGTCCTCTGACTGGCTCATTTGAAATAATAAT----ATACCGGTCGGCGACGCTATTGCTTTGGGTACTTTCAGGACCCGTCTTGAAACACGGACCAAGGAGTCTAACATGTGCGCGAGTCATTGGG-AC---ACGCAA-ACCTAAAGGCGAAATGAAAGTGAAGGTC-AGCC-TAGCGCTGACCGAGGGAGGATGGGCCGCGTCACGATGCGGCCCCGCACTCCCGGGGCGTCTCGTTCTCATTGCGAGAAGAGGCGCACCCAGAGCGTACACGTTGGGACCCGAAAGATGGTGAACTATGCCTGGTCAGGACGAAGTCAGGGGAAACCCTGATGGAGGTCCGTAGCGATTCTGACGTGCAAATCGATCGTCGGAACTGGGTATAGGGGCGAAAGA-CTAAT-CGAACTATCTAGTAGCTGGTTCCCTCCGAAGTTTCCCTCA-GGATAGCTGGCACTCGCG---TACAA--AACGTACACG--AGTCTCATCCGGTAA
		</sequence>
		<sequence>
			<taxon idref="TAAl_All.calceatus_63"/>
			???????????????????????????????????????????????????????????????????????????????????????????????????????????????????????????????????????????????????????????????????????????????????????????????????????????????????????????????????????????????????????????????????????????????????????????????????????????????????????????????????????????????????????????????????????????????????????????????????????????????????????????????????????????????????????????????????????????????????????????????????????????????????????????????????????????????????????????????????????????????????????????????????????????????????????????????????????????????????????????????????????????????????????????????????????????????????????????????????????????????????????????????????????????????????????????????????????????????????????????????????????????????????????????????????????????????????????????????????????????????????????????????????????????????????????????????????????????????????????????????????????????????????????????????????????
		</sequence>
		<sequence>
			<taxon idref="TAAt_Ath.cordata_65"/>
			???????GAACTTTGAAGAGAGAGTTCAAGAGTACGTGAAACCGTTCAGGGGTAAACCTGAGAAACCCGAAAGATCGAAC-GGGGAGATTCATCGTCAGCGAAACTGGCTTCGCCGTGGCT-CGTGATG--------CTGGG--ACCT---CGCGTCCACG-GCACTCGTC-CGCGGTGTTC----AATGTCCGGTGACGCCGGCGTGCACTTCTCCC--CTAGTAGGACGTCGCGACCCGTTGGGTGTCGGTCTAAGGCCCG-GGTGGACGCCTGT----------CACGTCGTT-------CGC--GT-C--GTGACAGACC-CCCGG-TTGCCCGTCCGACTGCTCGGCGGTAC---CCG---CACGGTAT-AGAGCCGCA-----T-T-CGAC----TGCGTCA--AG-CCC--GCCGCAAGCGCG-GTCAGCG-ATT-CCCGGTGGT--CGGACCTAGTGCCGTCCCCGGGCCTGGCCAGCTGTTGGTCGGCGGTGTTCTCTGACTGGCTCA-----------CAT--TGT-ACCGGTCGGCGACGCTATTGCTTTGGGTACTTTCAGGACCCGTCTTGAAACACGGACCAAGGAGTCTAACATGTGCGCGAGTCATTGGG-AG---ACTCAA-ACCTAAAGGCGCAATGAAAGTAAAGGTC-AGCC-TAGCGCTGACCGAGGGAGGATGGGCCGCGTCACGATGCGGCCCCGCACTCCCGGGGCGTCTCGTTCTCATTGCGAGAAGAGGCGCACCCAGAGCGTACACGTTGGGACCCGAAAGATGGTGAACTATGCCTGGTCAGGACGAAGTCAGGGGAAACCCTGATGGAGGTCCGTAGCGATTCTGACGTGCAAATCGATCGTCGGAACTGGGTATAGGGGCGAAAGA-CTAAT-CGAACCATCTAGTAGCTGGTTCCCTCCGAAGTTTCCCTCA-GGATAGCTGGCACTCACG---TACAA--AATGTACACG--AGTCTCATCCGGTAA
		</sequence>
		<sequence>
			<taxon idref="TAAt_Ath.liberta_66"/>
			TTGAAAAGAACTTTGAAGAGAGAGTTCAAGAGTACGTGAAACCGTTCAGGGGTAAACCTGAGAAACCCGAAAGATCGAAC-GGGGAGATTCATCGTCAGCGAAACCGGCTTCGCCGTGGCT-CGTGATG--------CTGGG--ACCT---CGCGTCCACG-GCACTCGTC-CGCGGTGTTC----A-TGTCCGGTGACGCCGGCGTGCACTTCTCCC--CTAGTAGGACGTCGCGACCCGTTGGGTGTCGGTCTAAGGCCTG-GGTGGACGCCTGT----------CACGTCGTT-------CGC--GT-C--GTGTCAGACC-CCCGG-TTGCCCGTCCGACTGCCCGGCGGTAC---CCG---CACGGTAT-AGAGCCGCA-----T-T-CGAC----TGCGTCA--AGACCC--GCCGCAAGCGCG-GTCAGCG-ATT-CCCGGTGGTT-CGGACCTAGTGCCGTCCCCGGGCCTGGCCAGCTGTTGGTCGGCGGTGTTCTCTGACCGGCTCATTCGAATTTTATAT--TGTTACCGGTCGGCGACGCTATTGCTTTGGGTACTTTCAGGACCCGTCTTGAAACACGGACCAAGGAGTCTAACATGTGCGCGAGTCATTGGG-AG---ACTCAA-ACCTAAAGGCGCAATGAAAGTAAAGGTC-AGCC-TAGCGCTGACCGAGGGAGGATGGGTCGCGTCACGATGCGGCCCCGCACTCCCGGGGCGTCTCGTTCTCATTGCGAGAAGAGGCGCACCCAGAGCGTACACGTTGGGACCCGAAAGATGGTGAACTATGCCTGGTCAGGACGAAGTCAGGGGAAACCCTGATGGAGGTCCGTAGCGATTCTGACGTGCAAATCGATCGTCGGAACTGGGTATAGGGGCGAAAGA-CTAAT-CGAACCATCTAGTAGCTGGTTCCCTCCGAAGTTTCCCTCA-GGATAGCTGGCACTCGCG---TACAA--AATGTACACG--AGTCTCATCCGGTAA
		</sequence>
		<sequence>
			<taxon idref="TAAt_Ath.rosae_39"/>
			TTGAAAAGAACTTTGAAGAGAGAGTTCAAGAGTACGTGAAACCGTTCAGGGGTAAACCTGAGAAACCCGAAAGATCGAAC-GGGGAGATTCATCGTCAGCGAAACCGGCTTCGCCGTGGCT-CGTGATG--------CTGGG--ACCT---CGCGTCCACG-GCACTCGTC-CGCGGTGTTC----A-TGTCCGGTGACGCCGGCGTGCACTTCTCCC--CTAGTAGGACGTCGCGACCCGTTGGGTGTCGGTCTAAGGCCTG-GGTGGAAGCCTGT----------CACGTCGTT-------CGC--GT-C--GTGTCAGACC-CCCAG-TGCCCCGTCCGACTGCCCGGCGGTAC---CCG---CACGGTAT-AGAGCCGCA-----T-T-CGAC----TGCGTCA--AGACCC--GCCGCAAGCGCG-GTCAGCG-ATT-CCCGGTGGTT-CGGACCTAGCGCCGTCACCGGGCCTGGCCAGCTGTTGGTCGGCGGTGTTCTCTGACCGGCTCATTCGAATTTTATAT--TGTTACCGGTCGGCGACGCTATTGCTTTGGGTACTTTCAGGACCCGTCTTGAAACACGGACCAAGGAGTCTAACATGTGCGCGAGTCATTGGG-AG---ACTCAA-ACCTAAAGGCGCAATGAAAGTAAAGGTC-AGCC-TAGCGCTGACCGAGGGAGGATGGGTCGCGTCACGATGCGGCCCCGCACTCCCGGGGCGTCTCGTTCTCATTGCGAGAAGAGGCGCACCCAGAGCGTACACGTTGGGACCCGAAAGATGGTGAACTATGCCTGGTCAGGACGAAGTCAGGGGAAACCCTGATGGAGGTCCGTAGCGATTCTGACGTGCAAATCGATCGTCGGAACTGGGTATAGGGGCGAAAGA-CTAAT-CGAACCATCTAGTAGCTGGTTCCCTCCGAAGTTTCCCTCA-GGATAGCTGGCACTCGCG---TACAA--AATGTACACG--AGTCTCATCCGGTAA
		</sequence>
		<sequence>
			<taxon idref="TAAt_Ath.scutellariae_40"/>
			TTGAAAAGAACTTTGAAGAGAGAGTTCAAGAGTACGTGAAACCGTTCAGGGGTAAACCTGAGAAACCCGAAAGATCGAAC-GGGGAGATTCATCGTCAGCGAGACCGGCTTCGCCGCGGAT-CGTGATG--------TCGGGG-ACCT---CGCGTCCTCG-GCACTCGTC-CGCGGTGTTC----A-TGTCCGGTGACGCCGGCGTGCACTTCTCCC--CTAGTAGGACGTCGCGACCCGTTGGGTGTCGGTCTAAGGCCCG-GGAGGACGCCTGT----------CACGTCGTT-------CGC--GT-C--GTGGCAGACC-CCCGG-TTGCCCGTCCGACTGCCCGGCGGTAC---CCG---CACGGTAT-AGAGCCGCA-----T-T-TGAC----TGCGTCA--AG-CCTAAGCCGCAGGCTCG-GTCAGCG-ATT-CCCGGTGGT--CGGACCTAGCGCCGTCATCGGGCCTGGCCAGCTGTTGATCGGCGGTGTTCTCTGACTGGCTCATTCGAATATTACAT--TGT-ACCGGTCGGCGACGCTATTGCTTTGGGTACTTTCAGGACCCGTCTTGAAACACGGACCAAGGAGTCTAACATGTGCGCGAGTCATTGGG-AG---ACTCAA-ACCTAAAGGCGCAATGAAAGTAAAGGTC-AGCC-TCGCGCTGACCGAGGGAGGATGGGCCGCGTCACGATGCGGCCCCGCACTCCCGGGGCGTCTCGTTCTCATTGCGAGAAGAGGCGCACCCAGAGCGTACACGTTGGGACCCGAAAGATGGTGAACTATGCCTGGTCAGGACGAAGTCAGGGGAAACCCTGATGGAGGTCCGTAGCGATTCTGACGTGCAAATCGATCGTCGGAACTGGGTATAGGGGCGAAAGA-CTAAT-CGAACCATCTAGTAGCTGGTTCCCTCCGAAGTTTCCCTCA-GGATAGCTGGCACTCACG---TACAA--AACGTACACG--AGTCTCATCCGGTAA
		</sequence>
		<sequence>
			<taxon idref="TAEm_Emp.immersa_135"/>
			???????????????????????????????????????????????????????????????????????????????????????????????????????????????????????????????????????????????????????????????????????????????????????????????????????????????????????????????????????????????????????????????????????????????????????????????????????????????????????????????????????????????????????????????????????????????????????????????????????????????????????????????????????????????????????????????????????????????????????????????????????????????????????????????????????????????????????????????????????????????????????????????????????????????????????????????????????????????????????????????????????????????????????????????????????????????????????????????????????????????????????????????????????????????????????????????????????????????????????????????????????????????????????????????????????????????????????????????????????????????????????????????????????????????????????????????????????????????????????????????????????????????????????????????????????
		</sequence>
		<sequence>
			<taxon idref="TAEm_Eop.beaumonti_67"/>
			TTGAAAAGAACTTTGAAGAGAGAGTTCAAGAGTACGTGAAACCGTTCAGGGATAAACCTGAGAAACCCGAAAGATCGAAC-GGGGAGATTCATCGTCAGCGGAGTTGGCTTCTCCGTGGCT-CGTGATG----------------------------CGTG-GC------T-CGTGATGC------G-TGCACGACGACGCCGGCGTGCACTTCTCCC--CTAGTAGGACGTCGCGACCCGTTAGGTGTCGGTCAACGGCCCG-GTGGGATGCCTGC----------CTCGGCGTT-------CGC--GT-C--GCGGTAGACC-CCCGG-TTGCCCGTCCGGCTGCCCGGCGGTAC---CCG---CACGGTAT-TGAGCTGCA-----T-T-GAAC----TGCGTCG--GG-CC--AGCCGCAAGCGCG-GTCAGCG-ATT-CCCGGTGGT--CGGACCTAGCGCCGTCCCCGGGCCTGGCCAGCTGTTGGCTGGCGGTGTCCTCTGACTGGCTCGTTTGAAATAATAAA----ATACCGGTCGGCGACGCTATTGCTTTGGGTACTTTCAGGACCCGTCTTGAAACACGGACCAAGAAGTCTAACATGTGCGCGAGTCATTGGG-AC---ACGCAA-ACCTAAAGGCGAAATGAAAGTGAAGGTC-AGCC-TTGCGCTGACCGAGGGAGGATGGGCCGCGTCACGATGCGGCCCCGCACTCCCGGGGCGTCTCGTTCTCATTGCGAGAAGAGGCGCACCCAGAGCGTACAAGTTGGGACCCGAAAGATGGTGAACTATGCCTGGTCAGGACGAAGTCAGGGGAAACCCTGATGGAGGTCCGTAGCGATTCTGACGTGCAATTCGCTCGTCGGAACTGGGTATAGGGGCGAAAGA-CTAAT-CGAACTATCTAGTAGCTGGTTCCCTCGGAAGTTTCCCTCA-GGATAGCTGGCACTCGTG---TACAA--AACTTACACG--AGTCTCATCCGGTAA
		</sequence>
		<sequence>
			<taxon idref="TAEr_Eri.ovata_32"/>
			???????????????????????????????????????????????????????????????????????????????????????????????????????????????????????????????????????????????????????????????????????????????????????????????????????????????????????????????????????????????????????????????????????????????????????????????????????????????????????????????????????????????????????????????????????????????????????????????????????????????????????????????????????????????????????????????????????????????????????????????????????????????????????????????????????????????????????????????????????????????????????????????????????????????????????????????????????????????????????????????????????????????????????????????????????????????????????????????????????????????????????????????????????????????????????????????????????????????????????????????????????????????????????????????????????????????????????????????????????????????????????????????????????????????????????????????????????????????????????????????????????????????????????????????????????
		</sequence>
		<sequence>
			<taxon idref="TAEr_Eri.umbratica_70"/>
			???????????????????????????????????????????????????????????????????????????????????????????????????????????????????????????????????????????????????????????????????????????????????????????????????????????????????????????????????????????????????????????????????????????????????????????????????????????????????????????????????????????????????????????????????????????????????????????????????????????????????????????????????????????????????????????????????????????????????????????????????????????????????????????????????????????????????????????????????????????????????????????????????????????????????????????????????????????????????????????????????????????????????????????????????????????????????????????????????????????????????????????????????????????????????????????????????????????????????????????????????????????????????????????????????????????????????????????????????????????????????????????????????????????????????????????????????????????????????????????????????????????????????????????????????????
		</sequence>
		<sequence>
			<taxon idref="TBBl_Cla.sp_75"/>
			???????????????????????????????????????????????????????????????????????????????????????????????????????????????????????????????????????????????????????????????????????????????????????????????????????????????????????????????????????????????????????????????????????????????????????????????????????????????????????????????????????????????????????????????????????????????????????????????????????????????????????????????????????????????????????????????????????????????????????????????????????????????????????????????????????????????????????????????????????????????????????????????????????????????????????????????????????????????????????????????????????????????????????????????????????????????????????????????????????????????????????????????????????????????????????????????????????????????????????????????????????????????????????????????????????????????????????????????????????????????????????????????????????????????????????????????????????????????????????????????????????????????????????????????????????
		</sequence>
		<sequence>
			<taxon idref="TBBl_Mon.sp_76"/>
			???????????????????????????????????????????????????????????????????????????????????????????????????????????????????????????????????????????????????????????????????????????????????????????????????????????????????????????????????????????????????????????????????????????????????????????????????????????????????????????????????????????????????????????????????????????????????????????????????????????????????????????????????????????????????????????????????????????????????????????????????????????????????????????????????????????????????????????????????????????????????????????????????????????????????????????????????????????????????????????????????????????????????????????????????????????????????????????????????????????????????????????????????????????????????????????????????????????????????????????????????????????????????????????????????????????????????????????????????????????????????????????????????????????????????????????????????????????????????????????????????????????????????????????????????????
		</sequence>
		<sequence>
			<taxon idref="TBBl_Cla.alternipes_73"/>
			???????????????????????????????????????????????????????????????????????????????????????????????????????????????????????????????????????????????????????????????????????????????????????????????????????????????????????????????????????????????????????????????????????????????????????????????????????????????????????????????????????????????????????????????????????????????????????????????????????????????????????????????????????????????????????????????????????????????????????????????????????????????????????????????????????????????????????????????????????????????????????????????????????????????????????????????????????????????????????????????????????????????????????????????????????????????????????????????????????????????????????????????????????????????????????????????????????????????????????????????????????????????????????????????????????????????????????????????????????????????????????????????????????????????????????????????????????????????????????????????????????????????????????????????????????
		</sequence>
		<sequence>
			<taxon idref="TBBl_Cld.elongatula_41"/>
			???????????????????????????????????????????????????????????????????????????????????????????????????????????????????????????????????????????????????????????????????????????????????????????????????????????????????????????????????????????????????????????????????????????????????????????????????????????????????????????????????????????????????????????????????????????????????????????????????????????????????????????????????????????????????????????????????????????????????????????????????????????????????????????????????????????????????????????????????????????????????????????????????????????????????????????????????????????????????????????????????????????????????????????????????????????????????????????????????????????????????????????????????????????????????????????????????????????????????????????????????????????????????????????????????????????????????????????????????????????????????????????????????????????????????????????????????????????????????????????????????????????????????????????????????????
		</sequence>
		<sequence>
			<taxon idref="TBWa_Wal.carbonaria_250"/>
			TTGAAAAGAACTTTGAAGAGAGAGTTCAAGAGTACGTGAAACCGTTCAGGGGTAAACCTGAGAAACCCGAAAGATCGAAC-GGGGAGATTCATCGTCAGCGAAGTCGGCTACTCCGTGGCT-CGTGATG--------TCGGG--ACCC---CGTGTCCACG-GCACTCGGC-CGCGGTGTT-----A-CGTCCGGCGACGCCGGCGTGCACTTCTCCC--CTAGTAGGACGTCGCGACCCGTTGGGTGTCGTTCTACGGCCCG-GTGGGCTGCCTGT----------CTTGGCGTT-------CGC--GT-C--GAGGCAGACC-CCCGG-TTGCCTGTCCGGCTGCCCGGCGGTAC---ACG---CACGGTAT-AGAGCCGCA-----T-T-GAAC----TGCGTCG--GG-CCC--GCCGCAAGCGCG-GTCAGCG-TTT-CCCGGTGGT--CGGACCTAGCGCCGTCCCCGGGCCTGGCCAGCTGTTGGCTGGCGGTGTCCTCTGACTGGCTCATTCGAATTTTTTTC--ACATACCGGTCGGCGACGCTATTGCTTTGGGTACTTTCAGGACCCGTCTTGAAACACGGACCAAGGAGTCTAACATGTGCGCGAGTCATTGGG-AC---ACGCAA-ACCTAAAGGCGAAATGAAAGTAAAGGTC-AGCC-TAGCGCTGACCGAGGGAGGATGGGCCGCGTCACGATGCGGCCCCGCACTCCCGGGGCGTCTCGTTCTCATTGCGAGAAGAGGCGCACCCAGAGCGTACACGTTGGGACCCGAAAGATGGTGAACTATGCCTGGTCAGGACGAAGTCAGGGGAAACCCTGATGGAGGTCCGTAGCGATTCTGACGTGCAAATCGATCGTCGGAACTGGGTATAGGGGCGAAAGA-CTAAT-CGAACCATCTAGTAGCTGGTTCCCTCCGAAGTTTCCCTCA-GGATAGCTGGCACTCGTG---TACAA--AATTTACACG--AGTCTCATCCGGTAA
		</sequence>
		<sequence>
			<taxon idref="TBBl_Eup.parca_249"/>
			???????????????????????????????????????????????????????????????????????????????????????????????????????????????????????????????????????????????????????????????????????????????????????????????????????????????????????????????????????????????????????????????????????????????????????????????????????????????????????????????????????????????????????????????????????????????????????????????????????????????????????????????????????????????????????????????????????????????????????????????????????????????????????????????????????????????????????????????????????????????????????????????????????????????????????????????????????????????????????????????????????????????????????????????????????????????????????????????????????????????????????????????????????????????????????????????????????????????????????????????????????????????????????????????????????????????????????????????????????????????????????????????????????????????????????????????????????????????????????????????????????????????????????????????????????
		</sequence>
		<sequence>
			<taxon idref="TBBl_Mon.plana_134"/>
			TTGAAATGAACTTCGAAGAGAGAGTTCAAGAGTACGTGAAACCGTTCAGGGGTAAACCTGAGAAACCCGAATGATCGAAC-GGGGAGATTCATCGTCAGCGAAGTCGGCTTCTCCGTGGCT-CGTGATG--------TCTTG--ATCC---CGTGTCCACG-GCACACGGT-CGCGGTGCA-----A-CGTCTGACAACGTCGGCGTGCACTTCTCCC--CTATTAGGACGTCGCGACCCAGTGGGTGTCGGTCTACGGCCCG-GGTGGCTGACTGT----------CTCGGCGTT-------CGC--GT-C--GGGGCAGACC-CCCGG-TTGCCCGTCCGGCTGCCCGGTGGTAC---CCG---CACGGTAT-CGAGCCGCA-----T-T-GAAC----TGCGTCT--GG-CCC--GCCGCAAGCGCG-ATCAGCG-ATT-CCCGGTGGT--CGGACCTAGTGCC-----------TGGCCAGCTGTTGGTTGGCGGTGTCCGCTGACTGGCTCATTCGAATTATT----CATATACCGGTCGGCGACGCTATTGCTTTGGGTACTTTCAGGACCCGTCTTGAAATACGGACCAAGGAGTCTAACATGTGCGCGAGTCATTGGG-AC---ACGCAA-ACCTGAAGGCGAAATGAAAGTATAGGTC-AGCC-TAGCGCTGACCGAGGGAGGATGGGCCGCGTCACGATGCGGCCCCGCACTCCTGGGGCGTCTCGTTCTCATTGCGAGAAGAGGCACACCCAGAGCGTACACGTTGGGACCCGAAATATGGTGAACTATGCCTGGTCAGGACGAAGTCAGGGGAAACCCTGATGGAGGTCCGTAGCGATTCTGACGTGCAAATCGATCGTCGGAACTGGGTATAGGGGCGAAAGA-CTAAT-CGAACCATCTAGTAGCTGGTTCCCTCCGAAGTTTCCCTCA-GGACAGCTGGCACTCGCG---TACAA--AACGTACACG--AGTCTCATCCGGTAA
		</sequence>
		<sequence>
			<taxon idref="TBBl_Par.pruni_147"/>
			???????????????????????????????????????????????????????????????????????????????????????????????????????????????????????????????????????????????????????????????????????????????????????????????????????????????????????????????????????????????????????????????????????????????????????????????????????????????????????????????????????????????????????????????????????????????????????????????????????????????????????????????????????????????????????????????????????????????????????????????????????????????????????????????????????????????????????????????????????????????????????????????????????????????????????????????????????????????????????????????????????????????????????????????????????????????????????????????????????????????????????????????????????????????????????????????????????????????????????????????????????????????????????????????????????????????????????????????????????????????????????????????????????????????????????????????????????????????????????????????????????????????????????????????????????
		</sequence>
		<sequence>
			<taxon idref="TAEm_Har.lepidus_246"/>
			TTGAAAAGAACTTTGAAGAGAGAGTTCAAGAGTACGTGAAACCGTTCAGGGGTAAACCTGAGAAACCCGAAAGATCGAAC-GGGGAGATTCATCGTCAGCGGAGTTGGCTTCTCCGTGGCT-CGTGATG--------TCGGG--ACCC---CGTGTCCACG-GCACGCGGC-CGCGGTGTTT----A-CGCCCGACGACGCCGGCGTGCACTTCTCCC--CTAGTAGGACGTCGCGACCCGTTGGGTGTCGGTCTACGGCCCG-GGTGGCTGACTGT----------CACGGCGTT-------CGC--GT-C--GTGGCAGATC-CCCGG-TTGCCCGTCCGACTGCCCGGCGGTAC---CCG---CACGGTAT-AGAGCCGCA-----T-T-GAAC----TGCGTCG--GG-CCC--GCCGCAAGCGCG-GTCAGCG-ATT-CCCGGTGGT--CGGACCTAGCGCCGTCCCCGGGCCTGGCCAGCTGTTGGCTGGCGGTGTCCTCTGACTGGCTCATTCGAATCAATCAA----ATACCGGTCGGCGACGCTATTGCTTTGGGTACTTTCAGGACCCGTCTTGAAACACGGACCAAGGAGTCTAACATGTGCGCGAGTCATTGGG-AC---ACGCAA-GCCTAAAGGCGAAATGAAAGTGAAGGTC-AGCC-TAGCGCTGGCCGAGGGAGGATGGGCCGCGTCACGATGCGGCCCCGCACTCCCGGGGCGTCTCGTTCTCATTGCGAGAAGAGGCGCACCCAGAGCGTACACGTTGGGACCCGAAAGATGGTGAACTATGCCTGGTCAGGACGAAGTCAGGGGAAACCCTGATGGAGGTCCGTAGCGATTCTGACGTGCAAATCGATCGTCGGAACTGGGTATAGGGGCGAAAGA-CTAAT-CGAACCATCTAGTAGCTGGTTCCCTCCGAAGTTTCCCTCA-GGATAGCTGGCACTCGCG---TACAA--AACGTACACG--AGTCTCATCCGGTAA
		</sequence>
		<sequence>
			<taxon idref="TBLy_Hop.xylostei_20"/>
			???????????????????????????????????????????????????????????????????????????????????????????????????????????????????????????????????????????????????????????????????????????????????????????????????????????????????????????????????????????????????????????????????????????????????????????????????????????????????????????????????????????????????????????????????????????????????????????????????????????????????????????????????????????????????????????????????????????????????????????????????????????????????????????????????????????????????????????????????????????????????????????????????????????????????????????????????????????????????????????????????????????????????????????????????????????????????????????????????????????????????????????????????????????????????????????????????????????????????????????????????????????????????????????????????????????????????????????????????????????????????????????????????????????????????????????????????????????????????????????????????????????????????????????????????????
		</sequence>
		<sequence>
			<taxon idref="TBPh_Eur.amauros_139"/>
			???????????????????????????????????????????????????????????????????????????????????????????????????????????????????????????????????????????????????????????????????????????????????????????????????????????????????????????????????????????????????????????????????????????????????????????????????????????????????????????????????????????????????????????????????????????????????????????????????????????????????????????????????????????????????????????????????????????????????????????????????????????????????????????????????????????????????????????????????????????????????????????????????????????????????????????????????????????????????????????????????????????????????????????????????????????????????????????????????????????????????????????????????????????????????????????????????????????????????????????????????????????????????????????????????????????????????????????????????????????????????????????????????????????????????????????????????????????????????????????????????????????????????????????????????????
		</sequence>
		<sequence>
			<taxon idref="TBPh_Eur.ventralis_78"/>
			???????????????????????????????????????????????????????????????????????????????????????????????????????????????????????????????????????????????????????????????????????????????????????????????????????????????????????????????????????????????????????????????????????????????????????????????????????????????????????????????????????????????????????????????????????????????????????????????????????????????????????????????????????????????????????????????????????????????????????????????????????????????????????????????????????????????????????????????????????????????????????????????????????????????????????????????????????????????????????????????????????????????????????????????????????????????????????????????????????????????????????????????????????????????????????????????????????????????????????????????????????????????????????????????????????????????????????????????????????????????????????????????????????????????????????????????????????????????????????????????????????????????????????????????????????
		</sequence>
		<sequence>
			<taxon idref="TBPh_Eut.ephippium_79"/>
			TTGAAAAGAACTTTGAAGAGAGAGTTCAAGAGTACGTGAAACCGTTCAGGGGTAAACCTGAGAAACCCGAAAGATCGAAC-GGGGAGATTCATCGTCAGCGGAGTTGGCTTCGCCGTTGCT-CGTGATG--------CCGGT--ACCC---CGCGTACACG-GCACTCGGC-GGCGGTGTT-----A-CGTCCGACTACGCCGGCGTGCACTTCTCCC--CTAGTAGGACGTCGCGACCCGTTGGGTGTCGGTCTACGGCCCG-GGTGGCTGCCTGT----------CTCGGCGTT-------CGC--GT-C--GGGGCAGACC-CCCGG-TTGCCCGTCCGGCTGCCCGGCGGTAC---ACG---CACGGTAT-TGAGCCGCA-----C-T-TGAA----TGCGTCG--GG-CCC--GCCGCAAGCGCG-GTCAGCG-ATT-CCCGGTGTT--CGGACCTAGCGCCGTCCCCGGGCCTGGCCAGCTGTTGGCAGGCGGTGTCCTCTGACCGGCTCTTTCGAACTTATGAC---AATACCGGTCGGCGACGCTATTGCTTTGGGTACTTTCAGGACCCGTCTTGAAACACGGACCAAGGAGTCTAACATGTGCGCGAGTCATTGGG-AC---ACGCAA-ACCTAAAGGCGAAATGAAAGTGAAGGTC-AGCCCTAGCGCTGGCCGAGGGAGGATGGGCCGCGTCACGATGCGGCCCCGCACTCCCGGGGCGTCTCGTTCTCATTGCGAGAAGAGGCGCACCCAGAGCGTACACGTTGGGACCCGAAAGATGGTGAACTATGCCTGGTCAGGACGAAGTCAGGGGAAACCCTGATGGAGGTCCGTAGCGATTCTGACGTGCAAATCGATCGTCGGAACTGGGTATAGGGGCGAAAGA-CTAAT-CGAACCATCTAGTAGCTGGTTCCCTCCGAAGTTTCCCTCA-GGATAGCTGGCACTCGCG---TACAA--AACGTACACG--AGTCTCATCCGGTAA
		</sequence>
		<sequence>
			<taxon idref="TBPh_Eut.luteiventris_80"/>
			TTGAAAAGAACTTTGAAGAGAGAGTTCAAGAGTACGTGAAACCGTTCAGGGGTAAACCTGAGAAACCCGAAAGATCGAAC-GGGGAGATTCATCGTCAGCGGAGTTGGCTTCGCCGCGGCT-CGTGATG--------CCGGG--ACCC---CGTGTCCACG-GCACTCGGC-CGCGGTGTT-----A-CGTCCGACGACGCCGGCGTGCAATTTTCCC--ATAGTAGGACGTCGCGACCCGTTGAGTGTCGGTCTACGGCCCG-GGTGGCTGTCTGT----------CTCGGCGTT-------CGC--GT-C--GGGGCAGACC-CCCGG-TTGCCCGTCCGGCTGCCCGGCGGTAC---ACG---CACGGTAT-TGAGCCGCA-----C-T-TGAA----TGCGTCG--GG-CCC--GCCGCAAGCGCG-GTCAGCG-ATT-CCCGGTGTT--CGGACCTAGCGCCGTCCCCGGGCCTGACCAGCTGTTTGCAGGCGGTGTCCTCTGACTGGCTCATTCGAACTTTTGAC---AATACCGGTCGGCGACGCTATTGCGTTGGGTACTTTCAGGACCCGTCTTGAAACACGGACCAAGGAGTCTAACATGTGCGCGAGTCATTGGGAAC---ACGCAA-ACCTAAAGGCGAAATGAAAGTGAAGGTC-AGCCCTAGCGCTGGCCGAGGGAGGATGGGCCGCGTCACGATGCGGCCCCGCACTCCCGGGGCGTCTCGTTCTCATTGCGAGAAGAGGCGCACCCAGAGCGTACACGTTGGGACCCGAAAGATGGTGAACTGTGCCTGGTCAGGACGAAGTCAGGGGAAACCCTGATGGAGGTCCGTAGCGATTCTGACGTGCAAATCGATCGTCGGAACTGGGTATAGGGGCGAAAGA-CTAAT-CGAACCATCTAGTAGCTGGTTCCCTCCGAAGTTTCCCTCA-GGATAGCTGGCACTCGCG---TACAA--AACGTACACG--AGTCTCATCCGGTAA
		</sequence>
		<sequence>
			<taxon idref="TBPh_Mon.alpicola_81"/>
			TTGAAAAGAACTTTGAAGAGAGAGTTCAAGAGTACGTGAAACCGTTCAGGGGTAAACCTGAGAAACCCGAAAGATCGAAC-GGGGAGATTCATCGTCAGCGGAGTTGGCTTCTCCGCGGCT-CGTGATG--------TCGGG--ACCC---CGTGTCCACG-GCACTCGGT-CGCGGTGCT-----A-CGTCCGACTACGCCGGCGTGCACTTCTCCC--CTAGTAGGACGTCGCGACCCGTTGGGTGTCGGTCTACGGCCCG-GGTGGCTGCCTGT----------CTCGGCGTT-------TAC--GT-C--GGGGCAGACC-CCCGG-TTGCCCGTCCGGCTGCCCGGCGGTAC---CCG---CACGGTAT-CGAGCCGCA-----T-T-GAAC----TGCGTCG--GG-CCC--GCCGCAAGCGCG-GTCAGCG-ATT-CCCGGTGGT--CGGACCTAGCGCCGTCCCCGGGCCTGGCCAGCTGTTGGCTGGCGGTGTCCTCTGACTGGCTCATTTGAATCATTTAC---AATACCGGTCGGCGACGCTATTGCTTTGGGTACTTTCAGGACCCGTCTTGAAACACGGACCAAGGAGTCTAACATGTGCGCGAGTCATTGGG-AC---ACGCAA-ACCTAAAGGCGAAATGAAAGTGAAGGTC-AGCC-TAGCGCTGACCGAGGGAGGATGGGCCGCGTCACGATGCGGCCCCGCACTCCCGGGGCGTCTCGTTCTCATTGCGAGAAGAGGCGCACCCAGAGCGTACACGTTGGGACCCGAAAGATGGTGAACTATGCCTGGTCAGGACGAAGTCAGGGGAAACCCTGATGGAGGTCCGTAGCGATTCTGACGTGCAAATCGATCGTCGGAACTGGGTATAGGGGCGAAAGA-CTAAT-CGAACTATCTAGTAGCTGGTTCCCTCCGAAGTTTCCCTCA-GGATAGCTGGCACTCGCG---TACAA--AACGTACACG--AGTCTCATCCGGTAA
		</sequence>
		<sequence>
			<taxon idref="TBPh_Mon.speciesA_82"/>
			???????????????????????????????????????????????????????????????????????????????????????????????????????????????????????????????????????????????????????????????????????????????????????????????????????????????????????????????????????????????????????????????????????????????????????????????????????????????????????????????????????????????????????????????????????????????????????????????????????????????????????????????????????????????????????????????????????????????????????????????????????????????????????????????????????????????????????????????????????????????????????????????????????????????????????????????????????????????????????????????????????????????????????????????????????????????????????????????????????????????????????????????????????????????????????????????????????????????????????????????????????????????????????????????????????????????????????????????????????????????????????????????????????????????????????????????????????????????????????????????????????????????????????????????????????
		</sequence>
		<sequence>
			<taxon idref="TBPh_Mon.sp1_83"/>
			???????????????????????????????????????????????????????????????????????????????????????????????????????????????????????????????????????????????????????????????????????????????????????????????????????????????????????????????????????????????????????????????????????????????????????????????????????????????????????????????????????????????????????????????????????????????????????????????????????????????????????????????????????????????????????????????????????????????????????????????????????????????????????????????????????????????????????????????????????????????????????????????????????????????????????????????????????????????????????????????????????????????????????????????????????????????????????????????????????????????????????????????????????????????????????????????????????????????????????????????????????????????????????????????????????????????????????????????????????????????????????????????????????????????????????????????????????????????????????????????????????????????????????????????????????
		</sequence>
		<sequence>
			<taxon idref="TBPh_Mon.speciesB_84"/>
			?TGAAAAGAACTTTGAAGAGAGAGTTCAAGAGTACGTGAAACCGTTCAGGGGTAAACCTGAGAAACCCGAAAGATCGAAC-GGGGAGATTCATCGTCAGCGGAGTTGGCCTCTCCGCGGCT-CGTGATG--------TCGGG--ACCC---CGTGTCCACG-GCACTCGGT-CGCGGTGTT-----A-CGTCCGACTACGCCGGCGTGCACTTCTCCC--CTAGTAGGACGTCGCGACCCGTTGGGTGTCGGTCTACGGCCCG-GGTGGCTGCCTGT----------CTCGGCGTT-------TAC--GT-C--GGGGCAGACC-CCCGG-TTGCCTGTCCGGCTGCCCGGCGGTAC---CCG---CACGGTAT-CGAGCCGCA-----T-T-GAAC----TGCGTCG--GG-CCC--GCCGCAAGCGCG-GTCAGCG-ATT-CCCGGTGGT--CGGACCTAGCGCCGTCCCCGGGCCTGGCCAGCTGTTGGCTGGCGGTGTCCTCTGACTGGCTCATTCGAATCATTTAC---AATACCGGTCGGCGACGCTATTGCTTTGGGTACTTTCAGGACCCGTCTTGAAACACGGACCAAGGAGTCTAACATGTGCGCGAGTCATTGGG-AC---ACGCAA-ACCTAAAGGCGAAATGAAAGTGAAGGTC-AGCC-TAGCGCTGACCGAGGGAGGATGGGCCGCGTCACGATGCGGCCCCGCACTCCCGGGGCGTCTCGTTCTCATTGCGAGAAGAGGCGCACCCAGAGCGTACACGTTGGGACCCGAAAGATGGTGAACTATGCCTGGTCAGGACGAAGTCAGGGGAAACCCTGATGGAGGTCCGTAGCGATTCTGACGTGCAAATCGATCGTCGGAACTGGGTATAGGGGCGAAAGA-CTAAT-CGAACTATCTAGTAGCTGGTTCCCTCCGAAGTTTCCCTCA-GGATAGCTGGCACTCGCG---TACAA--AACGTACACG--AGTCTCATCCGGTAA
		</sequence>
		<sequence>
			<taxon idref="TBPh_Mon.monticola_85"/>
			TTGAAAAGAACTTTGAAGAGAGAGTTCAAGAGTACGTGAAACCGTTCAGGGGTAAACCTGAGAAACCCGAAAGATCGAAC-GGGGAGATTCATCGTCAGCGGAGTTGGCTTCTCCGCGGCT-CGTGATG--------TCGGG--ACCC---CGTGTCCACG-GCACTCGGT-CGCGGTGTT-----A-CGTCCGACTACGCCGGCGTGCACTTCTCCC--CTAGTAGGACGTCGCGACCCGTTGGGTGTCGGTCTACGGCCCG-GGTGGCTGCCTGT----------CTCGGCGTT-------TAC--GT-C--GGGGCAGACC-CCCGG-TTGCCCGTCCGGCTGCCCGGCGGTAC---CCG---CACGGTAT-TGAGCCGCA-----T-T-GAAC----TGCGTCG--GG-CCC--GCCGCAAGCGCG-GTCAGCG-ATT-CCCGGTGGT--CGGACCTAGCGCCGTCCCCGGGCCTGGCCAGCTGTTGGCTGGCGGTGTCCTCTGACTGGCTCATTCGAATCATTTAC---AATACCGGTCGGCGACGCTATTGCTTTGGGTACTTTCAGGACCCGTCTTGAAACACGGACCAAGGAGTCTAACATGTGCGCGAGTCATTGGG-AC---ACGCAA-ACCTAAAGGCGAAATGAAAGTGAAGGTC-AGCC-TAGCGCTGACCGAGGGAGGATGGGCCGCGTCACGATGCGGCCCCGCACTCCCGGGGCGTCTCGTTCTCATTGCGAGAAGAGGCGCACCCAGAGCGTACACGTTGGGACCCGAAAGATGGTGAACTATGCCTGGTCAGGACGAAGTCAGGGGAAACCCTGATGGAGGTCCGTAGCGATTCTGACGTGCAAATCGATCGTCGGAACTGGGTATAGGGGCGAAAGA-CTAAT-CGAACTATCTAGTAGCTGGTTCCCTCCGAAGTTTCCCTCA-GGATAGCTGGCACTCGCG---TACAA--AACGTACACG--AGTCTCATCCGGTAA
		</sequence>
		<sequence>
			<taxon idref="TBPh_Mon.sp2_42"/>
			TTGAAAAGAACTTTGAAGAGAGAGTTCAAGAGTACGTGAAACCGTTCAGGGGTAAACCTGAGAAACCCGAAAGATCGAAC-GGGGAGATTCATCGTCAGCGGAGTTGGCTTCTCCGCGGCT-CGTGATG--------TCGGG--ACCC---CGTGTCCACG-GCACTCGGT-CGCGGTGTT-----A-CGCCCGACTACGCCGGCGTGCACTTCTCCC--CTAGTAGGACGTCGCGACCCGTTGGGTGTCGGTCTACGGCCCG-GGTGGCTGCCTGT----------CTCGGCGTT-------TAC--GT-C--GGGGCAGACC-CCCGG-TTGCCCGTCCGGCTGCCCGGCGGTAC---CCG---CACGGTAT-TGAGCCGCA-----T-T-TAAC----TGCGTCG--GG-CCC--GCCGCAAGCGCG-GTCAGCG-ATT-CCCGGTGGT--CGGACCTAGCGCCGTCCCCGGGCCTGGCCAGCTGTTGGCTGGCGGTGTCCTCTGACTGGCTCATTCGAATCATTTAC---AATACCGGTCGGCGACGCTATTGCTTTGGGTACTTTCAGGACCCGTCTTGAAACACGGACCAAGGAGTCTAACATGTGCGCGAGTCATTGGG-AC---ACGCAA-ACCTAAAGGCGAAATGAAAGTGAAGGTC-AGCC-TAGCGCTGACCGAGGGAGGATGGGCCGCGTCACGATGCGGCCCCGCACTCCCGGGGCGTCTCGTTCTCATTGCGAGAAGAGGCGCACCCAGAGCGTACACGTTGGGACCCGAAAGATGGTGAACTATGCCTGGTCAGGACGAAGTCAGGGGAAACCCTGATGGAGGTCCGTAGCGATTCTGACGTGCAAATCGATCGTCGGAACTGGGTATAGGGGCGAAAGA-CTAAT-CGAACTATCTAGTAGCTGGTTCCCTCCGAAGTTTCCCTCA-GGATAGCTGGCACTCGCG---TACAA--AACGTACACG--AGTCTCATCCGGTAA
		</sequence>
		<sequence>
			<taxon idref="TBPh_Mon.sp3_88"/>
			TTGAAAAGAACTTTGAAGAGAGAGTTCAAGAGTACGTGAAACCGTTCAGGGGTAAACCTGAGAAACCCGAAAGATCGAAC-GGGGAGATTCATCGTCAGCGGAGTTGGCTTCTCCGCGGCT-CGTGATG--------TCGGG--ACCC---CGTGTCCACG-GCACTCGGT-CGCGGTGTT-----A-CGCCCGACTACGCCGGCGTGCACTTCTCCC--CTAGTAGGACGTCGCGACCCGTTGGGTGTCGGTCTACGGCCCG-GGTGGCTGCCTGT----------CTCGGCGTT-------TAC--GT-C--GGGGCAGACC-CCCGG-TTGCCCGTCCGGCTGCCCGGCGGTAC---CCG---CACGGTAT-TGAGCCGCA-----T-T-TAAC----TGCGTCG--GG-CCC--GCCGCAAGCGCG-GTCAGCG-ATT-CCCGGTGGT--CGGACCTAGCGCCGTCCCCGGGCCTGGCCAGCTGTTGGCTGGCGGTGTCCTCTGACTGGCTCATTCGAATCATTTAC---AATACCGGTCGGCGACGCTATTGCTTTGGGTACTTTCAGGACCCGTCTTGAAACACGGACCAAGGAGTCTAACATGTGCGCGAGTCATTGGG-AC---ACGCAA-ACCTAAAGGCGAAATGAAAGTGAAGGTC-AGCC-TAGCGCTGACCGAGGGAGGATGGGCCGCGTCACGATGCGGCCCCGCACTCCCGGGGCGTCTCGTTCTCATTGCGAGAAGAGGCGCACCCAGAGCGTACACGTTGGGACCCGAAAGATGGTGAACTATGCCTGGTCAGGACGAAGTCAGGGGAAACCCTGATGGAGGTCCGTAGCGATTCTGACGTGCAAATCGATCGTCGGAACTGGGTATAGGGGCGAAAGA-CTAAT-CGAACTATCTAGTAGCTGGTTCCCTCCGAAGTTTCCCTCA-GGATAGCTGGCACTCGCG---TACAA--AACGTAC????????????????????
		</sequence>
		<sequence>
			<taxon idref="TBPh_Mon.sp4_86"/>
			TTGAAAAGAACTTTGAAGAGAGAGTTCAAGAGTACGTGAAACCGTTCAGGGGTAAACCTGAGAAACCCGAAAGATCGAAC-GGGGAGATTCATCGTCAGCGGAGTTGGCTTCTCCGCGGCT-CGTGATG--------TCGGG--ACCC---CGTGTCCACG-GCACTCGGT-CGCGGTGTT-----A-CGCCCGACTACGCCGGCGTGCACTTCTCCC--CTAGTAGGACGTCGCGACCCGTTGGGTGTCGGTCTACGGCCCG-GGTGGCTGCCTGT----------CTCGGCGTT-------TAC--GT-C--GGGGCAGACC-CCCGG-TTGCCCGTCCGGCTGCCCGGCGGTAC---CCG---CACGGTAT-TGAGCCGCA-----T-T-TAAC----TGCGTCG--GG-CCC--GCCGCAAGCGCG-GTCAGCG-ATT-CCCGGTGGT--CGGACCTAGCGCCGTCCCCGGGCCTGGCCAGCTGTTGGCTGGCGGTGTCCTCTGACTGGCTCATTCGAATCATTTAC---AATACCGGTCGGCGACGCTATTGCTTTGGGTACTTTCAGGACCCGTCTTGAAACACGGACCAAGGAGTCTAACATGTGCGCGAGTCATTGGG-AC---ACGCAA-ACCTAAAGGCGAAATGAAAGTGAAGGTC-AGCC-TAGCGCTGACCGAGGGAGGATGGGCCGCGTCACGATGCGGCCCCGCACTCCCGGGGCGTCTCGTTCTCATTGCGAGAAGAGGCGCACCCAGAGCGTACACGTTGGGACCCGAAAGATGGTGAACTATGCCTGGTCAGGACGAAGTCAGGGGAAACCCTGATGGAGGTCCGTAGCGATTCTGACGTGCAAATCGATCGTCGGAACTGGGTATAGGGGCGAAAGA-CTAAT-CGAACTATCTAGTAGCTGGTTCCCTCCGAAGTTTCCCTCA-GGATAGCTGGCACTCGCG---TACAA--AACGTACACG--AGTCTCATCCGGTAA
		</sequence>
		<sequence>
			<taxon idref="TBPh_Mon.sp5_140"/>
			TTGAAAAGAACTTTGAAGAGAGAGTTCAAGAGTACGTGAAACCGTTCAGGGGTAAACCTGAGAAACCCGAAAGATCGAAC-GGGGAGATTCATCGTCAGCGGAGTTGGCTTCTCCGCGGCT-CGTGATG--------TCGGG--ACCC---CGTGTCCACG-GCACTCGGT-CGCGGTGTT-----A-CGCCCGACTACGCCGGCGTGCACTTCTCCC--CTAGTAGGACGTCGCGACCCGTTGGGTGTCGGTCTACGGCCCG-GGTGGCTGCCTGT----------CTCGGCGTT-------TAC--GT-C--GGGGCAGACC-CCCGG-TTGCCCGTCCGGCTGCCCGGCGGTAC---CCG---CACGGTAT-TGAGCCGCA-----T-T-TAAC----TGCGTCG--GG-CCC--GCCGCATGCGCG-GTCAGCG-ATT-CCCGGTGGT--CGGACCTAGCGCCGTCCCCGGGCCTGGCCAGCTGTTGGCTGGCGGTGTCCTCTGACTGGCTCATTCGAATCATTTAC---AATACCGGTCGGCGACGCTATTGCTTTGGGTACTTTCAGGACCCGTCTTGAAACACGGACCAAGGAGTCTAACATGTGCGCGAGTCATTGGG-AC---ACGCAA-ACCTAAAGGCGAAATGARAGTGAAGGTC-AGCC-TAGCGCTGACCGAGGGAGGATGGGCCGCGTCACGATGCGGCCCCGCACTCCCGGGGCGTCTCGTTCTCATTGCGAGAAGAGGCGCACCCAGAGCGTACACGTTGGGACCCGAAAGATGGTGAACTATGCCTGGTCAGGACGAAGTCAGGGGAAACCCTGATGGAGGTCCGTAGCGATTCTGACGTGCAAATCGATCGTCGGAACTGGGTATAGGGGCGAAAGA-CTAAT-CGAACTATCTAGTAGCTGGTTCCCTCCGAAGTTTCCCTCA-GGATAGCTGGCACTCGCG---TACAA--AACGTACACG--AGTCTCATCCGGTAA
		</sequence>
		<sequence>
			<taxon idref="TBPh_Mon.spinolae_P2722"/>
			???????????????????????????????????????????????????????????????????????????????????????????????????????????????????????????????????????????????????????????????????????????????????????????????????????????????????????????????????????????????????????????????????????????????????????????????????????????????????????????????????????????????????????????????????????????????????????????????????????????????????????????????????????????????????????????????????????????????????????????????????????????????????????????????????????????????????????????????????????????????????????????????????????????????????????????????????????????????????????????????????????????????????????????????????????????????????????????????????????????????????????????????????????????????????????????????????????????????????????????????????????????????????????????????????????????????????????????????????????????????????????????????????????????????????????????????????????????????????????????????????????????????????????????????????????
		</sequence>
		<sequence>
			<taxon idref="TBPh_Par.rudis_248"/>
			???????????????????????????????????????????????????????????????????????????????????????????????????????????????????????????????????????????????????????????????????????????????????????????????????????????????????????????????????????????????????????????????????????????????????????????????????????????????????????????????????????????????????????????????????????????????????????????????????????????????????????????????????????????????????????????????????????????????????????????????????????????????????????????????????????????????????????????????????????????????????????????????????????????????????????????????????????????????????????????????????????????????????????????????????????????????????????????????????????????????????????????????????????????????????????????????????????????????????????????????????????????????????????????????????????????????????????????????????????????????????????????????????????????????????????????????????????????????????????????????????????????????????????????????????????
		</sequence>
		<sequence>
			<taxon idref="TBPh_Phy.aterrima_43"/>
			???????????????????????????????????????????????????????????????????????????????????????????????????????????????????????????????????????????????????????????????????????????????????????????????????????????????????????????????????????????????????????????????????????????????????????????????????????????????????????????????????????????????????????????????????????????????????????????????????????????????????????????????????????????????????????????????????????????????????????????????????????????????????????????????????????????????????????????????????????????????????????????????????????????????????????????????????????????????????????????????????????????????????????????????????????????????????????????????????????????????????????????????????????????????????????????????????????????????????????????????????????????????????????????????????????????????????????????????????????????????????????????????????????????????????????????????????????????????????????????????????????????????????????????????????????
		</sequence>
		<sequence>
			<taxon idref="TBPh_Phy.fumipennis_247"/>
			???????????????????????????????????????????????????????????????????????????????????????????????????????????????????????????????????????????????????????????????????????????????????????????????????????????????????????????????????????????????????????????????????????????????????????????????????????????????????????????????????????????????????????????????????????????????????????????????????????????????????????????????????????????????????????????????????????????????????????????????????????????????????????????????????????????????????????????????????????????????????????????????????????????????????????????????????????????????????????????????????????????????????????????????????????????????????????????????????????????????????????????????????????????????????????????????????????????????????????????????????????????????????????????????????????????????????????????????????????????????????????????????????????????????????????????????????????????????????????????????????????????????????????????????????????
		</sequence>
		<sequence>
			<taxon idref="TBPh_Rha.micans_87"/>
			???????????????????????????????????????????????????????????????????????????????????????????????????????????????????????????????????????????????????????????????????????????????????????????????????????????????????????????????????????????????????????????????????????????????????????????????????????????????????????????????????????????????????????????????????????????????????????????????????????????????????????????????????????????????????????????????????????????????????????????????????????????????????????????????????????????????????????????????????????????????????????????????????????????????????????????????????????????????????????????????????????????????????????????????????????????????????????????????????????????????????????????????????????????????????????????????????????????????????????????????????????????????????????????????????????????????????????????????????????????????????????????????????????????????????????????????????????????????????????????????????????????????????????????????????????
		</sequence>
		<sequence>
			<taxon idref="TBPh_Rha.aldrichi_44"/>
			???????????????????????????????????????????????????????????????????????????????????????????????????????????????????????????????????????????????????????????????????????????????????????????????????????????????????????????????????????????????????????????????????????????????????????????????????????????????????????????????????????????????????????????????????????????????????????????????????????????????????????????????????????????????????????????????????????????????????????????????????????????????????????????????????????????????????????????????????????????????????????????????????????????????????????????????????????????????????????????????????????????????????????????????????????????????????????????????????????????????????????????????????????????????????????????????????????????????????????????????????????????????????????????????????????????????????????????????????????????????????????????????????????????????????????????????????????????????????????????????????????????????????????????????????????
		</sequence>
		<sequence>
			<taxon idref="TBPh_Rha.nodicornis_2"/>
			???????????????????????????????????????????????????????????????????????????????????????????????????????????????????????????????????????????????????????????????????????????????????????????????????????????????????????????????????????????????????????????????????????????????????????????????????????????????????????????????????????????????????????????????????????????????????????????????????????????????????????????????????????????????????????????????????????????????????????????????????????????????????????????????????????????????????????????????????????????????????????????????????????????????????????????????????????????????????????????????????????????????????????????????????????????????????????????????????????????????????????????????????????????????????????????????????????????????????????????????????????????????????????????????????????????????????????????????????????????????????????????????????????????????????????????????????????????????????????????????????????????????????????????????????????
		</sequence>
		<sequence>
			<taxon idref="TBPh_Rha.reitteri_142"/>
			???????????????????????????????????????????????????????????????????????????????????????????????????????????????????????????????????????????????????????????????????????????????????????????????????????????????????????????????????????????????????????????????????????????????????????????????????????????????????????????????????????????????????????????????????????????????????????????????????????????????????????????????????????????????????????????????????????????????????????????????????????????????????????????????????????????????????????????????????????????????????????????????????????????????????????????????????????????????????????????????????????????????????????????????????????????????????????????????????????????????????????????????????????????????????????????????????????????????????????????????????????????????????????????????????????????????????????????????????????????????????????????????????????????????????????????????????????????????????????????????????????????????????????????????????????
		</sequence>
		<sequence>
			<taxon idref="TBPh_Rha.bensoni_3"/>
			???????????????????????????????????????????????????????????????????????????????????????????????????????????????????????????????????????????????????????????????????????????????????????????????????????????????????????????????????????????????????????????????????????????????????????????????????????????????????????????????????????????????????????????????????????????????????????????????????????????????????????????????????????????????????????????????????????????????????????????????????????????????????????????????????????????????????????????????????????????????????????????????????????????????????????????????????????????????????????????????????????????????????????????????????????????????????????????????????????????????????????????????????????????????????????????????????????????????????????????????????????????????????????????????????????????????????????????????????????????????????????????????????????????????????????????????????????????????????????????????????????????????????????????????????????
		</sequence>
		<sequence>
			<taxon idref="TBTo_Tom.nigritus_4"/>
			TTGAAAAGAACTTTGAAGAGAGAGTTCAAGAGTACGTAAAACCGTTCAGGGGTAAACCTGAGAAACCCGAAAGATCGAAC-GGGGAGATTCATCGTCAGCGGAGTTGGCTACTCCGCGGCT-CGTGATG--------TCGGG--ACCC---CGTGTCCACG-GCACTCGTC-CGCGGTGTT-----A-CGCCCGACGACGCGGGCGTGCACTTCTCCC--CTAGTAGGACGTCGCGACCCGTTGGGTGTCGGTCTACGGCCCG-G-GTCTTGCCTGT----------CTCGGCGTT-------CGC--GT-T--GGGGTGGACC-CCCGG-TTGCCCGTCCGGCTTCCCGACGGTAC---CCG---CACGGTAT-TGAGCCGCA-----T-T-AAAC----TGCGTCG--GG-CCC--GTCGCAAGCGCG-GTCAGCG-ATT-CCCGGTGGT--CGGACCTAGCGCCGTCCCCGGGCCTGGCTAGCTGTTGGCTGGCGGTGTCCTCTGACTGGCTCATTTGAATTTA-TTC---TATACCGGTCGGCGACGCTCTTGCTTTGGGTACTTTCAGGACCCGTCTTGAAACACGGGCCAAGGAGTCTAACATGTGCGCGAGTCATTGGG-AC---ACGCAA-ACCTAAAGGCGAAATGAAAGTGAAGGTC-AGCC-TTGCGCTGACCGAGGGAGGATGGGCCGCGTCACGATGCGGCCCCGCACTCCCGGGGCATCTCGTTCTCATTGCGAGAAGAGGCGCACCCAGAGCGTACACGTTGGGACCCGAAAGATGGTGAACTATGCCTGGTCAGGACGAAGTCAGGGGGAACCCTGATGGAGGTCCGTAGCGATTCTGACGTGCAAATCGATCGTCGGAACTGGGTATAGGGGCGAAAGA-CTAAT-CGAACCATCTAGTAGCTGGTTCCCTCCGAAGTTTCCCTCA-GGATAGCTGGCACTCGCG---TACAA--AACGTACACG--AGTCTCATCCGGTAA
		</sequence>
		<sequence>
			<taxon idref="TBWa_Hal.affinis_90"/>
			TTGAAAAGAACTTTGAAGAGAGAGTTCAAGAGTACGTGAAACCGTTCAGGGGTAAACCTGAGAAACCCGAAAGATCGAAC-GGGGAGATTCATCGTCAGCGAAGTCGGCTCCTCCGTGGCT-CGTGATG--------TCGGG--ACTC---CGTGTCCACG-GCACTCGGC-CGCGGTGTT-----A-CGCCCGACAACGCCGGCGTGCACTTCTCCT--CTAGTAGGACGTCGCGACCCGTTGGGTGTCGGTCTACGGCCCG-GGTGGCTGCCTGT----------CTCGGCGTT-------CGC--GT-C--GGGGCAGACC-CCCGG-TTGCCTGTCCGGCTGCCCGGCGGTAC---CCG---CACGGTAT-AGAGCCGCA-----T-T-GAAC----TGCGTCG--GG-CCC--GTCGCAAGCGCG-GTCAGCG-ATT-CCCGGTGGT--CGGACCTAGTGCCGTCCCCGGGCCTGGCCAGCTGTTGGCTGGCGGTGTCCTCTGACAGGCTCATTCGAATTATTCAT----ATACCGGTCGGCGACGCTATTGCTTTGGGTACTTTCAGGACCCGTCTTGAAACACGGACCAAGGAGTCTAACATGTGCGCGAGTCATTGGG-AC---ACGCAA-ACCTAAAGGCAAAATGAAAGTAAAGGTC-ASCC-TAGCGCTGACCGAGGGAGGATGGGCCGCGTCACGATGCGGCCCCGCACTCCCGGGGCGTCTCGTTCTCATTGCGAGAAGAGGCGCACCCAGAGCGTACACGTTGGGACCCGAAAGATGGTGAACTATGCCTGGTCAGGACGAAGTCAGGGGAAACCCTGATGGAGGTCCGTAGCGATTCTGACGTGCAAATCGATCGTCGGAACTGGGTATAGGGGCGAAAGA-CTAAT-CGAACCATCTAGTAGCTGGTTCCCTCCGAAGTTTCCCTCAAGGATAGCTGGCACTCGCG---TACAA--AATGTACACG--AGTCTCATCCGGTAA
		</sequence>
		<sequence>
			<taxon idref="THCa_Cal.cinxia_45"/>
			???????????????????????????????????????????????????????????????????????????????????????????????????????????????????????????????????????????????????????????????????????????????????????????????????????????????????????????????????????????????????????????????????????????????????????????????????????????????????????????????????????????????????????????????????????????????????????????????????????????????????????????????????????????????????????????????????????????????????????????????????????????????????????????????????????????????????????????????????????????????????????????????????????????????????????????????????????????????????????????????????????????????????????????????????????????????????????????????????????????????????????????????????????????????????????????????????????????????????????????????????????????????????????????????????????????????????????????????????????????????????????????????????????????????????????????????????????????????????????????????????????????????????????????????????????
		</sequence>
		<sequence>
			<taxon idref="THCa_End.aethiops_92"/>
			TTGAAAAGGACTTTGAAGAGAGAGTTCAAGAGTACGTGAAACCGTTCAGGGGTAAACCTGAGAAACCCGAAAGATCGAAC-GGGGAGATTCATCGTCAGCGAAGTCGGCTTCTCCGCGGCT-CGTGATG--------TCGGG--ACCC---CGTGTCCACG-GCACTCGGC-CGCGGTGTT-----A-CGTCCGACGACGCCGGCGTGCACTTCTCCC--CTAGTAGGACGTCGCGACCCGTTGGGTGTCGGTCTACGGCCCG-GTGGGCTGCCTGT----------CTCGGCGTT-------CGC--GT-C--GGGGCAGACC-CCCGG-TTGCCCGTCCGGCTGCCCGGCGGTAC---CCG---CACGGTAT-TGAGCCGCA-----T-T-GAAC----TGCGTCG--GG-CCC--GCCGCAAGCCCG-GTCAGCG-ATT-CCCGGTGGTA-CGGACCTAGCGCCGTCCCCGGGCCTGGCCAGCTGTTGGCAGGCGGTGTCCTCTGACTGGCTCATTCGAATTTTCAAT---AATACCGGTCGGCGACGCTATTGCTTTGGGTACTTTCAGGACCCGTCTTGAAACACGGACCAAGGAGTCTAACATGTGCGCGAGTCATTGGG-AC---ACGCAA-ACCTAAAGGCGAAATGAAAGTGAAGGTC-AGCC-TAGCGCTGACCGAGGGAGGATGGGCCGCGTCACGATGCGGCCCCGCACTCCCGGGGCGTCTCGTTCTCATTGCGAGAAGAGGCGCACCCAGAGCGTACACGTTGGGACCCGAAAGATGGTGAACTATGCCTGGTCAGGACGAAGTCAGGGGAAACCCTGATGGAGGTCCGTAGCGATTCTGACGTGCAAATCGATCGTCGGAACTGGGTATAGGGGCGAAAGA-CTAAT-CGAACCATCTAGTAGCTGGTTCCCTCCGAAGTTTCCCTCA-GGATAGCTGGCACTCGCG---TACAA--AACGTACACG--AGTCTCATCCGGTAA
		</sequence>
		<sequence>
			<taxon idref="TSRo_Roc.longipennis_231"/>
			TTGAAAAGAACTTTGAAGAGAGAGTTCAAGAGTACGTGAAACCGTTCAGGGGTAAACCTGAGAAACCCGAAAGATCGAAC-GGGGAGATTCATCGTCAGCGACGCTGGCTTCTCCGTGGTT-CGTGATG--------TCGGG--ACCT---CGTGTCCACG-GCACTCGGC-CGCGGTGCC-----A-CGTCCGGCGGCGCCGGCGTGCACTTCTCCC--CTAGTAGGACGTCGCGACCCGTTGGGTGTCGGTCTACGGCCCG-GTGGGCTGACTGT----------TTCGGCGTT-------CGC--GT-CC-GGGACAGACC-CCCGG-TTGCCTGTCCGACTGCCCGGCGGTAC---CCG---CACGGTAT-AGAGCCGCA-----T-T-GAAC----TGCGTCG--GG-CCC--GCCGCAAGCGCG-GTCAGCG-ATT-CCCAGGGTT--CGGACCCAGAGCCGTCCCCGGGCCTGGCCAGCTGTTGGCAGGCGGTGTCCTCTGACTGGCTCATTTGAAACCACAAT----ATACCGGTCGGCGACGCTATTGCTTTGGGTACTTTCAGGACCCGTCTTGAAACACGGACCAAGGAGTCTAACATGTGCGCGAGTCATTGGG-AC---ACGCAA-ACCTAAAGGCGAAATGAAAGTGAAGGTC-AGCC-TAGCGCTGACCGAGGGAGGATGGGCCGCGTCACGATGCGGCTCCGCACTCCCGGGGCGTCTCGTTCTCATTGCGAGAAGAGGCGCACCCAGAGCGTACACGTTGGGACCCGAAAGATGGTGAACTATGCCTGGTCAGGACGAAGTCAGGGGAAACCCTGATGGAGGTCCGTAGCGATTCTGACGTGCAAATCGATCGTCGGAACTGGGTATAGGGGCGAAAGA-CTAAT-CGAACCATCTAGTAGCTGGTTCCCTCCGAAGTTTCCCTCA-GGATAGCTGGCACTCGCG---TACAA--AACGTACACG--AGTCTCATCCGGTAA
		</sequence>
		<sequence>
			<taxon idref="THFe_Fen.nana_46"/>
			???????????????????????????????????????????????????????????????????????????????????????????????????????????????????????????????????????????????????????????????????????????????????????????????????????????????????????????????????????????????????????????????????????????????????????????????????????????????????????????????????????????????????????????????????????????????????????????????????????????????????????????????????????????????????????????????????????????????????????????????????????????????????????????????????????????????????????????????????????????????????????????????????????????????????????????????????????????????????????????????????????????????????????????????????????????????????????????????????????????????????????????????????????????????????????????????????????????????????????????????????????????????????????????????????????????????????????????????????????????????????????????????????????????????????????????????????????????????????????????????????????????????????????????????????????
		</sequence>
		<sequence>
			<taxon idref="THFe_Met.lanceolatus_22"/>
			TTGAAAAGAACTTTGAAGAGAGAGTTCAAGAGTACGTGAAACCGTTCAGGGGTAAACCTGAGAAACCCGACAGATCGAAC-AGGGAGATTCATCGTCAGCGAAGCCGGCTTCGTCGCGGCT-CGCGATG--------TCGGGA-ACCC---CGTGTCCACG-GCACGCGGC-CGCGGTGTT-----A-CGCCCGGCGACGCCGTCGTGCACTTCTCCT--CTAGTAGGACGTCGCGACCCGTTGGGTGTCGGTCTATGGTCCG-GTTGGTAGCCTGT----------CTCGGCGTT-------CGC--GT-CC--GTGCAGACC-TCCGG-TTGCCCGTCTGACTGCCCGGCGGTAC---ATC---CACGGTAT-CGAGCCGCA-----T-T-GAAC----TGCGTCG--GG-TCC--GCCGCAAGCGCG-GTCAGCG-ATT-CCCTTTGGT--CGGACCTAGCGCCGTCCCCGGGCCTGGCCAGCTGTTGGCCGGCGATGTCCTCCGACTGGCTCACAATATTTTTGTTG-CAAATACCGGTCGGCGACGCTATTGCTTTGGGTACTTTCAGGACCCGTCTTGAAACACGGACCAAGGAGTCTAACATGTGGGCGAGTCATTGGG-AC---ACGCAA-GCCTAAAGGCGAAATGAAAGTGAAGGTG-AGCC-TCGCGCTGACCGAGGGAGGATGGGCCGCGTCACGATGCGGCCCCGCACTCCCGGGGCGTCTCGTTCTCATCGCGAGAAGAGGCGCACCCAGAGCGTACACGTTGGGACCCGAAAGATGGTGAACTATGCCTGGTCAGGACGAAGTCAGGGGACACCCTGATGGACGTCCGTAGCGATTCTGACGTGCAAATCGATCGTCGGAACTGGGTATAGGGGCGGAAGA-CTAAT-CGAACTATCTAGTAGCTGGTTCCCTCCGAAGTTTCCCTCA-GGATAGCTGGCACTCGCG---TACAA--AACGTACACG--AGTCTCATCTGGTAA
		</sequence>
		<sequence>
			<taxon idref="THFe_Notofenusa_sp._234"/>
			TTGAAAAGAACTTTGAAGAGAGAGTTCAAGAGTACGTGAAACCGTTCAGGGGTAAACCTGAGAAACCCGAAAGATCGAAC-GGGGAGATTCATCGTCAGCGGAGTTTGCTTCTCTGCGGCT-CGTGATG--------TTGGG--ACCG---AGTGTTCACG-GCACACGGC-CGCGGTGTA-----A-CGCACGACGACGCCGGCGTGCACTTCTCCC--CTAGTAGGACGTCGCGACCCGTTGGGTGTCGGTCTACGGAACG-GTGTGACGCCTGT----------CTCGGCGTT-------CGC--GT-C--GGGGCAGACA-CCCGAATTTCCCGTCCGGCTGCCCGGCGGTAT---CCG---CACGGTAT-AGAGCCGCA-----T-T-GAAC----TGCGTCG--GA-CCC--GCCGCAAGCGCG-GTCAGCG-ATT-CCCGGTGGT--CGGACCTAGCGCCGTCCCCGGGCCTGGCCAGCTGTTGGCTGGCGGTGTCCTCTGACCGGCTCATTCGAATTATTATTTTATATACCGGTCGGCGACGCTATTGCTTTGGGTACTTTCAGGACCCGTCTTGAAACACGGACCAAGGAGTCTAACATGTGCGCGAGTCATTGGG-AC---ACGCAA-ACCTAAAGGCGAAATGAAAGTGAAGGTC-AGTT-TAACGCTGACCGAGGGAGGATGGGCCGCGCCACGATGCGGCCTCGCACTCCCGGGGCGTCTCGTTCTCATTGCGAGAAGAGGCGCACCCAGAGCGTACACGTTGGGACCCGAAAGATGGTGAACTATGCCTGGTCAGGACGAAGTCAGGGGAAACCCTGATGGAGGTCCGTAGCGATTCTGACGTGCAAATCGATCGTCGGAACTGGGTATAGGGGCGAAAGA-CTAAT-CGAACCATCTAGTAGCTGGTTCCCTCCGAAGTTTCCCTCA-GGATAGCTGGCACTCGCG---TACAA--AATTTACACG--AGTCTCATCCGGTAA
		</sequence>
		<sequence>
			<taxon idref="THFe_Par.apicalis_29"/>
			???????????????????????????????????????????????????????????????????????????????????????????????????????????????????????????????????????????????????????????????????????????????????????????????????????????????????????????????????????????????????????????????????????????????????????????????????????????????????????????????????????????????????????????????????????????????????????????????????????????????????????????????????????????????????????????????????????????????????????????????????????????????????????????????????????????????????????????????????????????????????????????????????????????????????????????????????????????????????????????????????????????????????????????????????????????????????????????????????????????????????????????????????????????????????????????????????????????????????????????????????????????????????????????????????????????????????????????????????????????????????????????????????????????????????????????????????????????????????????????????????????????????????????????????????????
		</sequence>
		<sequence>
			<taxon idref="THFe_Sco.betuleti_23"/>
			???????????????????????????????????????????????????????????????????????????????????????????????????????????????????????????????????????????????????????????????????????????????????????????????????????????????????????????????????????????????????????????????????????????????????????????????????????????????????????????????????????????????????????????????????????????????????????????????????????????????????????????????????????????????????????????????????????????????????????????????????????????????????????????????????????????????????????????????????????????????????????????????????????????????????????????????????????????????????????????????????????????????????????????????????????????????????????????????????????????????????????????????????????????????????????????????????????????????????????????????????????????????????????????????????????????????????????????????????????????????????????????????????????????????????????????????????????????????????????????????????????????????????????????????????????
		</sequence>
		<sequence>
			<taxon idref="THHe_Het.cuneifrons_6"/>
			???????????????????????????????????????????????????????????????????????????????????????????????????????????????????????????????????????????????????????????????????????????????????????????????????????????????????????????????????????????????????????????????????????????????????????????????????????????????????????????????????????????????????????????????????????????????????????????????????????????????????????????????????????????????????????????????????????????????????????????????????????????????????????????????????????????????????????????????????????????????????????????????????????????????????????????????????????????????????????????????????????????????????????????????????????????????????????????????????????????????????????????????????????????????????????????????????????????????????????????????????????????????????????????????????????????????????????????????????????????????????????????????????????????????????????????????????????????????????????????????????????????????????????????????????????
		</sequence>
		<sequence>
			<taxon idref="THHe_Het.microcephalus_7"/>
			TTGAAAAGAACTTTGAAGAGAGAGTTCAAGAGTACGTGAAACCGTTCAGGGGTAAACCTGAGAAACCCGAAAGATCGAAC-GGGGAGATTCATCGTCAGCGGAACCGGCTTCGCCGTGGTT-CGCGATG--------TCGGGA-CCCC---TGGGTTCACG-GCACGCGGC-CGCGGTGTT-----A-CGCCCGGTGACGTCGGCGTGCACTTCTCCT--CTAGTAGGACGTCGCGACCCGTTGGGTGTCGGTCTACGGCCCG-GGKGGCTGACTGT----------CTCGGCGTT-------CGC--GC-C--GGGGCAGACC-CCCGG-TTGCCTGTCCGGCTGCCCGGCGGTAC---CCG---CACGGTAT-AGAGCCGCA-----T-T-GAAC----TGCGTCG--GG-CCC--GTCGCAAGCGCG-GTCAGCG-ATT-CCCGGTGGT--CGGACCTAGTGCCGTCCCCGGGCCTGGCCAGCTGTTGGCAGGCGGTGTCCTCTGACCGGCTCATTTGAATCATATTTGAAAATACCGGTCGGCGACGCTATTGCTTTGGGTACTTTCAGGACCCGTCTTGAAACACGGACCAAGGAGTCTAACATGTGCGCGAGTCATTGGG-AC---ACGCAA-ACCTAAAGGCGAAATGAAAGTGAAGGTC-AGCC-TAGCGCTGACCGAGGGAGGATGGGCCGCGTCACGATGCGGCCCCGCACTCCCGGGGCGTCTCGTTCTCATTGCGAGAAGAGGCGCACCCAGAGCGTACACGTTGGGACCCGAAAGATGGTGAACTATGCCTGGTCAGGACGAAGTCAGGGGAAACCCTGATGGAGGTCCGTAGCGATTCTGACGTGCAAATCGATCGTCGGAACTGGGTATAGGGGCGAAAGA-CTAAT-CGAACTATCTAGTAGCTGGTTCCCTCCGAAGTTTCCCTCA-GGATAGCTGGCACTCGCG---TACAA--AACTTACACG--AGTCTCATCCGGTAA
		</sequence>
		<sequence>
			<taxon idref="TNCl_Cla.compressicornis_34"/>
			TTGAAAAGAACTTTGAAGAGAGAGTTCAAGAGTACGTGAAACCGTTCAGGGGTAAACCTGAGAAACCCGAAAGATCGAAC-GGGGAGATTCATCGTCAGCGACTCCGGCTTCTCCGTGGCT-CGCGATGCCT-----CCGGG--CACT---CGTGTCCGGG-GCACGCGGC-CGCGGTGTT-----A-CGCCCGGTGGCGCCGGCGTGCACTTCTCCC--CTAGTAGGACGTCGCGACCCGTTGGGTGTCGGTCTAAGGCCCG-GTTGGACGACTGT----------TCCGGCGTT-------CGC--GT-C--GGGGCAGACC-CCCGG-TTGCCCGTCCGGCTGCCCGGCGGTAA---CCG---CACGGTAT-AGAGCCGCA-----T-T-GAAC----TGCGTCG--GG-CCC--GCCGCAAGCGCG-GTCAGCG-ATT-CCCGGTGGT--CGGACCTAGCGCCGTCCCCGGGCCTGATCAGCTGTTGGCTGGCGGTGTCCTCTGACTGGCTCATTTGAAATATTAAC----ATACCGGTCGGCGACGCTATTGCTTTGGGTACTTTCAGGACCCGTCTTGAAACACGGACCAAGGAGTCTAACATGTGCGCGAGTCATTGGG-ACT--ACGCAA-ACCTRAAGGCGAAATGAAAGTAAAGGTC-AGCC-TTGCGCTGACCGAGGGAGGATGGGCCGCGTCACGATGCGGCCCCGCACTCCCGGGGCGTCTCGTTCTCATTGCGAGAAGAGGCGCACCCAGAGCGTACACGTTGGGACCCGAAAGATGGTGAACTATGCCTGGTCAGGACGAAGTCAGGGGAAACCCTGATGGAGGTCCGTAGCGATTCTGACGTGCAAATCGATCGTCGGAACTGGGTATAGGGGCGAAAGA-CTAAT-CGAACCATCTAGTAGCTGGTTCCCTCCGAAGTTTCCCTCA-GGATAGCTGGCACTCGCG---TACAA--AACGTACACG--AGTCTCATCCGGTAA
		</sequence>
		<sequence>
			<taxon idref="TNCl_Cla.pectinicornis_49"/>
			TTGAAAAGAACTTTGAAGAGAGAGTTCAAGAGTACGTGAAACCGTTCAGGGGTAAACCTGAGAAACCCGAAAGATCGAAC-GGGGAGATTCATCGTCAGCGACTCCGGCTTCTCCGTGGCT-CGCGATGCAT-----CCGGG--CACT---CGTGTCCGTG-GCACGCGGC-CGCGGTGTT-----A-CGCCCGGTGGCGCCGGCGTGCACTTCTCCC--CTAGTAGGACGTCGCGACCCGTTGGGTGTCGGTCTAAGGCCCG-GTTGGACGACTGT----------TCCGGCGTT-------CGC--GT-C--GGTGCAGACC-ACCGG-TCGCCCGTCCGGCTGCCCGGCGGTAA---CCG---TACGGTAT-AGAGCCGCA-----T-T-GAAC----TGCGTCG--GG-CCC--GCCGCAAGCGCG-GTCAGCG-TTT-CCCGGTGGT--CGGACCTAGCGCCGTCCCCGGGCCTGATCAGCTGTTGGCTGGCGGTGTCCTCTGACTGGCTCATTTGAAATATCAAC----ATACCGGTCGGCGACGCTATTGCTTTGGGTACTTTCAGGACCCGTCTTGAAACACGGACCAAGGAGTCTAACATGTGCGCGAGTCATTGGG-ACT--ACGCAA-ACCTAAAGGCGAAATGAAAGTAAAGGTC-AGCC-TCGCGCTGACCGAGGGAGGATGGGCCGCGTCACGATGCGGCCCCGCACTCCCGGGGCGTCTCGTTCTCATTGCGAGAAGAGGCGCACCCAGAGCGTACACGTTGGGACCCGAAAGATGGTGAACTATGCCTGGTCAGGACGAAGTCAGGGGAAACCCTGATGGAGGTCCGTAGCGATTCTGACGTGCAAATCGATCGTCGGAACTGGGTATAGGGGCGAAAGA-CTAAT-CGAACCATCTAGTAGCTGGTTCCCTCCGAAGTTTCCCTCA-GGATAGCTGGCACTCGCG---TACAA--AACGTACACG--AGTCTCATCCGGTAA
		</sequence>
		<sequence>
			<taxon idref="TNDi_Hem.australis_38"/>
			???????????????????????????????????????????????????????????????????????????????????????????????????????????????????????????????????????????????????????????????????????????????????????????????????????????????????????????????????????????????????????????????????????????????????????????????????????????????????????????????????????????????????????????????????????????????????????????????????????????????????????????????????????????????????????????????????????????????????????????????????????????????????????????????????????????????????????????????????????????????????????????????????????????????????????????????????????????????????????????????????????????????????????????????????????????????????????????????????????????????????????????????????????????????????????????????????????????????????????????????????????????????????????????????????????????????????????????????????????????????????????????????????????????????????????????????????????????????????????????????????????????????????????????????????????
		</sequence>
		<sequence>
			<taxon idref="TNDi_Hem.crocea_9"/>
			???????????????????????????????????????????????????????????????????????????????????????????????????????????????????????????????????????????????????????????????????????????????????????????????????????????????????????????????????????????????????????????????????????????????????????????????????????????????????????????????????????????????????????????????????????????????????????????????????????????????????????????????????????????????????????????????????????????????????????????????????????????????????????????????????????????????????????????????????????????????????????????????????????????????????????????????????????????????????????????????????????????????????????????????????????????????????????????????????????????????????????????????????????????????????????????????????????????????????????????????????????????????????????????????????????????????????????????????????????????????????????????????????????????????????????????????????????????????????????????????????????????????????????????????????????
		</sequence>
		<sequence>
			<taxon idref="TNDi_Nei.acuminatus_31"/>
			???????????????????????????????????????????????????????????????????????????????????????????????????????????????????????????????????????????????????????????????????????????????????????????????????????????????????????????????????????????????????????????????????????????????????????????????????????????????????????????????????????????????????????????????????????????????????????????????????????????????????????????????????????????????????????????????????????????????????????????????????????????????????????????????????????????????????????????????????????????????????????????????????????????????????????????????????????????????????????????????????????????????????????????????????????????????????????????????????????????????????????????????????????????????????????????????????????????????????????????????????????????????????????????????????????????????????????????????????????????????????????????????????????????????????????????????????????????????????????????????????????????????????????????????????????
		</sequence>
		<sequence>
			<taxon idref="TNHo_Hop.fulvicornis_95"/>
			???????????????????????????????????????????????????????????????????????????????????????????????????????????????????????????????????????????????????????????????????????????????????????????????????????????????????????????????????????????????????????????????????????????????????????????????????????????????????????????????????????????????????????????????????????????????????????????????????????????????????????????????????????????????????????????????????????????????????????????????????????????????????????????????????????????????????????????????????????????????????????????????????????????????????????????????????????????????????????????????????????????????????????????????????????????????????????????????????????????????????????????????????????????????????????????????????????????????????????????????????????????????????????????????????????????????????????????????????????????????????????????????????????????????????????????????????????????????????????????????????????????????????????????????????????
		</sequence>
		<sequence>
			<taxon idref="TNHo_Hop.testudinea_192_30"/>
			TTGAAAAGAACTTTGAAGAGAGAGTTCAAGAGTACGTGAAACCGTTCAGGGGTAAACCTGAGAAACCCGAAAGATCGAAC-GGGGAGATTCATCGTCAGCGACTCCGGCTTCTCCGTGGCT-CGTGATG--------TCGGGA-CACT---CGTGTCCACG-GCACTCGGC-CGCGGTGTT-----A-CGCCCGGTGGCGCCGGCGTGCACTTCTCCC--CTAGTAGGACGTCGCGACCCGTTGGGTGTCGGTCTACGGCCCG-GGTGGTCGCCTGT----------CCCGGCGTT-------CGC--GT-C--GGGGCAGACC-CCCGG-TTGCCCGTCCGGCTGCCCGGCGGTAC---CCG---CACGGTAT-AGAGCCGCA-----T-T-GAAC----TGCGTCG--GG-CCC--GCCGCAAGCTCG-GTCAGCG-TTT-CCCGGTGGT--CGGACCTAGTGCCGTCCCCGGGCCTGGTCAGCTGTTGGCTGGCGGTGTCCTCTGACTGGCTCATTTGAAATAT-AAC----ATACCGGTCGGCGACGCTATTGCTTTGGGTACTTTCAGGACCCGTCTTGAAACACGGACCAAGGAGTCTAACATGTGCGCGAGTCATTGGG-AC---GCGCAA-ACCTAAAGGCGAAATGAAAGTGAAGGTC-AGCC-TCGCGCTGACCGAGGGAGGATGGGCCGCGTCACGATGCGGCCCCGCACTCCCGGGGCGTCTCGTTCTCATTGCGAGAAGAGGCGCACCCAGAGCGTACACGTTGGGACCCGAAAGATGGTGAACTATGCCTGGTCAGGACGAAGTCAGGGGAAACCCTGATGGAGGTCCGTAGCGATTCTGACGTGCAAATCGATCGTCGGAACTGGGTATAGGGGCGAAAGA-CTAAT-CGAACCATCTAGTAGCTGGTTCCCTCCGAAGTTTCCCTCA-GGATAGCTGGCACTCGCG---TACAA--AACGTACACG--AGTCTCATCCGGTAA
		</sequence>
		<sequence>
			<taxon idref="TNMe_Mes.opaca_96"/>
			???????????????????????????????????????????????????????????????????????????????????????????????????????????????????????????????????????????????????????????????????????????????????????????????????????????????????????????????????????????????????????????????????????????????????????????????????????????????????????????????????????????????????????????????????????????????????????????????????????????????????????????????????????????????????????????????????????????????????????????????????????????????????????????????????????????????????????????????????????????????????????????????????????????????????????????????????????????????????????????????????????????????????????????????????????????????????????????????????????????????????????????????????????????????????????????????????????????????????????????????????????????????????????????????????????????????????????????????????????????????????????????????????????????????????????????????????????????????????????????????????????????????????????????????????????
		</sequence>
		<sequence>
			<taxon idref="TNNe_Amn.amplus_15"/>
			???????????????????????????????????????????????????????????????????????????????????????????????????????????????????????????????????????????????????????????????????????????????????????????????????????????????????????????????????????????????????????????????????????????????????????????????????????????????????????????????????????????????????????????????????????????????????????????????????????????????????????????????????????????????????????????????????????????????????????????????????????????????????????????????????????????????????????????????????????????????????????????????????????????????????????????????????????????????????????????????????????????????????????????????????????????????????????????????????????????????????????????????????????????????????????????????????????????????????????????????????????????????????????????????????????????????????????????????????????????????????????????????????????????????????????????????????????????????????????????????????????????????????????????????????????
		</sequence>
		<sequence>
			<taxon idref="TNNe_Cra.alniastri_24"/>
			???????????????????????????????????????????????????????????????????????????????????????????????????????????????????????????????????????????????????????????????????????????????????????????????????????????????????????????????????????????????????????????????????????????????????????????????????????????????????????????????????????????????????????????????????????????????????????????????????????????????????????????????????????????????????????????????????????????????????????????????????????????????????????????????????????????????????????????????????????????????????????????????????????????????????????????????????????????????????????????????????????????????????????????????????????????????????????????????????????????????????????????????????????????????????????????????????????????????????????????????????????????????????????????????????????????????????????????????????????????????????????????????????????????????????????????????????????????????????????????????????????????????????????????????????????
		</sequence>
		<sequence>
			<taxon idref="TNNe_Cra.latipes_179"/>
			???????????????????????????????????????????????????????????????????????????????????????????????????????????????????????????????????????????????????????????????????????????????????????????????????????????????????????????????????????????????????????????????????????????????????????????????????????????????????????????????????????????????????????????????????????????????????????????????????????????????????????????????????????????????????????????????????????????????????????????????????????????????????????????????????????????????????????????????????????????????????????????????????????????????????????????????????????????????????????????????????????????????????????????????????????????????????????????????????????????????????????????????????????????????????????????????????????????????????????????????????????????????????????????????????????????????????????????????????????????????????????????????????????????????????????????????????????????????????????????????????????????????????????????????????????
		</sequence>
		<sequence>
			<taxon idref="TNNe_Cra.septentrionalis_99"/>
			???????????????????????????????????????????????????????????????????????????????????????????????????????????????????????????????????????????????????????????????????????????????????????????????????????????????????????????????????????????????????????????????????????????????????????????????????????????????????????????????????????????????????????????????????????????????????????????????????????????????????????????????????????????????????????????????????????????????????????????????????????????????????????????????????????????????????????????????????????????????????????????????????????????????????????????????????????????????????????????????????????????????????????????????????????????????????????????????????????????????????????????????????????????????????????????????????????????????????????????????????????????????????????????????????????????????????????????????????????????????????????????????????????????????????????????????????????????????????????????????????????????????????????????????????????
		</sequence>
		<sequence>
			<taxon idref="TNNe_Nem.caeruleocarpus_150"/>
			???????????????????????????????????????????????????????????????????????????????????????????????????????????????????????????????????????????????????????????????????????????????????????????????????????????????????????????????????????????????????????????????????????????????????????????????????????????????????????????????????????????????????????????????????????????????????????????????????????????????????????????????????????????????????????????????????????????????????????????????????????????????????????????????????????????????????????????????????????????????????????????????????????????????????????????????????????????????????????????????????????????????????????????????????????????????????????????????????????????????????????????????????????????????????????????????????????????????????????????????????????????????????????????????????????????????????????????????????????????????????????????????????????????????????????????????????????????????????????????????????????????????????????????????????????
		</sequence>
		<sequence>
			<taxon idref="TNNe_Nem.melanocephalus_149"/>
			???????????????????????????????????????????????????????????????????????????????????????????????????????????????????????????????????????????????????????????????????????????????????????????????????????????????????????????????????????????????????????????????????????????????????????????????????????????????????????????????????????????????????????????????????????????????????????????????????????????????????????????????????????????????????????????????????????????????????????????????????????????????????????????????????????????????????????????????????????????????????????????????????????????????????????????????????????????????????????????????????????????????????????????????????????????????????????????????????????????????????????????????????????????????????????????????????????????????????????????????????????????????????????????????????????????????????????????????????????????????????????????????????????????????????????????????????????????????????????????????????????????????????????????????????????
		</sequence>
		<sequence>
			<taxon idref="TNNe_Nem.pavidus_36"/>
			???????????????????????????????????????????????????????????????????????????????????????????????????????????????????????????????????????????????????????????????????????????????????????????????????????????????????????????????????????????????????????????????????????????????????????????????????????????????????????????????????????????????????????????????????????????????????????????????????????????????????????????????????????????????????????????????????????????????????????????????????????????????????????????????????????????????????????????????????????????????????????????????????????????????????????????????????????????????????????????????????????????????????????????????????????????????????????????????????????????????????????????????????????????????????????????????????????????????????????????????????????????????????????????????????????????????????????????????????????????????????????????????????????????????????????????????????????????????????????????????????????????????????????????????????????
		</sequence>
		<sequence>
			<taxon idref="TNNe_Pik.scutellatum_153"/>
			???????????????????????????????????????????????????????????????????????????????????????????????????????????????????????????????????????????????????????????????????????????????????????????????????????????????????????????????????????????????????????????????????????????????????????????????????????????????????????????????????????????????????????????????????????????????????????????????????????????????????????????????????????????????????????????????????????????????????????????????????????????????????????????????????????????????????????????????????????????????????????????????????????????????????????????????????????????????????????????????????????????????????????????????????????????????????????????????????????????????????????????????????????????????????????????????????????????????????????????????????????????????????????????????????????????????????????????????????????????????????????????????????????????????????????????????????????????????????????????????????????????????????????????????????????
		</sequence>
		<sequence>
			<taxon idref="TNPr_Pri.geniculata_33"/>
			??????????CTTTGAAGAGAGAGTTCAAGAGCACGTGAAACCGTTCAGGGGTAAACCTGAGAAACCCAAAAAATCGAAC-GGGGAGATTCATCGTCAGCGACTGCGGCTTCTCCGCGGCT-CGCGATG--------CCGGGA-CACT---CGTGTCTACG-GCACGCGGC-CGCGGTGTT-----A-CGTCCGTTGGCGCCGGCGTGCACTTTTCCC--CTAGTAGGACATCGCGACCTGTTGGATGTCGGTCTACGGCCCG-GGTGGTCGCCTGT----------CCCGG---------------------------------------TTGCCCGTCCGGCTGCCCGGCGGTAT---CCG---CACGGTAT-CGAGCCGCA-----T-T-GAAC----TGCGTCG--GG-CCC--GCCGCAAACGTG-GTCAGCG-ATT-CCCGGTGGT--CGGACCTAGCGCCGTCCCCGGGCCTGATTAGCTGTTGGCTGGCGGTGTCCTCTGACTGGCTCATT-GATTTT-------------CGGTCAGCGACGCTATTGCTTTGGGTACTCTTAGGACCCGTCTTGAAACACGGATCAAGGAGTCTAACATGTGCGCGAGTCATTGGG-AC---ACGCAA-ACCTAACGGCCAAATAAAAGTGAAGGTC-AGCC-TCGCGCTGACCGAGGGAGGATGGGCCGCGTCACGATGCGGCCCCGCACTCCCGGGGCGTCTCGTTTTCATTGCGAGCAGAGGCGCACCCAGAGCGTACGGGTTGGAACCCGAAAGATGGTGAACTATGCCTGGTCAGGACGAAGTCAGGAGAAACCCTGATGGAGGTCCGTAGCGATTCTGACGTGCAAATCGATCGTCGGAACTGGGTATAGGGGCGAAAGA-CTAAT-CAAACCATCTAGTAGCTGGTTCCCTCCGAAGTTTCCCTCA-GGATAGCTGGCACTCGCG---TACAA--AACGTACACG--AGTCTCATCCGGTAA
		</sequence>
		<sequence>
			<taxon idref="TNPr_Pri.testacea_178"/>
			???????????????????????????????????????????????????????????????????????????????????????????????????????????????????????????????????????????????????????????????????????????????????????????????????????????????????????????????????????????????????????????????????????????????????????????????????????????????????????????????????????????????????????????????????????????????????????????????????????????????????????????????????????????????????????????????????????????????????????????????????????????????????????????????????????????????????????????????????????????????????????????????????????????????????????????????????????????????????????????????????????????????????????????????????????????????????????????????????????????????????????????????????????????????????????????????????????????????????????????????????????????????????????????????????????????????????????????????????????????????????????????????????????????????????????????????????????????????????????????????????????????????????????????????????????
		</sequence>
		<sequence>
			<taxon idref="TNPr_Prc.incisus_100"/>
			TTGAAAAGAACTTTGAAGAGAGAGTTCAAGAGTACGTGAAACCGTTCAGGGGTAAACCTGAGAAACCCGAAAGATCGAAC-GGGGAGATTCATCGTCAGCGACTTCGGCTTCTCCGTGGCT-CGCGATG--------TCGGGA-CACT---CGTGTCCACG-GCACGCGGC-CGCGGTGTT-----A-CGTCCGTTGGCGCCGGCGTGCACTTCTCCC--CTAGTAGGACGTCGCGACCCGTTGGGTGTCGGTCTACGGCCCG-GTGGGTTGCCTGT----------CCCGGCGTT-------CGC--GT-C--GGGGCAGACC-CCCGG-TTGCCCGTCCGGCTGCCCGGCGGTAC---CCG---CACGGTAT-TGAGCCGCA-----T-T-GAAC----TGCGTCG--GG-CCC--GCCGCAAGCGCG-GTCAGCG-ATT-CCCGGTGGT--CGGACCTAGCGCCGTCCCCGGGCCTGATCAGCTGTTGGCTGGCGGTGTCCTCTGACTGGCTCATTTAT--------------TACCGGTCGGCGACGCTATTGCTTTGGGTACTTTCAGGACCCGTCTTGAAACACGGACCAAGGAGTCTAACATGTGCGCGAGTCATTGGG-AC---ACGCAA-ACCTAAAGGCGAAATGAAAGTGAAGGTC-AGCC-TCGCGCTGACCGAGGGAGGATGGGCCGCGTCACGATGCGGCCCCGCACTCCCGGGGCGTCTCGTTCTCATTGCGAGAAGAGGCGCACCCAGAGCGTACACGTTGGGACCCGAAAGATGGTGAACTATGCCTGGTCAGGACGAAGTCAGGGGAAACCCTGATGGAGGTCCGTAGCGATTCTGACGTGCAAATCGATCGTCGGAACTGGGTATAGGGGCGAAAGA-CTAAT-CGAACCATCTAGTAGCTGGTTCCCTCCGAAGTTTCCCTCA-GGATAGCTGGCACTCGCG---TACAA--AACTTACACG--AGTCTCATCCGGTAA
		</sequence>
		<sequence>
			<taxon idref="TNPs_End.anemones_97"/>
			???????????????????????????????????????????????????????????????????????????????????????????????????????????????????????????????????????????????????????????????????????????????????????????????????????????????????????????????????????????????????????????????????????????????????????????????????????????????????????????????????????????????????????????????????????????????????????????????????????????????????????????????????????????????????????????????????????????????????????????????????????????????????????????????????????????????????????????????????????????????????????????????????????????????????????????????????????????????????????????????????????????????????????????????????????????????????????????????????????????????????????????????????????????????????????????????????????????????????????????????????????????????????????????????????????????????????????????????????????????????????????????????????????????????????????????????????????????????????????????????????????????????????????????????????????
		</sequence>
		<sequence>
			<taxon idref="TNPs_Pse.fuscula_98"/>
			???????????????????????????????????????????????????????????????????????????????????????????????????????????????????????????????????????????????????????????????????????????????????????????????????????????????????????????????????????????????????????????????????????????????????????????????????????????????????????????????????????????????????????????????????????????????????????????????????????????????????????????????????????????????????????????????????????????????????????????????????????????????????????????????????????????????????????????????????????????????????????????????????????????????????????????????????????????????????????????????????????????????????????????????????????????????????????????????????????????????????????????????????????????????????????????????????????????????????????????????????????????????????????????????????????????????????????????????????????????????????????????????????????????????????????????????????????????????????????????????????????????????????????????????????????
		</sequence>
		<sequence>
			<taxon idref="TSAn_Ane.padi_11"/>
			TTGAAAAGAACTTTGAAGAGAGAGTTCAAGAGTACGTGAAACCGTTCAGGGGTAAACCTGAGAAACCCGAAAGATCGAAC-GGGGAGATTCATCGCAAGCGACGCTGGCTTCTCCGTGGCT-CGTGATG--------CCGGG--ACCT---CGCGTCCACG-GCACTCGGC-CGCGGTGCT-----A-CGTCCGGCGGCGCCGGCGTGCACTTCTCCC--CTAGTAGGACGTCGCGACCCGTTGGGTGTCGGTCTACGGCCCG-GTTGGACGACTGT----------CTCGGCGTT-------CGC--GT-C--GGGACAGACC-ACCGG-TCGCCTGTCCGACCGCCCGGCGGTAC---ACG---CACGGTAT-AGAGCCGCA-----T-T-TCAC----TGCGTCG--GG-CCC--GCCGCAAGCGCG-GTCAGAG-TTT-CCCGGTGGT--CGGACCTAGTGCCGTCCCCGGGCCTGGCCAGCTGTTGGCAGGCGGTGTCCTCTGACTGGCTCATTTGAAACATTAAC----ATACCGGTCGGCGACGCTATTGCTTTGGGTACTTTCAGGACCCGTCTTGAAACACGGACCAAGGAGTCTAACATGTGCGCGAGTCATTGGG-AC---ACGCAA-GCCTAAAGGCGAAATGAAAGTAAAGGTC-AGCC-TAGCGCCGACCGAGGGAGGATGGGCCGCGTCACGATGCGGTCCCGCACTCCCGGGGCGTCTCGTTCTCATTACGAGAAGAGGCGCACCCAGAGCGTACACGTTGGGACCCGAAAGATGGTGAACTATGCCTGGTCAGGACGAAGTCAGGGGAAACCCTGATGGAGGTCCGTAGCGATTCTGACGTGCAAATCGATCGTCGGAACTGGGTATAGGGGCGAAAGA-CTAAT-CGAACCATCTAGTAGCTGGTTCCCTCCGAAGTTTCCCTCA-GGATAGCTGGCACTCGTG---TACAA--AAGTTACACG--AGTCTCATCCGGTAA
		</sequence>
		<sequence>
			<taxon idref="TSAn_Nes.morio_50"/>
			????AAAGAACTTTGAAGAGAGAGTTCAAGAGTACGTGAAACCGTTCAGGGGTAAACCTGAGAAACCCGAAAGATCGAAC-GGGGAGATTCATCGCAAGCGAGGCCGGCTACTGCGTGGCT-CGTGATG--------CCGGG--ACCT---CGCGTCCACG-GCACTCGGC-CGCGCAGCT-----A-CGCTCGGTCGCGCCGGCGTGCACTTCTTCC--CTAGTAGGACGTCGCGACCCGTTGGGTGTCGGTCTACGGCCCG-GATGGATGACTGT----------TACGGCTAT-------CTC--GT-C--GGAGCAGACC-CCCGG-TTGCCCGTCCGACCGCCCGGCGGTAC---ACG---CACGGTAT-AGAGCCGCA-----T-T-CGAC----TGCGTCG--GG-CCC--GCCGCAAGCGCG-GTCAGCG-ATT-CCCGGTGGT--CGGACCTAGCGCCGTCACCGGGCCTGGCCAGCTGTTTGCAGGCGGTGTTCTCCGACTGGCTCATTTGAAATAATATC----ATACCGGTCGGCGACGCTATTGCTTTGGGTACTTTCAGGACCCGTCTTGAAACACGGACCAAGGAGTCTAACATGTGCGCGAGTCATTGGG-AC---GCAAAAAGCCTAAAGGCGAAATGAAAGTAAAGGTC-GGCC-CCGCGCCGACCGAGGGAGGATGGGCCGCGACTTTATGCGGTCCCGCACTCCCGGGGCGTCTCGTTCTCATTACGAGAAGAGGCGCACCCAGAGCGTACACGTTGGGACCCGAAAGATGGTGAACTATGCCTGGTCAGGACGAAGTCAGGGGAAACCCTGATGGAGGTCCGTAGCGATTCTGACGTGCAAATCGATCGTCGGAACTGGGTATAGGGGCGAAAGA-CTAAT-CGAACCATCTAGTAGCTGGTTCCCTCCGAAGTTTCCCTCA-GGATAGCTGGCACTCGTG---TACAA--AAGTTACACG--AGTCTCATCCGGTAA
		</sequence>
		<sequence>
			<taxon idref="TSDo_Dol.aeneus_57"/>
			TTGAAAAGAACTTTGAAGAGAGAGTTCAAGAGTACGTGAAACCGTTCAGGGGTAAACCTGAGAAACCCGAAAGATCGAAC-GGGGAGATTCATCGTCAGCGACGCTGGCTTCTCCGCGGCT-CGTGATG--------TCGGG--ACCT---CGCGTCCACG-GCACTCGGT-CGCGGTGTT-----A-CGTCCGGTGGCGCCGGCGTGCACTTCTCCC--CTAGTAGGACGTCGCGACCCGTTGGGTGTCGGTCTACGGCCCG-GGTGGATGACTGT----------CCCGGCGTT-------CGC--GT-C--GGGGCAGACC-CCCGG-TTGCCCGTCCGGCTGCCCGGCGGTAC---CCG---CACGGTAT-GGAGCCGCA-----T-T-GAAT----TGCGTCG--GG-CCC--GCCGCAAGCGCG-GTCAGCG-ATT-CCCGGTGAA--CGGACCTAGCGCCGTTCCCGGGCCTGGCCAGCTGTTGGCAGGCGGTGTCCTCTGACCGGCTCATTTGAAATATTAAC----ATACCGGTCGGCGACGCTATTGCTTTGGGTACTTTCAGGACCCGTCTTGAAACACGGACCAAGGAGTCTAACATGTGCGCGAGTCATTGGG-AC---ACGCAA-ACCTAAAGGCGAAATGAAAGTAAAGGTC-AGCC-TTGCGCTGACCGAGGGAGGATGGGCCGCGTCACGATGCGGCCCCGCACTCCCGGGGCGTCTCGTTCTCATTGCGAGAAGAGGCGCACCCAGAGCGTACACGTTGGGACCCGAAAGATGGTGAACTATGCCTGGTCAGGACGAAGTCAGGGGAAACCCTGATGGAGGTCCGTAGCGATTCTGACGTGCAAATCGATCGTCGGAACTGGGTATAGGGGCGAAAGA-CTAAT-CGAACCATCTAGTAGCTGGCTCCCTCCGAAGTTTCCCTCA-GGATAGCTGGCACTCGCG---TACAA--AACGTACACG--AGTCTCATCCGGTAA
		</sequence>
		<sequence>
			<taxon idref="TSDo_Dol.vestigialis_144"/>
			TTGAAAAGAACTTTGAAGAGAGATTTCGAGAGTACGTGAAACCGTTCAGGGGTAAACCTAAGAAACCCAAAAGATCGAAC-GGGGAGATTCATCGTCAGCGACGCTGGCTCCTCCGCGGCT-CGTGATG--------TCCGG--ACCT---CGCGTCCACG-GCACTCGGC-CGCGGTGCT-----A-CGTCCGGTGGCGCCGGCGTGCACTTCTCCC--CTAGTAGGACATCGCGACCCGTTGGGTGTTAGTCTACGGCCCG-GGTGGACAACTGT----------CCCAGCGTT-------CGC--GT-C--GGGGCAGACC-CCCGG-TTGCCAATCCGGCTGCCTGGCGGTAC---CCG---CACGGTAT-AGAGCCGCA-----T-T-GAAC----TGCGTCG--GG-CCC--GTCGCAAGCGCG-GTCAGCG-ATT-CCCGGTGAA--TGGACCTGGCACCGTCCCCGGGCCTAGCCAGCTGTTAGCAGGCGGTGTCCTCTGACCGGCTCATTTGAATTATAAAC----ATACCGGTCGGCGACGCTATTGCTTTGGGTACTTTCAGGACCGGTCTTGAAACACGGACCAAGGAGTCTTACATGTGCGCAAGTCATTGGG-AC---ACGCAA-ACCGAAAAGCGAGATGAAAGTGAAGGTC-AGCC-TCGCGCTGACCGAGAGAGGATGGGCCCCGTCACGATGCAGCCCCTCACTCCCGGGGCGTCTCGTTCTCATTGCGAGAAGAGGCGCACCCAGAGCGTACACGTTGGGACCCGAAAGATGGTGAACTATGCCTGGTCAGGACTAAGTCAGGGGAAACCCTGATGGAGGTCCGTAGCGATTCTGACGTACAAATCGATCGTCGGAACTGGGTATAGGGGTGAAAGA-CTAAT-CGAACCATCTAGTAGCTGGTTCCCTCCGAAGTTTCCCTCA-GGATAGCTGGCACTCGCG---TACAA--AACGTACACG--AGTCTCATCCGGTAA
		</sequence>
		<sequence>
			<taxon idref="TSHe_Hep.dahlbomi_103"/>
			???????????????????????????????????????????????????????????????????????????????????????????????????????????????????????????????????????????????????????????????????????????????????????????????????????????????????????????????????????????????????????????????????????????????????????????????????????????????????????????????????????????????????????????????????????????????????????????????????????????????????????????????????????????????????????????????????????????????????????????????????????????????????????????????????????????????????????????????????????????????????????????????????????????????????????????????????????????????????????????????????????????????????????????????????????????????????????????????????????????????????????????????????????????????????????????????????????????????????????????????????????????????????????????????????????????????????????????????????????????????????????????????????????????????????????????????????????????????????????????????????????????????????????????????????????
		</sequence>
		<sequence>
			<taxon idref="TSHe_Pse.runari_104"/>
			???????????????????????????????????????????????????????????????????????????????????????????????????????????????????????????????????????????????????????????????????????????????????????????????????????????????????????????????????????????????????????????????????????????????????????????????????????????????????????????????????????????????????????????????????????????????????????????????????????????????????????????????????????????????????????????????????????????????????????????????????????????????????????????????????????????????????????????????????????????????????????????????????????????????????????????????????????????????????????????????????????????????????????????????????????????????????????????????????????????????????????????????????????????????????????????????????????????????????????????????????????????????????????????????????????????????????????????????????????????????????????????????????????????????????????????????????????????????????????????????????????????????????????????????????????
		</sequence>
		<sequence>
			<taxon idref="TSSe_Bra.flavens_136"/>
			TTGAAAAGAACTTTGAAGAGAGAGTTCAAGAGTACGTGAAACCGTTCAGGGGTAAACCTGAGAAACCCGAAAGATCGAAC-GGGGAGATTCATCGTCAGCGACGCTGGCTTCTCCGTGGTT-CGTGATG--------TCGGG--ACCT---CGTGTCCACG-GCACTCGGC-CGCGGTGCC-----A-CGTCCGGCGGCGCCGGCGTGCACTTCTCCC--CTAGTAGGACGTCGCGACCCGTTGGGCGTCGGTCTACGGCCCG-GTCGGATGACTGT----------CTCGGCGTT-------CGC--GT-C--GGGGCAGACC-GCCGG-TTGCCCGTCCGGCTGCCCGGCGGTAC---ACG---CACGGTAT-AGAGCCGCA-----T-T-GAAT----TGCGTCG--GG-CCC--GTCGCAAGCGCG-GTCAGCG-ATT-CCCGGTGGT--CGGACCTAGCGCCGTCCCTGGGCCTGGCCAGCTGTTGGCAGACGGTGTCCTCTGACTGGCTCATTTGAAATATTAAA----ATACCGGTCGGCGACGCTATTGCTTTGGGTACTTTCAGGACCCGTCTTGAAACACGGACCAAGGAGTCTAACATGTGCGCGAGTCATTGGG-AC---ACGCAA-ACCTAAAGGCGAAATGAAAGTGAAGGTC-TGCC-TAGCGCTGACCGAGGGAGGATGGGCCGCGTCACGATGCGGTCCCGCACTCCCGGGGCGTCTCGTTCTCATTACGAGAAGAGGCGCACCCAGAGCGTACACGTTGGGACCCGAAAGATGGTGAACTATGCCTGGTCAGGACGAAGTCAGGGGAAACCCTGATGGAGGTCCGTAGCGATTCTGACGTGCAAATCGATCGTCGGAACTGGGTATAGGGGCGAAAGA-CTAAT-CGAACCATCTAGTAGCTGGTTCCCTCCGAAGTTTCCCTCA-GGATAGCTGGCACTCGCG---TACAA--AACGTACACG--AGTCTCATCCGGTAA
		</sequence>
		<sequence>
			<taxon idref="TSSe_Sel.serva_105"/>
			TTGAAAAGAACTTTGAAGAGAGAGTTCAAGAGTACGTGAAACCGTTCAGGGGTAAACCTGAGAAACCCGAAAGATCGAAC-GGGGAGATTCATCGTCAGCGACGCTGGCTTCTCCGTGGTT-CGAGATG--------TCGGG--ACCT---CGTGTCCACG-GCACTCGGC-CGCGGTGCC-----A-CGTCCGGCAGCGCCGGCGTGCACTTCTCCC--CTCATAGGACGTCGCGACCCGTTGAGCGTCGGTCCACGGCCGG-GTCGGATGACTGT----------CTCGGCGTT-------CGC--GT-C--GGGGCAGACC-GCCGG-TTGCCCGTCCGGCTGCCCGGCGGTAC---ACG---CACGGTAT-AGAGCCGCA-----T-T-GAAT----WGCGTCG--GG-CCC--GCCGCAAGCGCG-GTCAGCG-ATT-CCCGGTGGT--CGAACCTAGCGCCATCCCTGGGCCTGGCCAGCTGTTGGCAGGCAGTGTTCTCTGACTGGCTCATTTGAAATAACAAC----GTACCGGTTGGCGACGCTATTGCTTTGGCTACTTTTAGGACCCGTCTTGAAACACGGACCAAGGAGTCTAACATGTGCGCGAGTCATTGGG-AC---ACGCAA-ACCTAAAGGCGAAATGAAAGTCAAGGTC-TGCC-TAGCGCTGACCGAGGGAGGATGGGCCGCGTCACGATGCGGTCCTGCACTCCCGGGGCGTCTCGTTCTCATTACTAGAAGAGGCGCACCCAGAGCCTACACGTTGGGACCCGGAAGATGGTGAACTATGCCTGGTCAGGACGAAATCAGGGGAAACCCTGATGGAGGTCCGTAGCGATTCTGACGTGCAAATCGATCGTCGGAACTGGGTATAGGGGCGAAAGA-CTAAT-CGAACCATCTAGTAGCTGGTTCCCTCCGAAGTTTCCCTCA-GGATAGCTGGCACTCGCG---TACAA--AACGTACACG--AGTCTCATCCGGTAA
		</sequence>
		<sequence>
			<taxon idref="TSSt_Thr.contigua_148"/>
			???????????????????????????????????????????????????????????????????????????????????????????????????????????????????????????????????????????????????????????????????????????????????????????????????????????????????????????????????????????????????????????????????????????????????????????????????????????????????????????????????????????????????????????????????????????????????????????????????????????????????????????????????????????????????????????????????????????????????????????????????????????????????????????????????????????????????????????????????????????????????????????????????????????????????????????????????????????????????????????????????????????????????????????????????????????????????????????????????????????????????????????????????????????????????????????????????????????????????????????????????????????????????????????????????????????????????????????????????????????????????????????????????????????????????????????????????????????????????????????????????????????????????????????????????????
		</sequence>
		<sequence>
			<taxon idref="TSSt_Strom.delicatulus_12"/>
			TTGAAAAGAACTTTGAAGAGAGAGTTCAAGAGTACGTGAAACCGTTCAGGGGTAAACCTGAGAAACCCGAAAGATCGAAC-GGGGAGATTCATCGTCAGCGACGCAGGCTTCTCCGTGGCT-CGTGATG--------TCGGG--ACCT---CGTGTCCACG-GCACTCGGC-CGCGGTGTT-----A-CGTCCGGCGGCGCCGGCGTGCACTTCTCCC--CTAGTAGGACGTCGCGACCCGTTGGGTGTCGGTCTACGGCCCG-GTGGGACGACTGT----------CTCGGCGTT-------CGC--GT-C--GGGGCAGACC-CCCGG-TTGCCCGTCCGGCTGCCCGGCGGTAC---CCG---CACGGTAT-AGAGCCGCA-----T-T-TAAC----TGCGTCA--AG-CCC--GTCGCAAGCGCG-GTCAGCG-ATT-CCCGGTGGT--CGGACCTAGTGCCGTCCCCGGGCCTGGCCAGCTGTTGGCTGGCGGTGTCCTCTGACTGGCTCATTTGAAATATTATT----ATACCGGTCGGCGACGCTTTTGCTTTGGGTACTTTCAGGACCCGTCTTGAAACACGGACCAAGGAGTCTAACATGTGCGCGAGTCATTGGG-AC---ACGCAA-GCCTAAAGGCGAAATGAAAGTGAATGTC-AGCC-TAGCGCTGACAGAGGGAGGATGGGCCGCGTCACGATGCGGCCCCGCACTCCCGGGGCGTCTCGTTCTCATTGCGAGAAGAGGCGCACCCAGAGCGTACACGTTGGGACCCGAAAGATGGTGAACTATGCCTGGTCAGGACGAAGTCAGGGGAAACCCTGATGGAGGTCCGTAGCGATTCTGACGTGCAAATCGATCGTCGGAACTGGGTATAGGGGCGAAAGA-CTAAT-CGAACCATCTAGTAGCTGGTTCCCTCCGAAGTTTCCCTCA-GGATAGCTGGCACTCGCG---TACAA--AACGTACACG--AGTCTCATCCGGTAA
		</sequence>
		<sequence>
			<taxon idref="TSSt_Stron.filicis_51_194"/>
			???????????????????????????????????????????????????????????????????????????????????????????????????????????????????????????????????????????????????????????????????????????????????????????????????????????????????????????????????????????????????????????????????????????????????????????????????????????????????????????????????????????????????????????????????????????????????????????????????????????????????????????????????????????????????????????????????????????????????????????????????????????????????????????????????????????????????????????????????????????????????????????????????????????????????????????????????????????????????????????????????????????????????????????????????????????????????????????????????????????????????????????????????????????????????????????????????????????????????????????????????????????????????????????????????????????????????????????????????????????????????????????????????????????????????????????????????????????????????????????????????????????????????????????????????????
		</sequence>
		<sequence>
			<taxon idref="TSSt_Stron.multifasciata_13"/>
			???????????????????????????????????????????????????????????????????????????????????????????????????????????????????????????????????????????????????????????????????????????????????????????????????????????????????????????????????????????????????????????????????????????????????????????????????????????????????????????????????????????????????????????????????????????????????????????????????????????????????????????????????????????????????????????????????????????????????????????????????????????????????????????????????????????????????????????????????????????????????????????????????????????????????????????????????????????????????????????????????????????????????????????????????????????????????????????????????????????????????????????????????????????????????????????????????????????????????????????????????????????????????????????????????????????????????????????????????????????????????????????????????????????????????????????????????????????????????????????????????????????????????????????????????????
		</sequence>
		<sequence>
			<taxon idref="TNSu_Sus.annulata_107"/>
			TTGAAAAGAACTTTGAAGAGAGAGTTCAAGAGTACGTGAAACCGTTCAGGGGTAAATCAGAGAAACCCGAAAGATCGAAC-GGGGAGATTCATCGTCAGCGACTCCGGCTTCGCCGTGGAT-CGTGATG--------TCGGGA-CGCT---TGAGCCCACG-GCACTCGGC-CGCGGTGTA-----A-CGCCCGGTGGCGCCGGCGTGCACTTCTCCC--CTAGTAGGACGTCGCGACCCGTTGGGTGTCGGTCTACGGCCCG-GG-------------------------------------------------------------CGG-TTGCCCGTCCGGCGGCCCGGCGGTAC---ACG---CACAGTAT-AAAGCCGCA-----T-T-TAAC----TGCGTCG--GG-CCC--GCCGCAAGCGAG-GCCAGCG-ATT-CCCGGTGGT--CGGACCTAGCGCCGTTCCCGGGCCTGGTCAGTTGTTGGCCGGCGGTGTCCTCTGACTGGCTCATTTGAAATAC-AAC----ATACCGAGCGGCGACGCTATTGCTTTGGGTACTTTCAGGACCCGTCTTGAAACACGGATCAAGGAGTCTAACATGTGCGCGAGTCATTGGG-AC---ACGCAA-ACCTAAAGGCGAAATGAAAGTGAATGTC-AGCC-TCGCGCTGACCGAGGGAGGATGGGCCGCGTCACGATGCGGCCCCGCACTCCCGGGGCGTGTCGTTCTTATTGCGAGAAGAGGCGCACCCAGAGCGTACACGTTGGGACCCGAAAGATGGTGAACTATGCCTGGTCAGGACGAAGTCAGGGGAAACCCTGATGGAGGTCCGTAGCGATTCTGACGTACAAATCGATCGTCGGAACTGGGTATAGGGGCGAAAGA-CTAAT-CGAACCATCTAGTAGCTGGTTCCCTCCGAAGTTTCCCTCA-GGATAGCTGGCACTCGCG---TACAA--AACGTACACG--AGTCTCATCCCGTAA
		</sequence>
		<sequence>
			<taxon idref="TNSu_Sus.cupressi_26"/>
			TTGAAAAGAACTTTGAAGAGAGAGTTCAAGAGTACGTGAAACCGTTCAGGGGTAAACCTGAGAAACCCGAAAGATCGAAC-GGGGAGATTCATCGTCAGCGACTCCGGCTTCGCCGCGGTT-CGTGATG--------TCGGGA-CACT---TGTGTCCACG-GCACTCGGC-CGCGGTGTA-----A-CGCCCGGTGGCGCCGGCGTGCACTTCTCCC--CTAGTAGGACGTCGCGACCCGTTGGGTGTCGGTCTACGGTCCG-GGTGGTTGCCTGT----------CCCGGCGTT-------CGC--GT-C--GGGGCAGACC-CCCGG-TTGCCCGTCCGGCTGCCCGGCGGTAC---ACG---TACGGTAT-AGAGCCGCA-----T-T-GAAC----TGCGTCG--GG-CCC--GCCGCAAGCGAG-GCCAGCG-ATT-CCCGGTGGT--CGGACCTAGCGCCGTCCCCGGGCCTGGTCAGTTGTTGGCCGGCGGTGTCCTCTGACTGGCTCATTTGAAATAT-AAT----ATACCGGTCGGCGACGCTATTGCTTTGGGTACTTTCAGGACCCGTCTTGAAACACGGACCAAGGAGTCTAACATGTGCGCGAGTCATTGGG-AC---ACGCAA-ACCTAAAGGCGAAATGAAAGTGAAGGTC-AGCC-TCGCGCTGACCGAGGGAGGATGGGCCGCGTCACGATGCGGCCCCGCACTCCCGGGGCGTCTCGTTCTCATTGCGAGAAGAGGCGCACCCAGAGCGTACACGTTGGGACCCGAAAGATGGTGAACTATGCCTGGTCAGGACGAAGTCAGGGGAAACCCTGATGGAGGTCCGTAGCGATTCTGACGTGCAAATCGATCGTCGGAACTGGGTATAGGGGCGAAAGA-CTAAT-CGAACCATCTAGTAGCTGGTTCCCTCCGAAGTTTCCCTCA-GGATAGCTGGCACTCGCG---TACAA--AACGTACACG--AGTCTCATCCGGTAA
		</sequence>
		<sequence>
			<taxon idref="TTMa_Mac.alboannulata_54"/>
			TTGAAAAGAACTTTGAAGAGAGAGTTCAAGAGTACGTGAAACCGTTCAGGGGTAAACCTGAGAAACCCGAAAGATCGAAC-GGGGAGATTCATCGTCAGCGATGTTGGCTTCTCCGTGGCT-CGTGATG--------TCGGG--ACCC---CGTGTCCACG-GCACTCGGC-CGCGGTGTT-----A-CGTCCGACAGCGCCGGCGTGCACTTCTCCC--CTAGTAGGACGTCGCGACCCGTTGGGTGTCGGTCTACGGCCCG-GGTGGCTGCCTGT----------CCCGGTGTT-------CGC--GT-C--GGGGCAGACC-CCCGG-TTGCCCGTCCGGCTGCCCGGCGGTAC---CCG---CACGGTAT-AGAGCCGCA-----T-T-GAAC----TGCGTCG--GG-CCC--GTCGCAAGCGCG-GTCAGCG-ATT-CCCGGTGGT--CGGACCTAGTGCCGTCCCCGGGCCTGGCCAGCTGTTGGCAGACGGTGTCCTCTGACTGGCTCATTTGAAACAATAAT----ATACCGGTCGGCGACGCTATTGCTTTGGGTACTTTCAGGACCCGTCTTGAAACACGGACCAAGGAGTCTAACATGTGCGCGAGTCATTGGG-AC---ACGCAA-ACCTAAAGGCGAAATGAAAGTGAAGGTC-AGCC-TAGCGCTGACCGAGGGAGGATGGGCCGCGTCACGATGCGGCCCCGCACTCCCGGGGCGTCTCGTTCTCATTGCGAGAAGAGGCGCACCCAGAGCGTACACGTTGGGACCCGAAAGATGGTGAACTATGCCTGGTCAGGACGAAGTCAGGGGAAACCCTGATGGAGGTCCGTAGCGATTCTGACGTGCAAATCGATCGTCGGAACTGGGTATAGGGGCGAAAGA-CTAAT-CGGACCATCTAGTAGCTGGTTCCCTCCGAAGTTTCCCTCA-GGATAGCTGGCACTCGCG---TACAA--AACGTGCACG--AGTCTCATCCGGTAA
		</sequence>
		<sequence>
			<taxon idref="TTMa_Mac.ribis_109"/>
			TTGAAAAGAACTTTGAAGAGAGAGTTCAAGAGTACGTGAAACCGTTCAGGGGTAAACCTGAGAAACCCGAAAGATCGAAC-GGGGAGATTCATCGTCAGCGATGTTGGCTTCTCCGTGGCT-CGTGATG--------TCGGG--ACCC---CGTGTCCACG-GCACTCGGC-CGCGGTGTT-----A-CGTCCGACAGCGCCGGCGTGCACTTCTCCC--CTAGTAGGACGTCGCGACCCGTTGGGTGTCGGTCTACGGCCCG-GGTGGCTGCCTGT----------CCCGGCGTT-------CGC--GT-C--GGGGCAGACC-CCCGG-TTGCCCGTCCGGCTGCCCGGCGGTAC---CCG---CACGGTAT-AGAGCCGCA-----T-T-GAAC----TGCGTCG--GG-CCC--GTCGCAAGCGCG-GTCAGCG-ATT-CCCGGTGGT--CGGACCTAGTGCCGTCCCCGGGCCTGGCCAGCTGTTGGCAGACGGTGTCCTCTGACTGGCTCATTTGAAACAATAAT----ATACCGGTCGGCGACGCTATTGCTTTGGGTACTTTCAGGACCCGTCTTGAAACACGGACCAAGGAGTCTAACATGTGCGCGAGTCATTGGG-AC---ACGCAA-ACCTAAAGGCGAAATGAAAGTGAAGGTC-AGCC-TAGCGCTGACCGAGGGAGGATGGGCCGCGTCACGATGCGGCCCCGCACTCCCGGGGCGTCTCGTTCTCATTGCGAGAAGAGGCGCACCCAGAGCGTACACGTTGGGACCCGAAAGATGGTGAACTATGCCTGGTCAGGACGAAGTCAGGGGAAACCCTGATGGAGGTCCGTAGCGATTCTGACGTGCAAATCGATCGTCGGAACTGGGTATAGGGGCGAAAGA-CTAAT-CGAACCATCTAGTAGCTGGTTCCCTCCGAAGTTTCCCTCA-GGATAGCTGGCACTCGCG---TACAA--AACGTGCACG--AGTCTCATCCGGTAA
		</sequence>
		<sequence>
			<taxon idref="TTMa_Pac.antennata_116"/>
			??????????CTTTGAAGAGAGAGTTCAAGAGTACGTGAAACCGTTCAGGGGTAAACCTGAGAAACCCGAAAGATCGAAC-GGGGAGATTCATCGTCAGCGATGTTGGCTTCTCCGTGGCT-CGTGATG--------TCGGG--ACCC---CGTGTCCACG-GCACTCGGC-CGCGGTGTTT----A-CGTCCGACAACGCCGGCGTGCACTTCTCCC--CTAGTAGGACGTCGCGACCCGTTGGGTGTCGGTCTACGGCCCG-GTGGGCTGCCTGT----------CTCGGCGTT-------CGC--GT-C--GGGGCAGACC-CCCGG-TTGCCCGTCCGGCTGCCCGGCGGTAC---CCG---CACGGTAT-AGAGCCGCA-----T-C-GAAC----TGCGTCG--GG-CCC--GTCGCAAGCGCG-GTCAGCG-ATT-CCCGGTGGT--CGGACCTAGTGCCGTCCCCGGGCCTGGCCAGCTGTTGGCTGACGGTGTCCTCTGACTGGCTCATTTGAAACAATAAT----ATACCGGTCGGCGACGCTATTGCTTTGGGTACTTTCAGGACCCGTCTTGAAACACGGACCAAGGAGTCTAACATGTGCGCGAGTCATTGGG-AC---ACGCAA-ACCTAAAGGCGAAATGAAAGTGAAGGTC-AGCC-TAGCGCTGACCGAGGGAGGATGGGCCGCGTCACGATGCGGCCCCGCACTCCCGGGGCGTCTCGTTCTCATTGCGAGAAGAGGCGCACCCAGAGCGTACACGTTGGGACCCGAAAGATGGTGAACTATGCCTGGTCAGGACGAAGTCAGGGGAAACCCTGATGGAGGTCCGTAGCGATTCTGACGTGCAAATCGATCGTCGGAACTGGGTATAGGGGCGAAAGA-CTAAT-CGAACCATCTAGTAGCTGGTTCCCTCCGAAGTTTCCCTCA-GGATAGCTGGCACTCGCG---TACAA--AACGTGCACG--AGTCTCATCCGGTAA
		</sequence>
		<sequence>
			<taxon idref="TTMa_Pac.rapae_55"/>
			TTGAAAAGAACTTTGAAGAGAGAGTTCAAGAGTACGTGAAACCGTTCAGGGGTAAACCTGAGAAACCCGAAAGATCGAAC-GGGGAGATTCATCGTCAGCGATGTTGGCTTCTCCGTGGCT-CGTGATG--------TCGGG--ACCC---CGTGTCCACG-GCACTCGGC-CGCGGTGTTT----A-CGTCCGACAACGCCGGCGTGCACTTCTCCC--CTAGTAGGACGTCGCGACCCGTTGGGTGTCGGTCTACGGCCCG-GTGGGCTGCCTGT----------CCCGGCGTT-------CGC--GT-C--GGGGCAGACC-CCCGG-TTGCCCGTCCGGCTGCCCGGCGGTAC---CCG---CACGGTAT-AGAGCCGCA-----T-T-GAAC----TGCGTCG--GG-CCC--GTCGCAAGCGCG-GTCAGCG-ATT-CCCGGTGGT--CGGACCTAGTGCCGTCCCCGGGCCTGGCCAGCTGTTGGCTGACGGTGTCCTCTGACTGGCTCATTTGAAATTAAAAT----ATACCGGTCGGCGACGCTATTGCTTTGGGTACTTTCAGGACCCGTCTTGAAACACGGACCAAGGAGTCTAACATGTGCGCGAGTCATTGGG-AC---ACGCAA-ACCTAAAGGCGAAATGAAAGTGAAGGTC-AGCC-TAGCGCTGACCGAGGGAGGATGGGCCGCGTCACGATGCGGCCCCGCACTCCCGGGGCGTCTCGTTCTCATTGCGAGAAGAGGCGCACCCAGAGCGTACACGTTGGGACCCGAAAGATGGTGAACTATGCCTGGTCAGGACGAAGTCAGGGGAAACCCTGATGGAGGTCCGTAGCGATTCTGACGTGCAAATCGATCGTCGGAACTGGGTATAGGGGCGAAAGA-CTAAT-CGAACCATCTAGTAGCTGGTTCCCTCCGAAGTTTCCCTCA-GGATAGCTGGCACTCGCG---TACAA--AACGTGCACG--AGTCTCATCCGGTAA
		</sequence>
		<sequence>
			<taxon idref="TTMa_Pac.simulans_111"/>
			??????????CTTTGAAGAGAGAGTTCAAGAGTACGTGAAACCGTTCAGGGGTAAACCTGAGAAACCCGAAAGATCGAAC-GGGGAGATTCATCGTCAGCGATGTTGGCTTCTCCGTGGCT-CGTGATG--------TCGGG--ACCC---CGTGTCCACG-GCACTCGGC-CGCGGTGTT-----A-CGTCCGACGGCGCCGGCGTGCACTTCTCCC--CTAGTAGGACGTCGCGACCCGTTGGGTGTCGGTCTACGGCCCG-GTGGGCTGCCTGT----------CTCGGCGTT-------CGC--GT-C--GGGGCAGACC-CCCGG-TTGCCCGTCCGGCTGCCCGGCGGTAC---CCG---CACGGTAT-AGAGCCGCA-----T-T-GAAC----TGCGTCG--GG-CCC--GTCGCAAGCGCG-GTCAGCG-ATT-CCCGGTGGT--CGGACCTAGTGCCGTCCCCGGGCCTGGCCAGCTGTTGGCAGACGGTGTCCTCTGACTGGCTCATTTGAAACAATAAT----ATACCGGTCGGCGACGCTATTGCTTTGGGTACTTTCAGGACCCGTCTTGAAACACGGACCAAGGAGTCTAACATGTGCGCGAGTCATTGGG-AC---ACGCAA-ACCTAAAGGCGAAATGAAAGTGAAGGTC-AGCC-TAGCGCTGACCGAGGGAGGATGGGCCGCGTCACGATGCGGCCCCGCACTCCCGGGGCGTCTCGTTCTCATTGCGAGAAGAGGCGCACCCAGAGCGTACACGTTGGGACCCGAAAGATGGTGAACTATGCCTGGTCAGGACGAAGTCAGGGGAAACCCTGATGGAGGTCCGTAGCGATTCTGACGTGCAAATCGATCGTCGGAACTGGGTATAGGGGCGAAAGA-CTAAT-CGAACCATCTAGTAGCTGGTTCCCTCCGAAGTTTCCCTCA-GGATAGCTGGCACTCGCG---WACAA--AACGTGCACG--AGTCTCATCCGGTAA
		</sequence>
		<sequence>
			<taxon idref="TTPe_Per.rubi_112"/>
			???????????????????????????????????????????????????????????????????????????????????????????????????????????????????????????????????????????????????????????????????????????????????????????????????????????????????????????????????????????????????????????????????????????????????????????????????????????????????????????????????????????????????????????????????????????????????????????????????????????????????????????????????????????????????????????????????????????????????????????????????????????????????????????????????????????????????????????????????????????????????????????????????????????????????????????????????????????????????????????????????????????????????????????????????????????????????????????????????????????????????????????????????????????????????????????????????????????????????????????????????????????????????????????????????????????????????????????????????????????????????????????????????????????????????????????????????????????????????????????????????????????????????????????????????????
		</sequence>
		<sequence>
			<taxon idref="TTTe_Ten.koehleri_113"/>
			???????????????????????????????????????????????????????????????????????????????????????????????????????????????????????????????????????????????????????????????????????????????????????????????????????????????????????????????????????????????????????????????????????????????????????????????????????????????????????????????????????????????????????????????????????????????????????????????????????????????????????????????????????????????????????????????????????????????????????????????????????????????????????????????????????????????????????????????????????????????????????????????????????????????????????????????????????????????????????????????????????????????????????????????????????????????????????????????????????????????????????????????????????????????????????????????????????????????????????????????????????????????????????????????????????????????????????????????????????????????????????????????????????????????????????????????????????????????????????????????????????????????????????????????????????
		</sequence>
		<sequence>
			<taxon idref="TTSc_Sci.consobrina_114"/>
			???????????????????????????????????????????????????????????????????????????????????????????????????????????????????????????????????????????????????????????????????????????????????????????????????????????????????????????????????????????????????????????????????????????????????????????????????????????????????????????????????????????????????????????????????????????????????????????????????????????????????????????????????????????????????????????????????????????????????????????????????????????????????????????????????????????????????????????????????????????????????????????????????????????????????????????????????????????????????????????????????????????????????????????????????????????????????????????????????????????????????????????????????????????????????????????????????????????????????????????????????????????????????????????????????????????????????????????????????????????????????????????????????????????????????????????????????????????????????????????????????????????????????????????????????????
		</sequence>
		<sequence>
			<taxon idref="TTSi_Sio.sturmii_52"/>
			TTGAAAAGAACTTTGAAGAGAGAGTTCAAGAGTACGTGAAACCGTTCAGGGGTAAACCTGAGAAACCCGAAAGATCGAAC-GGGGAGATTCATCGTCAGCGGGGTTGGCTTCTCCGCGGCT-CGTGATG--------TCGGG--ACCA---CGCGTCCACG-GCACTCGGC-CGCGGTGTTC----A-CGTCCGACCACGCCGGCGTGCACTTCTCCC--CTAGTAGGACGTCGCGACCCGTTGGGTGTCGGTCTACGGCCCG-GGTGGACGACTGT----------CTCGGCGTT-------CGC--GT-C--GGGGCAGACC-CCCGG-TTGCCCGTCCGGCTGCCCGGCGGTAC---ACG---CACGGTAT-AGAGCCGCA-----T-T-GAAC----TGCGTCG--GG-CCC--GCCGCAAGCGCG-GTCAGCG-ATT-CCCGGTGGT--CGGACCTAGCGCCGTCCCCGGGCCTGATCAGCTGTTGGCAGGCGGTGTCCTCTGACAGGCTCATTTGAAATATTATT----ATACCGGTCGGCGACGCTATTGCTTTGGGTACTTTCAGGACCCGTCTTGAAACACGGACCAAGGAGTCTAACATGTGCGCGAGTCATTGGG-AC---ACGCAA-ACCTAAAGGCGAAATGAAAGTGAAGGTC-AGCC-TAGCGCTGACCGAGGGAGGATGGGCCGCGTCACGATGCGGCCCCGCACTCCCGGGGCGTCTCGTTCTCATTGCGAGAAGAGGCGCACCCAGAGCGTACACGTTGGGACCCGAAAGATGGTGAACTATGCCTGGTCAGGACGAAGTCAGGGGAAACCCTGATGGAGGTCCGTAGCGATTCTGACGTGCAAATCGATCGTCGGAACTGGGTATAGGGGCGAAAGA-CTAAT-CGAACTATCTAGTAGCTGGTTCCCTCCGAAGTTTCCCTCA-GGATAGCTGGCACTCGCG---TACAA--AACTTACACG--AGTCTCATCCGGTAA
		</sequence>
		<sequence>
			<taxon idref="TTTe_Ten.campestris_56"/>
			???????????????????????????????????????????????????????????????????????????????????????????????????????????????????????????????????????????????????????????????????????????????????????????????????????????????????????????????????????????????????????????????????????????????????????????????????????????????????????????????????????????????????????????????????????????????????????????????????????????????????????????????????????????????????????????????????????????????????????????????????????????????????????????????????????????????????????????????????????????????????????????????????????????????????????????????????????????????????????????????????????????????????????????????????????????????????????????????????????????????????????????????????????????????????????????????????????????????????????????????????????????????????????????????????????????????????????????????????????????????????????????????????????????????????????????????????????????????????????????????????????????????????????????????????????
		</sequence>
		<sequence>
			<taxon idref="TTTe_Ten.scrophulariae_14"/>
			TTGAAAAGAACTTTGAAGAGAGAGTTCAAGAGTACGTGAAACCGTTCAGGGGTAAACCTGAGAAACCCGAAAGATCGAAC-GGGGAGATTCATCGTCACCGAAGTTGGCTTCTCCGCGGCT-CGTGATG--------TCGGG--ACCC---CGTGTCCACG-GCACTCGGC-CGCGGTGTC-----A-CGTCCGACGACGTCGTCGTGCACTTCTCCC--CTAGTAGGACGTCGCGACCCGTTGAGTGTCGGTCTACGGCCCG-AGTGGCTGCCTGT----------CTCGGCGTT-------CGC--GC-C--AAGGCAGACC-CCCGG-TTGCCTGTCCGGCTGCCCGGCGGTAC---CCG---CACGGTAT-AGAGCCGCA-----T-T-GGAC----TGCGTCG--GG-CCC--GCCGCAAGCGCG-GTCAGCG-ATT-CCTGGTGGT--CGGACCTAGTGCCGTCCCCGGGCCTGGCCAGCTGTTGGCAGACGGTGTCCTCTGACTGGCTAATTTGAAATATGTGT---TATACCGGTCGGCGACGCTATTGCTCTGGGTACTTTCAGGACCCGTCTTGAAACACGGACCAAGGAGTCTAACATGTGCGCGAGTCATTGGG-AC---ACGCAA-ACCTAAAGGCGAAATGAAAGTGAAGGTC-AGCC-TAGCGCTGACCGAGGGAGGATGGGCCGCGTCACGATGCGGCCCCGCACTCCCGGGGCGTCTCGTTCTCATTGCGAGGAGAGGCGCACCCACAGCGTACACGTTGAGACCCGAAAGATGATGAACTATGCCTGGTCAGGACGAAGTCAGGGGAAACCCTGATGGAGGTCCGTAGCGATTCTGACGTGCAAATCGATCGTCGGAACTGGGTATAGGGGCGAAAGA-CGTAC-CGAACCATCTGGTAGCTGGTTTCCTCCAAAGTTTCCCTCA-GGATAGCTGGCACTCGCG---TACAA--AACGTGCCCG--AGTCTCATCCGGTAA
		</sequence>
		<sequence>
			<taxon idref="TTTe_Ten.ignobilis_156"/>
			???????????????????????????????????????????????????????????????????????????????????????????????????????????????????????????????????????????????????????????????????????????????????????????????????????????????????????????????????????????????????????????????????????????????????????????????????????????????????????????????????????????????????????????????????????????????????????????????????????????????????????????????????????????????????????????????????????????????????????????????????????????????????????????????????????????????????????????????????????????????????????????????????????????????????????????????????????????????????????????????????????????????????????????????????????????????????????????????????????????????????????????????????????????????????????????????????????????????????????????????????????????????????????????????????????????????????????????????????????????????????????????????????????????????????????????????????????????????????????????????????????????????????????????????????????
		</sequence>
		<sequence>
			<taxon idref="TTTo_Agl.sp_119"/>
			TTGAAAAGAACTCTGAAGAGAGAGTTCAAGAGTACGTGAAACCGTTCAGGGGTAAACCTGAGAAACCCGAAAGATCGAAC-GGGGAGATTCATCGTCAGCGGAGTTGGCTTCTCCGTGGCT-CGTGATG--------TCGGG--ACCC---CGTGTCCAYG-GCACTCGGC-CGCGGTGTTT----A-CGTCCGACGACGCCGGCGTGCACTTCTCCC--CTAGTAGGACGTCGCGACCCGTTGGGTGTCGGTCTACGGCCCG-GTGGGATGCCTGT----------CCCGGCGTT-------CGC--GT-C--GGGGCAGACC-CCCGG-TTGCCCGTCCGGCTGCCCGGCGGTAC---CCG---CACGGTAT-TGAGCCGCA-----T-T-GAAC----TGCGTCG--GG-CCC--GCCGCAAGCGCG-GTCAGTG-ATT-CCCGGTGGT--CGGACCTAGCGCCGTCCCCGGGCCTGGACAGCTGTTGGCTGGCGGTGTCCTCTGACTGGCTCATTT-----------------ACCGGTCGGCGACGCTATTGCTTTGGGTACTTTCAGGACCCGTCTTGAAACACGGACCAAGGAGTCTAACATGTGCGCGAGTCATTGGG-AC---ACGCAA-ACCTAAAGGCGAAATGAAAGTGAAGGTC-AGCC-TAGCGCTGACCGAGGGAGGATGGGCCGCGTCACGATGCGGCCCCGCACTTCCGGGGCGTCTCGTTCTCATTGCGAGGAGAGGCGCACCCAGAGCGTACACGTTGGGACCCGAAAGATGGTGAACTATGCCTGGTCAGGACGAAGTCAGGGGAAGCCCTGATGGAGGTCCGTAGCGATTCTGACGTGCAAATCGATCGTCGGAACTGGGTATAGGGGCGAAAGA-CTAAT-CGAACCATCTAGTAGCTGGTTCCCTCCGAAGTTTCCCTCA-GGATAGCTGGCACTCGCG---TACAA--AACGTGCACG--AGTCTCATCCGGTAA
		</sequence>
		<sequence>
			<taxon idref="TTTo_Agl.discolor_53"/>
			???????????????????????????????????????????????????????????????????????????????????????????????????????????????????????????????????????????????????????????????????????????????????????????????????????????????????????????????????????????????????????????????????????????????????????????????????????????????????????????????????????????????????????????????????????????????????????????????????????????????????????????????????????????????????????????????????????????????????????????????????????????????????????????????????????????????????????????????????????????????????????????????????????????????????????????????????????????????????????????????????????????????????????????????????????????????????????????????????????????????????????????????????????????????????????????????????????????????????????????????????????????????????????????????????????????????????????????????????????????????????????????????????????????????????????????????????????????????????????????????????????????????????????????????????????
		</sequence>
		<sequence>
			<taxon idref="TTTo_Top.tarsata_122"/>
			TGGAAAAGAACTTTGAAGAGAGAGTTCAAGAGTACGTGAAACCGTTCAGGGGTAAACCTGAGAAACCCGAAAGATCGAAC-GGGGAGATTCATCGTCAGCGGAGTCGGCTTCTCCGTGGCT-CGTGATG--------TCGGG--ACCC---CGTGTCCACG-GCACTCGGC-CGCGGTGTTT----A-CGTCCGACGACGCCGGCGTGCACTTCTCCC--CTAGTAGGACGTCGCGACCCGTTGGGTGTCGGTCTACGGCCCG-GTGGGATGCCCGT----------CCCGGCGTT-------CGC--GT-C--GGGGCAGACC-CCCGG-TTGCCCGTCCGGCTGCCCGGCGGTAC---CCG---CACGGTAT-AGAGCCGCA-----T-T-GAAC----TGCGTCG--GG-CCC--GCCGCAAGCGCC-GTCAGCG-ATT-CCCGGTGGT--CGGACCTAGTGCCGTCCCCGGGCCTGGCCAGCTGTTGGCTGGCGGTGTCCTCTGACTGGCTCATTT-----------------ACCGGTCGGCGACGCTATTGCTTTGGGTACTTTCAGGACCCGTCTTGAAACACGGACCAAGGAGTCTAACATGTGCGCGAGTCATTGGG-AC---ACGCAA-ACCTAAAGGCGAAATGAAAGTGAAGGTC-AGCC-TAGCGCTGACCGAGGGAGGATGGGCCGCGTCACGATGCGGCCCCGCACTCCCGGGGCGTCTCGTTCTCATTGCGAGGAGAGGCGCACCCAGAGCGTACACGTTGGGACCCGAAAGATGGTGAACTATGCCTGGTCAGGACGAAGTCTGGGGAAACCCTGATGGAGGTCCGTAGCGATTCTGACGTGCAAATCGATCGTCGGAACTGGGTATAGGGGCGAAAGA-CTAAT-CGAACCATCTAGTAGCTGGTTCCTCTCGAAGTTTCCCTCA-GGATAGCTGGAACTCGCG---TACAA--AACGTGCACG--AGTCTCATCCGGTAA
		</sequence>
	</alignment>
	
	
	<!-- The unique patterns from 1 to end                                       -->
	<!-- npatterns=489                                                           -->
	<patterns id="An2_CoI.patterns" from="1">
		<alignment idref="alignment1"/>
	</patterns>
	
	
	<!-- The unique patterns from 1 to end                                       -->
	<!-- npatterns=319                                                           -->
	<patterns id="An2_Cytb.patterns" from="1">
		<alignment idref="alignment2"/>
	</patterns>
	
	
	<!-- The unique patterns from 1 to end                                       -->
	<!-- npatterns=419                                                           -->
	<patterns id="An2_28S.patterns" from="1">
		<alignment idref="alignment3"/>
	</patterns>
	
	<!-- A prior on the distribution node heights defined given                  -->
	<!-- a Yule speciation process (a pure birth process).                       -->
	<yuleModel id="yule" units="substitutions">
		<birthRate>
			<parameter id="yule.birthRate" value="1.0" lower="0.0" upper="1000000.0"/>
		</birthRate>
	</yuleModel>
	<!-- This is a simple constant population size coalescent model              -->
	<!-- that is used to generate an initial tree for the chain.                 -->
	<constantSize id="initialDemo" units="substitutions">
		<populationSize>
			<parameter id="initialDemo.popSize" value="100.0"/>
		</populationSize>
	</constantSize>
	
	<!-- Generate a random starting tree under the coalescent process            -->
	<!-- No calibration                                                          -->
	<coalescentTree id="startingTree" rootHeight="0.089">
		<taxa idref="taxa"/>
		<constantSize idref="initialDemo"/>
	</coalescentTree>
	
	<!-- Generate a tree model                                                   -->
	<treeModel id="treeModel">
		<coalescentTree idref="startingTree"/>
		<rootHeight>
			<parameter id="treeModel.rootHeight"/>
		</rootHeight>
		<nodeHeights internalNodes="true">
			<parameter id="treeModel.internalNodeHeights"/>
		</nodeHeights>
		<nodeHeights internalNodes="true" rootNode="true">
			<parameter id="treeModel.allInternalNodeHeights"/>
		</nodeHeights>
	</treeModel>
	
	<!-- Generate a speciation likelihood for Yule or Birth Death                -->
	<speciationLikelihood id="speciation">
		<model>
			<yuleModel idref="yule"/>
		</model>
		<speciesTree>
			<treeModel idref="treeModel"/>
		</speciesTree>
	</speciationLikelihood>
	
	<!-- The uncorrelated relaxed clock (Drummond, Ho, Phillips & Rambaut, 2006) -->
	<discretizedBranchRates id="An2_CoI.branchRates">
		<treeModel idref="treeModel"/>
		<distribution>
			<logNormalDistributionModel meanInRealSpace="true">
				<mean>
					<parameter id="An2_CoI.ucld.mean" value="1.0" lower="0.0" upper="100.0"/>
				</mean>
				<stdev>
					<parameter id="An2_CoI.ucld.stdev" value="0.1" lower="0.0" upper="10.0"/>
				</stdev>
			</logNormalDistributionModel>
		</distribution>
		<rateCategories>
			<parameter id="An2_CoI.branchRates.categories" dimension="218"/>
		</rateCategories>
	</discretizedBranchRates>
	
	<rateStatistic id="An2_CoI.meanRate" name="An2_CoI.meanRate" mode="mean" internal="true" external="true">
		<treeModel idref="treeModel"/>
		<discretizedBranchRates idref="An2_CoI.branchRates"/>
	</rateStatistic>
	
	<rateStatistic id="An2_CoI.coefficientOfVariation" name="An2_CoI.coefficientOfVariation" mode="coefficientOfVariation" internal="true" external="true">
		<treeModel idref="treeModel"/>
		<discretizedBranchRates idref="An2_CoI.branchRates"/>
	</rateStatistic>
	
	<rateCovarianceStatistic id="An2_CoI.covariance" name="An2_CoI.covariance">
		<treeModel idref="treeModel"/>
		<discretizedBranchRates idref="An2_CoI.branchRates"/>
	</rateCovarianceStatistic>
	
	<!-- The uncorrelated relaxed clock (Drummond, Ho, Phillips & Rambaut, 2006) -->
	<discretizedBranchRates id="An2_Cytb.branchRates">
		<treeModel idref="treeModel"/>
		<distribution>
			<logNormalDistributionModel meanInRealSpace="true">
				<mean>
					<parameter id="An2_Cytb.ucld.mean" value="1.0" lower="0.0" upper="100.0"/>
				</mean>
				<stdev>
					<parameter id="An2_Cytb.ucld.stdev" value="0.1" lower="0.0" upper="10.0"/>
				</stdev>
			</logNormalDistributionModel>
		</distribution>
		<rateCategories>
			<parameter id="An2_Cytb.branchRates.categories" dimension="218"/>
		</rateCategories>
	</discretizedBranchRates>
	
	<rateStatistic id="An2_Cytb.meanRate" name="An2_Cytb.meanRate" mode="mean" internal="true" external="true">
		<treeModel idref="treeModel"/>
		<discretizedBranchRates idref="An2_Cytb.branchRates"/>
	</rateStatistic>
	
	<rateStatistic id="An2_Cytb.coefficientOfVariation" name="An2_Cytb.coefficientOfVariation" mode="coefficientOfVariation" internal="true" external="true">
		<treeModel idref="treeModel"/>
		<discretizedBranchRates idref="An2_Cytb.branchRates"/>
	</rateStatistic>
	
	<rateCovarianceStatistic id="An2_Cytb.covariance" name="An2_Cytb.covariance">
		<treeModel idref="treeModel"/>
		<discretizedBranchRates idref="An2_Cytb.branchRates"/>
	</rateCovarianceStatistic>
	
	<!-- The uncorrelated relaxed clock (Drummond, Ho, Phillips & Rambaut, 2006) -->
	<discretizedBranchRates id="An2_28S.branchRates">
		<treeModel idref="treeModel"/>
		<distribution>
			<logNormalDistributionModel meanInRealSpace="true">
				<mean>
					<parameter id="An2_28S.ucld.mean" value="1.0" lower="0.0" upper="100.0"/>
				</mean>
				<stdev>
					<parameter id="An2_28S.ucld.stdev" value="0.1" lower="0.0" upper="10.0"/>
				</stdev>
			</logNormalDistributionModel>
		</distribution>
		<rateCategories>
			<parameter id="An2_28S.branchRates.categories" dimension="218"/>
		</rateCategories>
	</discretizedBranchRates>
	
	<rateStatistic id="An2_28S.meanRate" name="An2_28S.meanRate" mode="mean" internal="true" external="true">
		<treeModel idref="treeModel"/>
		<discretizedBranchRates idref="An2_28S.branchRates"/>
	</rateStatistic>
	
	<rateStatistic id="An2_28S.coefficientOfVariation" name="An2_28S.coefficientOfVariation" mode="coefficientOfVariation" internal="true" external="true">
		<treeModel idref="treeModel"/>
		<discretizedBranchRates idref="An2_28S.branchRates"/>
	</rateStatistic>
	
	<rateCovarianceStatistic id="An2_28S.covariance" name="An2_28S.covariance">
		<treeModel idref="treeModel"/>
		<discretizedBranchRates idref="An2_28S.branchRates"/>
	</rateCovarianceStatistic>
	
	<compoundParameter id="allClockRates">
		<parameter idref="An2_CoI.ucld.mean"/>
		<parameter idref="An2_Cytb.ucld.mean"/>
		<parameter idref="An2_28S.ucld.mean"/>
	</compoundParameter>
	
	<!-- The general time reversible (GTR) substitution model                    -->
	<gtrModel id="An2_CoI.gtr">
		<frequencies>
			<frequencyModel dataType="nucleotide">
				<alignment idref="alignment1"/>
				<frequencies>
					<parameter id="An2_CoI.frequencies" dimension="4"/>
				</frequencies>
			</frequencyModel>
		</frequencies>
		<rateAC>
			<parameter id="An2_CoI.ac" value="1.0" lower="1.0E-8" upper="100.0"/>
		</rateAC>
		<rateAG>
			<parameter id="An2_CoI.ag" value="1.0" lower="1.0E-8" upper="100.0"/>
		</rateAG>
		<rateAT>
			<parameter id="An2_CoI.at" value="1.0" lower="1.0E-8" upper="100.0"/>
		</rateAT>
		<rateCG>
			<parameter id="An2_CoI.cg" value="1.0" lower="1.0E-8" upper="100.0"/>
		</rateCG>
		<rateGT>
			<parameter id="An2_CoI.gt" value="1.0" lower="1.0E-8" upper="100.0"/>
		</rateGT>
	</gtrModel>
	
	<!-- The general time reversible (GTR) substitution model                    -->
	<gtrModel id="An2_Cytb.gtr">
		<frequencies>
			<frequencyModel dataType="nucleotide">
				<alignment idref="alignment2"/>
				<frequencies>
					<parameter id="An2_Cytb.frequencies" dimension="4"/>
				</frequencies>
			</frequencyModel>
		</frequencies>
		<rateAC>
			<parameter id="An2_Cytb.ac" value="1.0" lower="1.0E-8" upper="100.0"/>
		</rateAC>
		<rateAG>
			<parameter id="An2_Cytb.ag" value="1.0" lower="1.0E-8" upper="100.0"/>
		</rateAG>
		<rateAT>
			<parameter id="An2_Cytb.at" value="1.0" lower="1.0E-8" upper="100.0"/>
		</rateAT>
		<rateCG>
			<parameter id="An2_Cytb.cg" value="1.0" lower="1.0E-8" upper="100.0"/>
		</rateCG>
		<rateGT>
			<parameter id="An2_Cytb.gt" value="1.0" lower="1.0E-8" upper="100.0"/>
		</rateGT>
	</gtrModel>
	
	<!-- The general time reversible (GTR) substitution model                    -->
	<gtrModel id="An2_28S.gtr">
		<frequencies>
			<frequencyModel dataType="nucleotide">
				<alignment idref="alignment3"/>
				<frequencies>
					<parameter id="An2_28S.frequencies" dimension="4"/>
				</frequencies>
			</frequencyModel>
		</frequencies>
		<rateAC>
			<parameter id="An2_28S.ac" value="1.0" lower="1.0E-8" upper="100.0"/>
		</rateAC>
		<rateAG>
			<parameter id="An2_28S.ag" value="1.0" lower="1.0E-8" upper="100.0"/>
		</rateAG>
		<rateAT>
			<parameter id="An2_28S.at" value="1.0" lower="1.0E-8" upper="100.0"/>
		</rateAT>
		<rateCG>
			<parameter id="An2_28S.cg" value="1.0" lower="1.0E-8" upper="100.0"/>
		</rateCG>
		<rateGT>
			<parameter id="An2_28S.gt" value="1.0" lower="1.0E-8" upper="100.0"/>
		</rateGT>
	</gtrModel>
	
	<!-- site model                                                              -->
	<siteModel id="An2_CoI.siteModel">
		<substitutionModel>
			<gtrModel idref="An2_CoI.gtr"/>
		</substitutionModel>
		<gammaShape gammaCategories="4">
			<parameter id="An2_CoI.alpha" value="0.5" lower="0.0" upper="100.0"/>
		</gammaShape>
		<proportionInvariant>
			<parameter id="An2_CoI.pInv" value="0.5" lower="0.0" upper="1.0"/>
		</proportionInvariant>
	</siteModel>
	
	<!-- site model                                                              -->
	<siteModel id="An2_Cytb.siteModel">
		<substitutionModel>
			<gtrModel idref="An2_Cytb.gtr"/>
		</substitutionModel>
		<gammaShape gammaCategories="4">
			<parameter id="An2_Cytb.alpha" value="0.5" lower="0.0" upper="100.0"/>
		</gammaShape>
		<proportionInvariant>
			<parameter id="An2_Cytb.pInv" value="0.5" lower="0.0" upper="1.0"/>
		</proportionInvariant>
	</siteModel>
	
	<!-- site model                                                              -->
	<siteModel id="An2_28S.siteModel">
		<substitutionModel>
			<gtrModel idref="An2_28S.gtr"/>
		</substitutionModel>
		<gammaShape gammaCategories="4">
			<parameter id="An2_28S.alpha" value="0.5" lower="0.0" upper="100.0"/>
		</gammaShape>
		<proportionInvariant>
			<parameter id="An2_28S.pInv" value="0.5" lower="0.0" upper="1.0"/>
		</proportionInvariant>
	</siteModel>
	
	<treeLikelihood id="An2_CoI.An2_CoI.treeLikelihood" useAmbiguities="false">
		<patterns idref="An2_CoI.patterns"/>
		<treeModel idref="treeModel"/>
		<siteModel idref="An2_CoI.siteModel"/>
		<discretizedBranchRates idref="An2_CoI.branchRates"/>
	</treeLikelihood>
	
	<treeLikelihood id="An2_Cytb.An2_Cytb.treeLikelihood" useAmbiguities="false">
		<patterns idref="An2_Cytb.patterns"/>
		<treeModel idref="treeModel"/>
		<siteModel idref="An2_Cytb.siteModel"/>
		<discretizedBranchRates idref="An2_Cytb.branchRates"/>
	</treeLikelihood>
	
	<treeLikelihood id="An2_28S.An2_28S.treeLikelihood" useAmbiguities="false">
		<patterns idref="An2_28S.patterns"/>
		<treeModel idref="treeModel"/>
		<siteModel idref="An2_28S.siteModel"/>
		<discretizedBranchRates idref="An2_28S.branchRates"/>
	</treeLikelihood>
	
	<!-- Define operators                                                        -->
	<operators id="operators">
		<scaleOperator scaleFactor="0.75" weight="1">
			<parameter idref="An2_CoI.ac"/>
		</scaleOperator>
		<scaleOperator scaleFactor="0.75" weight="1">
			<parameter idref="An2_CoI.ag"/>
		</scaleOperator>
		<scaleOperator scaleFactor="0.75" weight="1">
			<parameter idref="An2_CoI.at"/>
		</scaleOperator>
		<scaleOperator scaleFactor="0.75" weight="1">
			<parameter idref="An2_CoI.cg"/>
		</scaleOperator>
		<scaleOperator scaleFactor="0.75" weight="1">
			<parameter idref="An2_CoI.gt"/>
		</scaleOperator>
		<scaleOperator scaleFactor="0.75" weight="1">
			<parameter idref="An2_CoI.alpha"/>
		</scaleOperator>
		<scaleOperator scaleFactor="0.75" weight="1">
			<parameter idref="An2_CoI.pInv"/>
		</scaleOperator>
		<scaleOperator scaleFactor="0.75" weight="1">
			<parameter idref="An2_Cytb.ac"/>
		</scaleOperator>
		<scaleOperator scaleFactor="0.75" weight="1">
			<parameter idref="An2_Cytb.ag"/>
		</scaleOperator>
		<scaleOperator scaleFactor="0.75" weight="1">
			<parameter idref="An2_Cytb.at"/>
		</scaleOperator>
		<scaleOperator scaleFactor="0.75" weight="1">
			<parameter idref="An2_Cytb.cg"/>
		</scaleOperator>
		<scaleOperator scaleFactor="0.75" weight="1">
			<parameter idref="An2_Cytb.gt"/>
		</scaleOperator>
		<scaleOperator scaleFactor="0.75" weight="1">
			<parameter idref="An2_Cytb.alpha"/>
		</scaleOperator>
		<scaleOperator scaleFactor="0.75" weight="1">
			<parameter idref="An2_Cytb.pInv"/>
		</scaleOperator>
		<scaleOperator scaleFactor="0.75" weight="1">
			<parameter idref="An2_28S.ac"/>
		</scaleOperator>
		<scaleOperator scaleFactor="0.75" weight="1">
			<parameter idref="An2_28S.ag"/>
		</scaleOperator>
		<scaleOperator scaleFactor="0.75" weight="1">
			<parameter idref="An2_28S.at"/>
		</scaleOperator>
		<scaleOperator scaleFactor="0.75" weight="1">
			<parameter idref="An2_28S.cg"/>
		</scaleOperator>
		<scaleOperator scaleFactor="0.75" weight="1">
			<parameter idref="An2_28S.gt"/>
		</scaleOperator>
		<scaleOperator scaleFactor="0.75" weight="1">
			<parameter idref="An2_28S.alpha"/>
		</scaleOperator>
		<scaleOperator scaleFactor="0.75" weight="1">
			<parameter idref="An2_28S.pInv"/>
		</scaleOperator>
		<scaleOperator scaleFactor="0.75" weight="3">
			<parameter idref="An2_CoI.ucld.stdev"/>
		</scaleOperator>
		<scaleOperator scaleFactor="0.75" weight="3">
			<parameter idref="An2_Cytb.ucld.stdev"/>
		</scaleOperator>
		<scaleOperator scaleFactor="0.75" weight="3">
			<parameter idref="An2_28S.ucld.stdev"/>
		</scaleOperator>
		<deltaExchange delta="0.75" parameterWeights="862 397 999" weight="3">
			<parameter idref="allClockRates"/>
		</deltaExchange>
		<subtreeSlide size="0.0089" gaussian="true" weight="15">
			<treeModel idref="treeModel"/>
		</subtreeSlide>
		<narrowExchange weight="15">
			<treeModel idref="treeModel"/>
		</narrowExchange>
		<wideExchange weight="3">
			<treeModel idref="treeModel"/>
		</wideExchange>
		<wilsonBalding weight="3">
			<treeModel idref="treeModel"/>
		</wilsonBalding>
		<scaleOperator scaleFactor="0.75" weight="3">
			<parameter idref="treeModel.rootHeight"/>
		</scaleOperator>
		<uniformOperator weight="30">
			<parameter idref="treeModel.internalNodeHeights"/>
		</uniformOperator>
		<scaleOperator scaleFactor="0.75" weight="3">
			<parameter idref="yule.birthRate"/>
		</scaleOperator>
		<upDownOperator scaleFactor="0.75" weight="3">
			<up>
			</up>
			<down>
				<parameter idref="treeModel.allInternalNodeHeights"/>
			</down>
		</upDownOperator>
		<swapOperator size="1" weight="10" autoOptimize="false">
			<parameter idref="An2_CoI.branchRates.categories"/>
		</swapOperator>
		<randomWalkIntegerOperator windowSize="1" weight="10">
			<parameter idref="An2_CoI.branchRates.categories"/>
		</randomWalkIntegerOperator>
		<uniformIntegerOperator weight="10">
			<parameter idref="An2_CoI.branchRates.categories"/>
		</uniformIntegerOperator>
		<upDownOperator scaleFactor="0.75" weight="3">
			<up>
			</up>
			<down>
				<parameter idref="treeModel.allInternalNodeHeights"/>
			</down>
		</upDownOperator>
		<swapOperator size="1" weight="10" autoOptimize="false">
			<parameter idref="An2_Cytb.branchRates.categories"/>
		</swapOperator>
		<randomWalkIntegerOperator windowSize="1" weight="10">
			<parameter idref="An2_Cytb.branchRates.categories"/>
		</randomWalkIntegerOperator>
		<uniformIntegerOperator weight="10">
			<parameter idref="An2_Cytb.branchRates.categories"/>
		</uniformIntegerOperator>
		<upDownOperator scaleFactor="0.75" weight="3">
			<up>
			</up>
			<down>
				<parameter idref="treeModel.allInternalNodeHeights"/>
			</down>
		</upDownOperator>
		<swapOperator size="1" weight="10" autoOptimize="false">
			<parameter idref="An2_28S.branchRates.categories"/>
		</swapOperator>
		<randomWalkIntegerOperator windowSize="1" weight="10">
			<parameter idref="An2_28S.branchRates.categories"/>
		</randomWalkIntegerOperator>
		<uniformIntegerOperator weight="10">
			<parameter idref="An2_28S.branchRates.categories"/>
		</uniformIntegerOperator>
	</operators>
	
	<!-- Define MCMC                                                             -->
	<mcmc id="mcmc" chainLength="60000000" autoOptimize="true">
		<posterior id="posterior">
			<prior id="prior">
				<oneOnXPrior>
					<parameter idref="An2_CoI.ac"/>
				</oneOnXPrior>
				<oneOnXPrior>
					<parameter idref="An2_CoI.ag"/>
				</oneOnXPrior>
				<oneOnXPrior>
					<parameter idref="An2_CoI.at"/>
				</oneOnXPrior>
				<oneOnXPrior>
					<parameter idref="An2_CoI.cg"/>
				</oneOnXPrior>
				<oneOnXPrior>
					<parameter idref="An2_CoI.gt"/>
				</oneOnXPrior>
				<oneOnXPrior>
					<parameter idref="An2_Cytb.ac"/>
				</oneOnXPrior>
				<oneOnXPrior>
					<parameter idref="An2_Cytb.ag"/>
				</oneOnXPrior>
				<oneOnXPrior>
					<parameter idref="An2_Cytb.at"/>
				</oneOnXPrior>
				<oneOnXPrior>
					<parameter idref="An2_Cytb.cg"/>
				</oneOnXPrior>
				<oneOnXPrior>
					<parameter idref="An2_Cytb.gt"/>
				</oneOnXPrior>
				<oneOnXPrior>
					<parameter idref="An2_28S.ac"/>
				</oneOnXPrior>
				<oneOnXPrior>
					<parameter idref="An2_28S.ag"/>
				</oneOnXPrior>
				<oneOnXPrior>
					<parameter idref="An2_28S.at"/>
				</oneOnXPrior>
				<oneOnXPrior>
					<parameter idref="An2_28S.cg"/>
				</oneOnXPrior>
				<oneOnXPrior>
					<parameter idref="An2_28S.gt"/>
				</oneOnXPrior>
				<speciationLikelihood idref="speciation"/>
				
			</prior>
			<likelihood id="likelihood">
				<treeLikelihood idref="An2_CoI.An2_CoI.treeLikelihood"/>
				<treeLikelihood idref="An2_Cytb.An2_Cytb.treeLikelihood"/>
				<treeLikelihood idref="An2_28S.An2_28S.treeLikelihood"/>
			</likelihood>
		</posterior>
		<operators idref="operators"/>
		<!-- write log to screen                                                     -->
		<log id="screenLog" logEvery="1000">
			<column label="Posterior" dp="4" width="12">
				<posterior idref="posterior"/>
			</column>
			<column label="Prior" dp="4" width="12">
				<prior idref="prior"/>
			</column>
			<column label="Likelihood" dp="4" width="12">
				<likelihood idref="likelihood"/>
			</column>
			<column label="rootHeight" sf="6" width="12">
				<parameter idref="treeModel.rootHeight"/>
			</column>
			<column label="An2_CoI.ucld.mean" sf="6" width="12">
				<parameter idref="An2_CoI.ucld.mean"/>
			</column>
			<column label="An2_Cytb.ucld.mean" sf="6" width="12">
				<parameter idref="An2_Cytb.ucld.mean"/>
			</column>
			<column label="An2_28S.ucld.mean" sf="6" width="12">
				<parameter idref="An2_28S.ucld.mean"/>
			</column>
		</log>
		<!-- write log to file                                                       -->
		<log id="fileLog" logEvery="1000" fileName="An2.log.txt">
			<posterior idref="posterior"/>
			<prior idref="prior"/>
			<likelihood idref="likelihood"/>
			<parameter idref="treeModel.rootHeight"/>
			<parameter idref="yule.birthRate"/>
			<parameter idref="An2_CoI.ac"/>
			<parameter idref="An2_CoI.ag"/>
			<parameter idref="An2_CoI.at"/>
			<parameter idref="An2_CoI.cg"/>
			<parameter idref="An2_CoI.gt"/>
			<parameter idref="An2_CoI.alpha"/>
			<parameter idref="An2_CoI.pInv"/>
			<parameter idref="An2_Cytb.ac"/>
			<parameter idref="An2_Cytb.ag"/>
			<parameter idref="An2_Cytb.at"/>
			<parameter idref="An2_Cytb.cg"/>
			<parameter idref="An2_Cytb.gt"/>
			<parameter idref="An2_Cytb.alpha"/>
			<parameter idref="An2_Cytb.pInv"/>
			<parameter idref="An2_28S.ac"/>
			<parameter idref="An2_28S.ag"/>
			<parameter idref="An2_28S.at"/>
			<parameter idref="An2_28S.cg"/>
			<parameter idref="An2_28S.gt"/>
			<parameter idref="An2_28S.alpha"/>
			<parameter idref="An2_28S.pInv"/>
			<parameter idref="allClockRates"/>
			<parameter idref="An2_CoI.ucld.stdev"/>
			<parameter idref="An2_Cytb.ucld.stdev"/>
			<parameter idref="An2_28S.ucld.stdev"/>
			<rateStatistic idref="An2_CoI.meanRate"/>
			<rateStatistic idref="An2_CoI.coefficientOfVariation"/>
			<rateCovarianceStatistic idref="An2_CoI.covariance"/>
			<rateStatistic idref="An2_Cytb.meanRate"/>
			<rateStatistic idref="An2_Cytb.coefficientOfVariation"/>
			<rateCovarianceStatistic idref="An2_Cytb.covariance"/>
			<rateStatistic idref="An2_28S.meanRate"/>
			<rateStatistic idref="An2_28S.coefficientOfVariation"/>
			<rateCovarianceStatistic idref="An2_28S.covariance"/>
			<treeLikelihood idref="An2_CoI.An2_CoI.treeLikelihood"/>
			<treeLikelihood idref="An2_Cytb.An2_Cytb.treeLikelihood"/>
			<treeLikelihood idref="An2_28S.An2_28S.treeLikelihood"/>
			<speciationLikelihood idref="speciation"/>
			
		</log>
		<!-- write tree log to file                                                  -->
		<logTree id="treeFileLog" logEvery="1000" nexusFormat="true" fileName="An2.(time).trees" sortTranslationTable="true">
			<treeModel idref="treeModel"/>
			<discretizedBranchRates idref="An2_CoI.branchRates"/>
			<discretizedBranchRates idref="An2_Cytb.branchRates"/>
			<discretizedBranchRates idref="An2_28S.branchRates"/>
			<posterior idref="posterior"/>
		</logTree>
		<logTree id="substTreeFileLog" logEvery="1000" nexusFormat="true" fileName="An2.(subst).trees" branchLengths="substitutions">
			<treeModel idref="treeModel"/>
			<discretizedBranchRates idref="An2_CoI.branchRates"/>
			<discretizedBranchRates idref="An2_Cytb.branchRates"/>
			<discretizedBranchRates idref="An2_28S.branchRates"/>
		</logTree>
	</mcmc>
	
	<report>
		<property name="timer">
			<mcmc idref="mcmc"/>
		</property>
	</report>
	
</beast>
