# Supplementary material for: Invertebrate and avian predators as drivers of chemical defensive strategies in tenthredinid sawflies
Source: BMC Evol Biol. 2013 Sep 16;13:198. doi: 10.1186/1471-2148-13-198 (PMC3848831; doi:10.1186/1471-2148-13-198)
Supplement: Additional file 5 — Overall correlations between characters (D) and between states within characters (d) estimated by Bayesian stochastic mapping in SIMMAP based on a sample of 500 post-burnin trees. [file 1471-2148-13-198-S5.xls]

## Sheet: Sheet1
Additional file 5
Results from SIMMAP analyses
Excel file containing estimates and significances for D and d, obtained from analyses in SIMMAP.
Results from character-by-character analyses performed using a reduced dataset are given in italics, and (uncorrected) P < 0.05 in bold.
Character and state codings are detailed below the tables (as in legend of Fig. 3).
Char.-char.	D, d	Value	P		Char.-char.	D, d	Value	P		Char.-char.	D, d	Value	P
1-2	D	0.195734	0.01		4-11	D	0.032233	0.198		6-12	D	0.443862	0.004
1-2	0,0	0.037588	0		4-11	0,0	0.007583	0.086		6-12	0,0	0.034344	0.014
1-2	0,1	-0.038893	0.006		4-11	0,1	-0.007583	0.086		6-12	0,1	-0.034344	0.014
1-2	0,2	0.001282	0.46		4-11	1,0	-0.007583	0.086		6-12	1,0	-0.110869	0
1-2	1,0	-0.004509	0.244		4-11	1,1	0.007583	0.086		6-12	1,1	0.110869	0
1-2	1,1	0.001275	0.34		5-6	D	0.23013	0		6-12	2,0	0.076525	0
1-2	1,2	0.003228	0.22		5-6	0,0	0.029009	0.002		6-12	2,1	-0.076525	0
1-2	2,0	-0.033103	0.006		5-6	0,1	-0.020993	0.018		7-10	D	0.112894	0.048
1-2	2,1	0.037611	0.008		5-6	0,2	-0.008022	0.082		7-10	0,0	-0.02568	0.01
1-2	2,2	-0.004516	0.19		5-6	1,0	-0.013632	0.028		7-10	0,1	0.010879	0.012
2-3	D	0.104231	0.056		5-6	1,1	0.042271	0		7-10	0,2	0.0148	0.01
2-3	0,0	-0.022851	0.02		5-6	1,2	-0.028647	0.002		7-10	1,0	0.004108	0.064
2-3	0,1	0.017136	0.016		5-6	2,0	-0.015381	0.01		7-10	1,1	-0.001322	0.072
2-3	0,2	0.007256	0.068		5-6	2,1	-0.021287	0.004		7-10	1,2	-0.002786	0.08
2-3	0,3	-0.001549	0.078		5-6	2,2	0.036666	0		7-10	2,0	0.009143	0.056
2-3	1,0	0.008871	0.062		5-8	D	0.06101	0.468		7-10	2,1	-0.005648	0.036
2-3	1,1	-0.00651	0.068		5-8	0,0	0.000819	0.412		7-10	2,2	-0.003495	0.112
2-3	1,2	-0.004578	0.076		5-8	0,1	-0.000831	0.412		7-10	3,0	0.012428	0.03
2-3	1,3	0.002215	0.034		5-8	1,0	0.010744	0.13		7-10	3,1	-0.00391	0.08
2-3	2,0	0.01397	0.03		5-8	1,1	-0.010757	0.13		7-10	3,2	-0.008518	0.03
2-3	2,1	-0.010627	0.018		5-8	2,0	-0.011589	0.062		7-12	D	0.108958	0.024
2-3	2,2	-0.002679	0.136		5-8	2,1	0.011586	0.062		7-12	0,0	0.014554	0.006
2-3	2,3	-0.000667	0.078		6-8	D	0.078359	0.164		7-12	0,1	-0.014562	0.006
2-12	D	0.260288	0		6-8	0,0	-0.006849	0.212		7-12	1,0	-5.5e-05	0.378
2-12	0,0	0.041916	0.004		6-8	0,1	0.006848	0.212		7-12	1,1	5.3e-05	0.378
2-12	0,1	-0.041927	0.004		6-8	1,0	0.018713	0.076		7-12	2,0	-0.005874	0.086
2-12	1,0	0.019545	0.032		6-8	1,1	-0.018717	0.076		7-12	2,1	0.005868	0.086
2-12	1,1	-0.019547	0.032		6-8	2,0	-0.011869	0.058		7-12	3,0	-0.008638	0.032
2-12	2,0	-0.061472	0		6-8	2,1	0.011868	0.058		7-12	3,1	0.008633	0.032
2-12	2,1	0.061468	0
Character	State	Definition of character or state
1		Diet breadth
1	0	1 plant species or genus
1	1	≥ 2 plant genera of 1 family
1	2	plant genera of ≥ 2 families
2		Plant toxicity
2	0	never
2	1	sometimes
2	2	always
3		Mechanical plant protection
3	0	free-living larva
3	1	leaf miner
3	2	borer
3	3	galler
4		Placement on leaf
4	0	leaf edge
4	1	leaf upper- and/or underside
5		Gregariousness
5	0	solitary
5	1	aggregated
5	2	truly gregarious
6		Defensive body movements
6	0	dropping easily and/or violent movements
6	1	no
6	2	raising abdomen
7		Predominant body coloration
7	0	green
7	1	white ventrally and green dorsally
7	2	white, or yellow
7	3	brown-grey to black, or white ventrally and dark dorsally
8		Distinct dark to black spots
8	0	absent
8	1	present
9		Exocrine ventral glands
9	0	absent
9	1	present
10		Body setation and protrusions
10	0	with very short setae and without long protrusions
10	1	long setae
10	2	long protrusions or spines
11		Integumental wax layer
11	0	no
11	1	yes
12		Easy bleeding
12	0	no
12	1	yes
